# Supplementary material for: Coilin association with Box C/D scaRNA suggests a direct role for the Cajal body marker protein in scaRNP biogenesis
Source: Biol Open. 2014 Mar 21;3(4):240–9. doi: 10.1242/bio.20147443 (PMC3988793; doi:10.1242/bio.20147443)
Supplement: Supplementary Material [file supp_bio.20147443_Table_S1.xlsx]

## Sheet: Project155-GeneSummary_093013
Group 1:	IgG
Group 2:	Coilin
Statistics:	t-test
Correction:	Benjamini and Hochberg
Data Transformation:	Log Transformed
Tests:	25619
Grp1 Mean	Grp1 SEM	Grp2 Mean	Grp2 SEM	Ratio	Direction	p-value	adj. p-value	Gene Identifier	Other ID	Gene Name	UG Cluster	LocusLink	Gene ID	Chromosome	Ontologies
3.56231	0.316635	9.90024	0.179831	80.89	Up	2.30599e-06	0.0459043	SCARNA2	677766	Small Cajal body-specific RNA 2	Hs.550815	677766	SCARNA2	1
3.48182	0.295343	9.75435	0.327103	77.31	Up	7.52084e-06	0.0642255	619383	619383	small Cajal body-specific RNA 9	-	619383	-	-
3.23182	0.446916	7.72917	0.157477	22.59	Up	7.79526e-05	0.234691	677768	677768	small Cajal body-specific RNA 13	-	677768	-	-
3.23182	0.446916	7.72917	0.157477	22.59	Up	7.79526e-05	0.234691	SNHG10	283596	Small nucleolar RNA host gene 10 (non-protein coding)	Hs.448753	283596	SNHG10	14
3.73182	0.316016	8.09868	0.202005	20.63	Up	2.41829e-05	0.137584	TERC	7012	Telomerase RNA component	Hs.436182	7012	TERC	3
3.23182	0.045428	6.81982	0.401282	12.03	Up	0.000113211	0.234691	677769	677769	small Cajal body-specific RNA 17	-	677769	-	-
3.23182	0.413449	6.29206	0.777498	8.34	Up	0.0132197	0.561952	692148	692148	small Cajal body-specific RNA 10	-	692148	-	-
3.62806	0.382207	6.58741	0.356685	7.78	Up	0.00130611	0.561952	26768	26768	RNA, U105A small nucleolar	-	26768	-	-
3.23182	0.413449	6.06982	0.250689	7.15	Up	0.00108214	0.561952	724102	724102	small nucleolar RNA host gene 4 (non-protein coding)	-	724102	-	-
4.30318	0.410744	7.09617	0.201499	6.93	Up	0.000880579	0.561952	724033	724033	microRNA 663	-	724033	-	-
3.56231	0.316635	6.17358	0.220517	6.11	Up	0.000508377	0.561952	FAM46A	55603	Family with sequence similarity 46, member A	Hs.10784	55603	FAM46A	6
3.48182	0.295343	6.09309	0.28013	6.11	Up	0.000677224	0.561952	SCARNA12	677777	Small Cajal body-specific RNA 12	Hs.689636	677777	SCARNA12	12
6.29749	0.277683	8.68262	0.100339	5.22	Up	0.000192771	0.308663	CENPF	1063	Centromere protein F, 350/400ka (mitosin)	Hs.497741	1063	CENPF	1	Biological Process:	G2 phase of mitotic cell cycle	M phase of mitotic cell cycle	mitotic prometaphase	mitotic cell cycle	DNA replication	chromosome segregation	mitotic cell cycle spindle assembly checkpoint	multicellular organismal development	muscle organ development	cell proliferation	regulation of G2/M transition of mitotic cell cycle	protein transport	regulation of striated muscle tissue development	cell differentiation	response to drug	cell division	metaphase plate congression	kinetochore assembly	mitotic cell cycle checkpoint	regulation of mitotic cell cycle	establishment of localization in cell	mitotic cell cycle spindle checkpoint	multicellular organismal process	cellular process	protein complex biogenesis	establishment of chromosome localization	anatomical structure development	regulation of cellular component organization	negative regulation of biological process	biological regulation	regulation of muscle organ development	negative regulation of organelle organization	cell cycle phase	regulation of multicellular organismal process
4.27431	0.371864	6.62196	0.266117	5.09	Up	0.00214857	0.561952	KIF5B	3799	Kinesin family member 5B	Hs.644646	3799	KIF5B	10	Biological Process:	microtubule-based movement	cytoplasm organization	stress granule disassembly	vesicle transport along microtubule	cellular macromolecular complex disassembly	cellular component organization at cellular level	transport	microtubule-based process	cellular localization	establishment of localization in cell	organelle transport along microtubule	intracellular transport	ribonucleoprotein complex subunit organization	vesicle localization	cellular process	cellular component disassembly	establishment of localization	microtubule-based transport	cellular component organization or biogenesis	ribonucleoprotein complex disassembly	cellular macromolecular complex subunit organization	organelle localization	cytoskeleton-dependent intracellular transport	cellular component disassembly at cellular level	macromolecular complex subunit organization	cellular component organization or biogenesis at cellular level	macromolecular complex disassembly	localization	cellular component organization	Molecular Function:	nucleotide binding	microtubule motor activity	protein binding	ATP binding
4.02431	0.494177	6.27733	0.239935	4.77	Up	0.00634805	0.561952	MN1	4330	Meningioma (disrupted in balanced translocation) 1	Hs.268515	4330	MN1	22	Biological Process:	intramembranous ossification	biological_process	all	multicellular organismal process	ossification	Molecular Function:	molecular_function	binding	all	Cellular Component:	cellular_component	all
4.37807	0.704403	6.62541	0.23855	4.75	Up	0.0233414	0.561952	NLRP1	22861	NLR family, pyrin domain containing 1	Hs.104305	22861	NLRP1	17	Biological Process:	induction of apoptosis	activation of caspase activity	response to muramyl dipeptide	defense response to bacterium	regulation of apoptosis	positive regulation of interleukin-1 beta secretion	regulation of inflammatory response	neuron apoptosis	regulation of response to external stimulus	inflammatory response	positive regulation of cellular process	positive regulation of programmed cell death	establishment of localization in cell	regulation of hydrolase activity	positive regulation of peptidase activity	regulation of localization	apoptosis	induction of programmed cell death	multicellular organismal process	regulation of caspase activity	cellular process	response to other organism	cell death	regulation of programmed cell death	regulation of endopeptidase activity	biological regulation	regulation of protein secretion	regulation of multicellular organismal process	positive regulation of catalytic activity	regulation of establishment of protein localization	response to molecule of bacterial origin	positive regulation of secretion	programmed cell death	regulation of defense response
3.62806	0.281713	5.77733	0.506661	4.44	Up	0.00999948	0.561952	MARK3	4140	MAP/microtubule affinity-regulating kinase 3	Hs.35828	4140	MARK3	14	Biological Process:	protein phosphorylation	phosphate metabolic process	cellular metabolic process	cellular macromolecule metabolic process	protein metabolic process	phosphorus metabolic process	phosphorylation	cellular process	protein modification process	cellular protein metabolic process	macromolecule metabolic process	primary metabolic process	macromolecule modification	metabolic process	Molecular Function:	nucleotide binding	protein serine/threonine kinase activity	protein binding	ATP binding	transferase activity	purine ribonucleoside triphosphate binding	purine nucleotide binding	binding	protein kinase activity	phosphotransferase activity, alcohol group as acceptor	catalytic activity	transferase activity, transferring phosphorus-containing groups	adenyl ribonucleotide binding	ribonucleotide binding	adenyl nucleotide binding	purine ribonucleotide binding	kinase activity
6.45855	0.12375	4.47572	0.560797	3.95	Down	0.0135887	0.561952	SIPA1	6494	Signal-induced proliferation-associated 1	Hs.530477	6494	SIPA1	11	Biological Process:	cytoskeleton organization	negative regulation of cell adhesion	signal transduction	cell proliferation	negative regulation of cell growth	intracellular signal transduction	negative regulation of cell cycle	regulation of small GTPase mediated signal transduction	regulation of signal transduction	cellular process	organelle organization	regulation of cellular component size	negative regulation of cellular process	negative regulation of cell size	regulation of cellular component organization	signaling	negative regulation of biological process	regulation of growth	biological regulation	regulation of cellular process	regulation of biological process	cellular component organization or biogenesis	regulation of biological quality	negative regulation of growth	response to stimulus	cellular component organization or biogenesis at cellular level	cell cycle	cellular component organization	regulation of signaling	cellular component organization at cellular level	regulation of cell growth	regulation of response to stimulus	growth	regulation of anatomical structure size
3.98182	0.204695	5.96158	0.475733	3.94	Up	0.00873377	0.561952	CAMTA2	23125	Calmodulin binding transcription activator 2	Hs.632242	23125	CAMTA2	17	Biological Process:	regulation of transcription from RNA polymerase II promoter	cardiac muscle hypertrophy in response to stress	positive regulation of transcription from RNA polymerase II promoter	positive regulation of cellular process	muscle system process	multicellular organismal process	cellular process	positive regulation of nucleobase, nucleoside, nucleotide and nucleic acid metabolic process	positive regulation of biosynthetic process	regulation of nucleobase, nucleoside, nucleotide and nucleic acid metabolic process	biological regulation	transcription from RNA polymerase II promoter	muscle adaptation	positive regulation of transcription, DNA-dependent	response to stimulus	cellular biosynthetic process	system process	biosynthetic process	transcription, DNA-dependent	regulation of biosynthetic process	regulation of cellular macromolecule biosynthetic process	RNA metabolic process	cardiac muscle adaptation	regulation of metabolic process	positive regulation of transcription	positive regulation of RNA metabolic process	positive regulation of nitrogen compound metabolic process	regulation of transcription, DNA-dependent	transcription	positive regulation of cellular metabolic process	response to stress	RNA biosynthetic process	nitrogen compound metabolic process	positive regulation of biological process
3.48182	0.624377	5.44685	0.407546	3.9	Up	0.0387758	0.561952	PTGES2	80142	Prostaglandin E synthase 2	Hs.495219	80142	PTGES2	9	Biological Process:	prostaglandin biosynthetic process	fatty acid biosynthetic process	cell redox homeostasis	secretion	carboxylic acid metabolic process	icosanoid biosynthetic process	prostanoid metabolic process	organic acid metabolic process	unsaturated fatty acid biosynthetic process	cellular process	icosanoid metabolic process	fatty acid metabolic process	prostanoid biosynthetic process	biological regulation	monocarboxylic acid metabolic process	regulation of biological process	regulation of cellular process	regulation of biological quality	organic acid biosynthetic process	lipid metabolic process	cellular biosynthetic process	lipid biosynthetic process	cellular homeostasis	biosynthetic process	transport	small molecule biosynthetic process	cellular metabolic process	carboxylic acid biosynthetic process	prostaglandin metabolic process	cellular ketone metabolic process	primary metabolic process	metabolic process	small molecule metabolic process	establishment of localization
3.37806	0.136278	5.34309	0.239829	3.9	Up	0.000385026	0.490961	WWC2	80014	WW and C2 domain containing 2	Hs.333179	80014	WWC2	4
3.81231	0.315409	5.77733	0.176949	3.9	Up	0.00161226	0.561952	DOPEY1	23033	Dopey family member 1	Hs.520246	23033	DOPEY1	6	Biological Process:	protein transport	establishment of protein localization	transport	protein localization	establishment of localization	localization	macromolecule localization
4.12807	0.287718	6.02733	0.26391	3.73	Up	0.00280957	0.561952	ARHGEF10	9639	Rho guanine nucleotide exchange factor (GEF) 10	Hs.98594	9639	ARHGEF10	8	Biological Process:	regulation of Rho protein signal transduction	regulation of signal transduction	regulation of cellular process	regulation of biological process	small GTPase mediated signal transduction	Ras protein signal transduction	Rho protein signal transduction	cellular process	regulation of response to stimulus	cellular response to stimulus	signal transduction	response to stimulus	regulation of Ras protein signal transduction	signaling	regulation of small GTPase mediated signal transduction	regulation of signaling	biological regulation	intracellular signal transduction	Molecular Function:	guanyl-nucleotide exchange factor activity	Rho guanyl-nucleotide exchange factor activity	enzyme regulator activity	nucleoside-triphosphatase regulator activity	small GTPase regulator activity	GTPase regulator activity	Ras guanyl-nucleotide exchange factor activity	Cellular Component:	intracellular	cell	all	cellular_component	cell part
3.48182	0.237117	5.38109	0.568135	3.73	Up	0.0215228	0.561952	MRPL12	6182	Mitochondrial ribosomal protein L12	Hs.109059	6182	MRPL12	17	Biological Process:	transcription from mitochondrial promoter	translation	positive regulation of transcription, DNA-dependent	positive regulation of cellular process	nitrogen compound metabolic process	positive regulation of biological process	positive regulation of metabolic process	regulation of macromolecule metabolic process	organelle organization	cellular process	positive regulation of nucleobase, nucleoside, nucleotide and nucleic acid metabolic process	nucleic acid metabolic process	cellular macromolecule biosynthetic process	positive regulation of macromolecule metabolic process	macromolecule metabolic process	positive regulation of biosynthetic process	regulation of nucleobase, nucleoside, nucleotide and nucleic acid metabolic process	gene expression	biological regulation	nucleobase, nucleoside, nucleotide and nucleic acid metabolic process	regulation of cellular process	regulation of biological process	positive regulation of cellular biosynthetic process	regulation of nitrogen compound metabolic process	cellular component organization or biogenesis	cellular macromolecule metabolic process	mitochondrion organization	regulation of cellular metabolic process	cellular biosynthetic process	cellular component organization or biogenesis at cellular level	biosynthetic process	regulation of biosynthetic process	regulation of cellular macromolecule biosynthetic process	cellular component organization
6.44942	0.318237	4.55061	0.576703	3.73	Down	0.0279577	0.561952	CBFA2T2	9139	Core-binding factor, runt domain, alpha subunit 2; translocated to, 2	Hs.153934	9139	CBFA2T2	20	Biological Process:	epithelial cell differentiation	negative regulation of transcription, DNA-dependent	cell differentiation	negative regulation of gene expression	negative regulation of cellular metabolic process	nitrogen compound metabolic process	negative regulation of cellular biosynthetic process	developmental process	regulation of macromolecule metabolic process	cellular process	negative regulation of cellular process	anatomical structure development	nucleic acid metabolic process	cellular macromolecule biosynthetic process	negative regulation of biological process	macromolecule metabolic process	epithelium development	negative regulation of biosynthetic process	negative regulation of macromolecule metabolic process	regulation of nucleobase, nucleoside, nucleotide and nucleic acid metabolic process	gene expression	negative regulation of nucleobase, nucleoside, nucleotide and nucleic acid metabolic process	nucleobase, nucleoside, nucleotide and nucleic acid metabolic process	biological regulation	regulation of cellular process	regulation of biological process	cellular macromolecule metabolic process	regulation of nitrogen compound metabolic process	regulation of cellular metabolic process	negative regulation of RNA metabolic process	cellular biosynthetic process	negative regulation of metabolic process	biosynthetic process	transcription, DNA-dependent
5.67055	0.537709	3.80061	0.525935	3.66	Down	0.047412	0.561952	SNX29	92017	Sorting nexin 29	Hs.585745	92017	SNX29	16	Biological Process:	cell communication	cellular process	Molecular Function:	phosphatidylinositol binding	lipid binding	phospholipid binding	binding
6.36951	0.205056	4.50245	0.541167	3.65	Down	0.0179957	0.561952	100129409	100129409	hypothetical LOC100129409	-	100129409	-	-
3.48182	0.4746	5.34309	0.239829	3.63	Up	0.0128226	0.561952	ECSIT	51295	ECSIT homolog (Drosophila)	Hs.515146	51295	ECSIT	19	Biological Process:	mesoderm formation	regulation of transcription from RNA polymerase II promoter	BMP signaling pathway	innate immune response	regulation of oxidoreductase activity	enzyme linked receptor protein signaling pathway	cellular process	multicellular organismal process	formation of primary germ layer	anatomical structure development	signaling	regulation of nucleobase, nucleoside, nucleotide and nucleic acid metabolic process	biological regulation	cell surface receptor linked signaling pathway	mesoderm development	embryonic morphogenesis	transcription from RNA polymerase II promoter	response to stimulus	transmembrane receptor protein serine/threonine kinase signaling pathway	cellular biosynthetic process	biosynthetic process	transcription, DNA-dependent	regulation of biosynthetic process	regulation of cellular macromolecule biosynthetic process	tissue morphogenesis	anatomical structure morphogenesis	RNA metabolic process	regulation of metabolic process	regulation of molecular function	regulation of transcription, DNA-dependent	transcription	response to stress	signal transduction	RNA biosynthetic process
5.89279	0.40843	4.05061	0.162032	3.59	Down	0.00573324	0.561952	NUDT19	390916	Nudix (nucleoside diphosphate linked moiety X)-type motif 19	Hs.203961	390916	NUDT19	19	Molecular Function:	hydrolase activity	metal ion binding	cation binding	ion binding	binding	catalytic activity	Cellular Component:	mitochondrion	peroxisome	intracellular membrane-bounded organelle	intracellular organelle	intracellular part	intracellular	membrane-bounded organelle	organelle	cell part	all	microbody	cytoplasm	cytoplasmic part	cell	cellular_component
3.48182	0.237117	5.30061	0.298414	3.53	Up	0.00308858	0.561952	MAK16	84549	MAK16 homolog (S. cerevisiae)	Hs.583805	84549	MAK16	8	Cellular Component:	nucleus	nucleolus	nuclear lumen	organelle lumen	intracellular organelle	intracellular part	membrane-bounded organelle	non-membrane-bounded organelle	all	nuclear part	cell	intracellular organelle lumen	intracellular membrane-bounded organelle	intracellular	organelle	cell part	membrane-enclosed lumen	intracellular non-membrane-bounded organelle	intracellular organelle part	cellular_component	organelle part
4.18366	0.374706	5.98933	0.242748	3.5	Up	0.0067691	0.561952	CLTCL1	8218	Clathrin, heavy chain-like 1	Hs.368266	8218	CLTCL1	22	Biological Process:	intracellular protein transport	receptor-mediated endocytosis	mitosis	signal transduction	anatomical structure morphogenesis	vesicle-mediated transport	positive regulation of glucose import	mitotic cell cycle	establishment of localization in cell	positive regulation of biological process	developmental process	intracellular transport	regulation of localization	organelle organization	cellular process	anatomical structure development	membrane organization	signaling	protein transport	M phase of mitotic cell cycle	biological regulation	glucose transport	regulation of biological process	regulation of cellular process	cell cycle phase	cellular component organization or biogenesis	cellular protein localization	macromolecule localization	regulation of glucose import	response to stimulus	cellular membrane organization	positive regulation of glucose transport	cellular component organization or biogenesis at cellular level	protein localization
5.91039	0.359073	4.13109	0.507153	3.43	Down	0.0286752	0.561952	DBT	1629	Dihydrolipoamide branched chain transacylase E2	Hs.709187	1629	DBT	1	Biological Process:	metabolic process	branched chain family amino acid catabolic process	cellular nitrogen compound metabolic process	fatty-acyl-CoA biosynthetic process	cofactor biosynthetic process	carboxylic acid metabolic process	cofactor metabolic process	nitrogen compound metabolic process	coenzyme biosynthetic process	organic acid metabolic process	cellular process	coenzyme metabolic process	acyl-CoA metabolic process	branched chain family amino acid metabolic process	cellular amine metabolic process	fatty-acyl-CoA metabolic process	amine metabolic process	cellular biosynthetic process	biosynthetic process	small molecule catabolic process	amine catabolic process	cellular metabolic process	cellular amino acid catabolic process	carboxylic acid catabolic process	cellular ketone metabolic process	primary metabolic process	catabolic process	organic acid catabolic process	small molecule metabolic process	cellular catabolic process	thioester biosynthetic process	thioester metabolic process	cellular amino acid metabolic process	oxoacid metabolic process
5.80318	0.613573	7.57725	0.143483	3.42	Up	0.0305371	0.561952	SMC4	10051	Structural maintenance of chromosomes 4	Hs.58992	10051	SMC4	3	Biological Process:	mitotic sister chromatid segregation	cell cycle	mitotic chromosome condensation	cell division	cellular component organization at cellular level	sister chromatid segregation	mitotic cell cycle	chromosome segregation	chromosome condensation	DNA packaging	organelle organization	cellular process	DNA conformation change	nuclear division	M phase of mitotic cell cycle	M phase	cell cycle phase	cellular component organization or biogenesis	mitosis	chromosome organization	cell cycle process	cellular component organization or biogenesis at cellular level	organelle fission	cellular component organization	Molecular Function:	nucleotide binding	ATP binding	protein heterodimerization activity	purine ribonucleoside triphosphate binding	purine nucleotide binding	binding	protein binding	adenyl ribonucleotide binding	ribonucleotide binding
3.23182	0.045428	5.00245	0.148046	3.41	Up	2.6852e-05	0.137584	ZNF426	79088	Zinc finger protein 426	Hs.594011	79088	ZNF426	19	Biological Process:	regulation of transcription, DNA-dependent	nitrogen compound metabolic process	regulation of macromolecule metabolic process	cellular process	nucleic acid metabolic process	cellular macromolecule biosynthetic process	macromolecule metabolic process	gene expression	regulation of nucleobase, nucleoside, nucleotide and nucleic acid metabolic process	nucleobase, nucleoside, nucleotide and nucleic acid metabolic process	biological regulation	regulation of biological process	regulation of cellular process	cellular macromolecule metabolic process	regulation of nitrogen compound metabolic process	regulation of cellular metabolic process	cellular biosynthetic process	biosynthetic process	transcription, DNA-dependent	regulation of biosynthetic process	regulation of cellular macromolecule biosynthetic process	cellular nitrogen compound metabolic process	cellular metabolic process	RNA metabolic process	regulation of transcription	regulation of cellular biosynthetic process	regulation of metabolic process	regulation of primary metabolic process	primary metabolic process	metabolic process	regulation of gene expression	transcription	RNA biosynthetic process	regulation of RNA metabolic process
3.68366	0.437207	5.41341	0.383193	3.32	Up	0.0247861	0.561952	GNL3	26354	Guanine nucleotide binding protein-like 3 (nucleolar)	Hs.313544	26354	GNL3	3	Biological Process:	regulation of cell proliferation	cell proliferation	regulation of biological process	regulation of cellular process	biological regulation	cellular process	Molecular Function:	nucleotide binding	protein binding	GTP binding	guanyl ribonucleotide binding	purine ribonucleoside triphosphate binding	purine nucleotide binding	ribonucleotide binding	binding	purine ribonucleotide binding	guanyl nucleotide binding	Cellular Component:	intracellular	nucleus	nucleolus	nuclear lumen	organelle lumen	intracellular organelle	intracellular part	membrane-bounded organelle	non-membrane-bounded organelle	all	nuclear part	cell	intracellular organelle lumen	intracellular membrane-bounded organelle	organelle	cell part
3.23182	0.045428	4.94685	0.150598	3.28	Up	3.53095e-05	0.150766	LTBP1	4052	Latent transforming growth factor beta binding protein 1	Hs.713533	4052	LTBP1	2	Biological Process:	biological_process	negative regulation of transforming growth factor beta receptor signaling pathway by extracellular s	regulation of signal transduction	negative regulation of transforming growth factor beta receptor signaling pathway	enzyme linked receptor protein signaling pathway	regulation of transforming growth factor beta receptor signaling pathway	cell communication	cellular process	negative regulation of cellular process	transforming growth factor beta receptor signaling pathway	maintenance of protein location in extracellular region	signaling	negative regulation of biological process	extracellular sequestering of receptor ligand	negative regulation of signaling	biological regulation	cell surface receptor linked signaling pathway	regulation of biological process	regulation of cellular process	cellular protein localization	negative regulation of cell communication	macromolecule localization	regulation of biological quality	maintenance of location	negative regulation of transmembrane receptor protein serine/threonine kinase signaling pathway	negative regulation of response to stimulus	response to stimulus	transmembrane receptor protein serine/threonine kinase signaling pathway	protein localization	protein localization to organelle	maintenance of protein localization to organelle	regulation of signaling	negative regulation of signal transduction	cellular localization
3.98182	0.487047	5.69685	0.477435	3.28	Up	0.0456182	0.561952	ZCCHC11	23318	Zinc finger, CCHC domain containing 11	Hs.655407	23318	ZCCHC11	1	Biological Process:	cytokine production	miRNA metabolic process	miRNA catabolic process	stem cell maintenance	gene silencing by RNA	pre-microRNA processing	RNA 3'-end processing	regulation of lipopolysaccharide-mediated signaling pathway	negative regulation of NF-kappaB transcription factor activity	histone mRNA catabolic process	negative regulation of developmental process	cell differentiation	negative regulation of gene expression	stem cell development	regulation of cell differentiation	cellular process	multicellular organismal process	anatomical structure development	cellular response to molecule of bacterial origin	response to other organism	signaling	production of miRNAs involved in gene silencing by miRNA	negative regulation of biological process	regulation of nucleobase, nucleoside, nucleotide and nucleic acid metabolic process	negative regulation of macromolecule metabolic process	response to lipopolysaccharide	biological regulation	mRNA catabolic process	cell surface receptor linked signaling pathway	ncRNA metabolic process	response to molecule of bacterial origin	cellular response to lipopolysaccharide	regulation of multi-organism process	cellular biosynthetic process
3.23182	0.446916	4.94685	0.335671	3.28	Up	0.0219874	0.561952	SECISBP2	79048	SECIS binding protein 2	Hs.59804	79048	SECISBP2	9	Biological Process:	translation	protein metabolic process	cellular macromolecule metabolic process	cellular metabolic process	cellular process	cellular macromolecule biosynthetic process	cellular biosynthetic process	cellular protein metabolic process	biosynthetic process	macromolecule metabolic process	gene expression	primary metabolic process	metabolic process	macromolecule biosynthetic process	Molecular Function:	RNA binding	mRNA 3'-UTR binding	mRNA binding	binding	nucleic acid binding	Cellular Component:	nucleus	intracellular membrane-bounded organelle	intracellular organelle	intracellular part	intracellular	membrane-bounded organelle	organelle	cell part	all	cell	cellular_component
4.43366	0.417065	6.14869	0.219483	3.28	Up	0.0108479	0.561952	RHBDD1	84236	Rhomboid domain containing 1	Hs.471514	84236	RHBDD1	2	Molecular Function:	serine-type endopeptidase activity	peptidase activity	serine-type peptidase activity	hydrolase activity	serine hydrolase activity	endopeptidase activity	catalytic activity	peptidase activity, acting on L-amino acid peptides	Cellular Component:	membrane	integral to membrane	intrinsic to membrane	cell	all	cellular_component	cell part	membrane part
3.93366	0.41249	5.63109	0.33805	3.24	Up	0.0190088	0.561952	TOR1A	1861	Torsin family 1, member A (torsin A)	Hs.534312	1861	TOR1A	9	Biological Process:	protein folding	response to oxidative stress	response to unfolded protein	chaperone mediated protein folding requiring cofactor	cellular metabolic process	cellular process	macromolecule metabolic process	primary metabolic process	metabolic process	response to organic substance	response to chemical stimulus	protein metabolic process	cellular macromolecule metabolic process	response to biotic stimulus	response to stress	response to stimulus	cellular protein metabolic process	response to protein stimulus	'de novo' posttranslational protein folding	chaperone-mediated protein folding	'de novo' protein folding	Molecular Function:	nucleotide binding	serine-type endopeptidase activity	protein binding	ATP binding	kinesin binding	unfolded protein binding	endopeptidase activity	purine ribonucleoside triphosphate binding	binding	catalytic activity	cytoskeletal protein binding	peptidase activity
5.49292	0.12969	3.80061	0.63407	3.23	Down	0.0398615	0.561952	MRFAP1	93621	Mof4 family associated protein 1	Hs.406590	93621	MRFAP1	4	Molecular Function:	protein binding	binding	Cellular Component:	nucleus	cytoplasm	perinuclear region of cytoplasm	intracellular membrane-bounded organelle	intracellular organelle	intracellular part	intracellular	membrane-bounded organelle	organelle	cell part	all	cytoplasmic part	cell	cellular_component
6.43366	0.447963	8.10816	0.271616	3.19	Up	0.0186855	0.561952	NCRNA00164	554226	Non-protein coding RNA 164	Hs.380689	554226	NCRNA00164	2
3.37806	0.136278	5.05061	0.431217	3.19	Up	0.0101079	0.561952	C12orf52	84934	Chromosome 12 open reading frame 52	Hs.524762	84934	C12orf52	12	Biological Process:	negative regulation of gene-specific transcription from RNA polymerase II promoter	neurogenesis	negative regulation of Notch signaling pathway	nuclear export	cell differentiation	negative regulation of gene expression	negative regulation of cellular metabolic process	establishment of localization in cell	intracellular transport	negative regulation of transcription, DNA-dependent	multicellular organismal process	cellular process	anatomical structure development	regulation of gene-specific transcription from RNA polymerase II promoter	signaling	negative regulation of biological process	negative regulation of biosynthetic process	negative regulation of macromolecule metabolic process	regulation of nucleobase, nucleoside, nucleotide and nucleic acid metabolic process	biological regulation	cell surface receptor linked signaling pathway	nuclear transport	transcription from RNA polymerase II promoter	response to stimulus	cellular biosynthetic process	biosynthetic process	transcription, DNA-dependent	regulation of biosynthetic process	regulation of cellular macromolecule biosynthetic process	nervous system development	transport	RNA metabolic process	regulation of metabolic process	negative regulation of nitrogen compound metabolic process
3.37806	0.136278	5.05061	0.538414	3.19	Up	0.0236557	0.561952	PYGB	5834	Phosphorylase, glycogen; brain	Hs.368157	5834	PYGB	20	Biological Process:	carbohydrate metabolic process	glycogen catabolic process	glucose metabolic process	glucan catabolic process	oxidation-reduction process	cellular polysaccharide metabolic process	glycogen metabolic process	cellular metabolic process	cellular polysaccharide catabolic process	energy reserve metabolic process	polysaccharide catabolic process	cellular process	generation of precursor metabolites and energy	macromolecule metabolic process	carbohydrate catabolic process	catabolic process	primary metabolic process	metabolic process	monosaccharide metabolic process	polysaccharide metabolic process	small molecule metabolic process	glucan metabolic process	cellular macromolecule metabolic process	cellular carbohydrate metabolic process	hexose metabolic process	macromolecule catabolic process	energy derivation by oxidation of organic compounds	alcohol metabolic process	cellular carbohydrate catabolic process	cellular glucan metabolic process	Molecular Function:	sugar binding	drug binding	glycogen phosphorylase activity
6.35927	0.239374	4.69685	0.411294	3.17	Down	0.0129306	0.561952	COX15	1355	COX15 homolog, cytochrome c oxidase assembly protein (yeast)	Hs.28326	1355	COX15	10	Biological Process:	mitochondrial electron transport, cytochrome c to oxygen	protein complex assembly	heme a biosynthetic process	respiratory gaseous exchange	respiratory chain complex IV assembly	cellular respiration	oxidation-reduction process	cofactor biosynthetic process	cellular component assembly	pigment metabolic process	cofactor metabolic process	nitrogen compound metabolic process	cellular component biogenesis	heterocycle biosynthetic process	cellular nitrogen compound biosynthetic process	multicellular organismal process	cellular process	protein complex biogenesis	porphyrin metabolic process	mitochondrial ATP synthesis coupled electron transport	heme metabolic process	tetrapyrrole biosynthetic process	cellular component organization or biogenesis	porphyrin biosynthetic process	electron transport chain	heme a metabolic process	phosphorus metabolic process	macromolecular complex subunit organization	cellular biosynthetic process	cellular component organization or biogenesis at cellular level	biosynthetic process	energy derivation by oxidation of organic compounds	cellular component organization	cellular nitrogen compound metabolic process
5.60479	0.479599	3.94685	0.336453	3.16	Down	0.0299585	0.561952	LOC387646	387646	Leucine rich repeat containing 37, member A family pseudogene	Hs.631829	387646	LOC387646	10
3.73182	0.316016	5.38109	0.305349	3.14	Up	0.00947457	0.561952	DNMT3A	1788	DNA (cytosine-5-)-methyltransferase 3 alpha	Hs.515840	1788	DNMT3A	2	Biological Process:	negative regulation of transcription from RNA polymerase II promoter	DNA methylation	methylation-dependent chromatin silencing	regulation of gene expression by genetic imprinting	spermatogenesis	chromatin modification	DNA methylation involved in embryo development	DNA methylation involved in gamete generation	C-5 methylation of cytosine	reproduction	negative regulation of gene expression	negative regulation of cellular metabolic process	negative regulation of transcription, DNA-dependent	multicellular organismal process	cellular process	DNA alkylation	male gamete generation	negative regulation of biological process	negative regulation of biosynthetic process	negative regulation of macromolecule metabolic process	regulation of nucleobase, nucleoside, nucleotide and nucleic acid metabolic process	biological regulation	reproductive process	cellular component organization or biogenesis	DNA modification	transcription from RNA polymerase II promoter	genetic imprinting	cellular biosynthetic process	biosynthetic process	transcription, DNA-dependent	regulation of biosynthetic process	regulation of cellular macromolecule biosynthetic process	DNA metabolic process	cellular component organization at cellular level
3.37806	0.136278	5.02733	0.460746	3.14	Up	0.0139273	0.561952	PSMA7	5688	Proteasome (prosome, macropain) subunit, alpha type, 7	Hs.233952	5688	PSMA7	20	Biological Process:	cell cycle checkpoint	G1/S transition of mitotic cell cycle	S phase of mitotic cell cycle	M/G1 transition of mitotic cell cycle	mitotic cell cycle	ubiquitin-dependent protein catabolic process	regulation of cellular amino acid metabolic process	apoptosis	DNA damage response, signal transduction by p53 class mediator resulting in cell cycle arrest	viral reproduction	RNA metabolic process	mRNA metabolic process	anaphase-promoting complex-dependent proteasomal ubiquitin-dependent protein catabolic process	cellular nitrogen compound metabolic process	regulation of apoptosis	interspecies interaction between organisms	negative regulation of ubiquitin-protein ligase activity involved in mitotic cell cycle	positive regulation of ubiquitin-protein ligase activity involved in mitotic cell cycle	regulation of ubiquitin-protein ligase activity involved in mitotic cell cycle	proteolysis involved in cellular protein catabolic process	negative regulation of cellular metabolic process	positive regulation of cellular process	positive regulation of protein ubiquitination	cell death	biological regulation	intracellular signal transduction	proteasomal ubiquitin-dependent protein catabolic process	positive regulation of catalytic activity	negative regulation of protein modification process	signal transduction involved in DNA integrity checkpoint	positive regulation of protein metabolic process	response to stimulus	macromolecule catabolic process	cell cycle arrest
3.23182	0.045428	4.88109	0.541919	3.14	Up	0.0230163	0.561952	N4BP2	55728	NEDD4 binding protein 2	Hs.391463	55728	N4BP2	4	Molecular Function:	nucleotide binding	endonuclease activity	protein binding	ATP binding	hydrolase activity	ATP-dependent polydeoxyribonucleotide 5'-hydroxyl-kinase activity	purine ribonucleoside triphosphate binding	binding	transferase activity	polydeoxyribonucleotide kinase activity	transferase activity, transferring phosphorus-containing groups	phosphotransferase activity, alcohol group as acceptor	catalytic activity	nuclease activity	hydrolase activity, acting on ester bonds	purine ribonucleotide binding	purine nucleotide binding	nucleobase, nucleoside, nucleotide kinase activity	adenyl ribonucleotide binding	ATP-dependent polynucleotide kinase activity	ribonucleotide binding	adenyl nucleotide binding	kinase activity	polynucleotide 5'-hydroxyl-kinase activity	Cellular Component:	cytoplasm	intracellular part	intracellular	cell	all	cellular_component	cell part
6.75103	0.191754	5.13109	0.535905	3.07	Down	0.0293314	0.561952	TMEM131	23505	Transmembrane protein 131	Hs.469376	23505	TMEM131	2	Biological Process:	biological_process	all	Molecular Function:	molecular_function	all	Cellular Component:	cellular_component	membrane	integral to membrane	intrinsic to membrane	cell	cell part	all	membrane part
3.23182	0.045428	4.84309	0.384391	3.06	Up	0.00592605	0.561952	NECAP1	25977	NECAP endocytosis associated 1	Hs.555927	25977	NECAP1	12	Biological Process:	endocytosis	protein transport	establishment of protein localization	transport	establishment of localization	cellular component organization or biogenesis	macromolecule localization	cellular process	membrane invagination	cellular membrane organization	membrane organization	vesicle-mediated transport	protein localization	localization	cellular component organization	Cellular Component:	plasma membrane	coated pit	clathrin vesicle coat	cytoplasmic vesicle	clathrin coated vesicle membrane	intracellular organelle	membrane-bounded organelle	vesicle coat	cytoplasmic part	membrane-bounded vesicle	clathrin coat	intracellular	organelle membrane	coated vesicle	cytoplasmic vesicle part	cellular_component	membrane	organelle part
6.15693	0.100849	4.55061	0.576703	3.04	Down	0.03357	0.561952	KNTC1	9735	Kinetochore associated 1	Hs.300559	9735	KNTC1	12	Biological Process:	M phase of mitotic cell cycle	mitotic prometaphase	mitotic cell cycle	protein complex assembly	mitotic cell cycle checkpoint	regulation of exit from mitosis	cell division	regulation of mitotic cell cycle	cellular component assembly	cellular component biogenesis	organelle organization	cellular process	negative regulation of cellular process	protein complex biogenesis	negative regulation of biological process	cell cycle checkpoint	biological regulation	regulation of biological process	regulation of cellular process	cell cycle phase	cellular component organization or biogenesis	negative regulation of cell cycle	regulation of cell cycle arrest	macromolecular complex subunit organization	cellular component organization or biogenesis at cellular level	cell cycle	cellular component organization	cellular component organization at cellular level	protein complex subunit organization	nuclear division	cell cycle arrest	macromolecular complex assembly	M phase	regulation of cell cycle
3.59668	0.350734	5.19685	0.320577	3.03	Up	0.0150872	0.561952	QRSL1	55278	Glutaminyl-tRNA synthase (glutamine-hydrolyzing)-like 1	Hs.406917	55278	QRSL1	6	Biological Process:	translation	protein metabolic process	cellular macromolecule metabolic process	cellular metabolic process	cellular process	cellular macromolecule biosynthetic process	cellular biosynthetic process	cellular protein metabolic process	biosynthetic process	macromolecule metabolic process	gene expression	primary metabolic process	metabolic process	macromolecule biosynthetic process	Molecular Function:	nucleotide binding	ATP binding	ligase activity	carbon-nitrogen ligase activity, with glutamine as amido-N-donor	purine ribonucleoside triphosphate binding	purine nucleotide binding	binding	ligase activity, forming carbon-nitrogen bonds	catalytic activity	adenyl ribonucleotide binding	ribonucleotide binding	adenyl nucleotide binding	purine ribonucleotide binding
5.88504	0.066675	4.30061	0.431299	3	Down	0.0109587	0.561952	UBA52	7311	Ubiquitin A-52 residue ribosomal protein fusion product 1	Hs.5308	7311	UBA52	19	Biological Process:	cell cycle checkpoint	G1/S transition of mitotic cell cycle	S phase of mitotic cell cycle	activation of MAPK activity	M/G1 transition of mitotic cell cycle	mitotic cell cycle	toll-like receptor signaling pathway	MyD88-dependent toll-like receptor signaling pathway	MyD88-independent toll-like receptor signaling pathway	DNA repair	translation	translational elongation	translational termination	protein modification process	apoptosis	anti-apoptosis	DNA damage response, signal transduction by p53 class mediator resulting in cell cycle arrest	epidermal growth factor receptor signaling pathway	I-kappaB kinase/NF-kappaB cascade	JNK cascade	Toll signaling pathway	induction of apoptosis by extracellular signals	gene expression	viral reproduction	cellular membrane organization	RNA metabolic process	mRNA metabolic process	endosome transport	viral infectious cycle	viral transcription	endocrine pancreas development	anaphase-promoting complex-dependent proteasomal ubiquitin-dependent protein catabolic process	negative regulation of type I interferon production	toll-like receptor 1 signaling pathway
5.77431	0.166353	4.19685	0.439648	2.98	Down	0.0153091	0.561952	EIF3CL	728689	Eukaryotic translation initiation factor 3, subunit C-like	Hs.535464	728689	EIF3CL	16
3.37806	0.136278	4.94685	0.38486	2.97	Up	0.00853437	0.561952	100101490	100101490	MCTS1 pseudogene	-	100101490	-	-
3.37806	0.136278	4.94685	0.450772	2.97	Up	0.0157809	0.561952	FUCA2	2519	Fucosidase, alpha-L- 2, plasma	Hs.591332	2519	FUCA2	6	Biological Process:	carbohydrate metabolic process	fucose metabolic process	monosaccharide metabolic process	small molecule metabolic process	cellular metabolic process	cellular process	cellular carbohydrate metabolic process	hexose metabolic process	primary metabolic process	alcohol metabolic process	metabolic process	Molecular Function:	alpha-L-fucosidase activity	hydrolase activity, acting on glycosyl bonds	cation binding	hydrolase activity	ion binding	binding	hydrolase activity, hydrolyzing O-glycosyl compounds	catalytic activity	fucosidase activity	Cellular Component:	extracellular region	all	cellular_component
3.23182	0.045428	4.80061	0.217322	2.97	Up	0.000402443	0.490961	CEP250	11190	Centrosomal protein 250kDa	Hs.443976	11190	CEP250	20	Biological Process:	G2/M transition of mitotic cell cycle	mitotic cell cycle	protein localization	centriole-centriole cohesion	regulation of centriole-centriole cohesion	cellular component organization at cellular level	regulation of microtubule-based process	microtubule-based process	interphase	microtubule organizing center organization	organelle organization	cellular process	interphase of mitotic cell cycle	regulation of cellular component organization	cytoskeleton organization	microtubule cytoskeleton organization	biological regulation	centrosome organization	regulation of biological process	regulation of cellular process	cell cycle phase	cellular component organization or biogenesis	regulation of cytoskeleton organization	regulation of microtubule cytoskeleton organization	macromolecule localization	centrosome cycle	cell cycle process	cellular component organization or biogenesis at cellular level	regulation of organelle organization	cell cycle	localization	cellular component organization	Molecular Function:	protein binding
3.62806	0.381907	5.19685	0.260486	2.97	Up	0.0146113	0.561952	HIST1H2BH	8345	Histone cluster 1, H2bh	Hs.247815	8345	HIST1H2BH	6	Biological Process:	nucleosome assembly	cellular component assembly	cellular component organization at cellular level	chromatin assembly or disassembly	chromatin assembly	cellular component biogenesis	chromatin organization	DNA packaging	cellular process	organelle organization	DNA conformation change	nucleosome organization	macromolecular complex assembly	cellular component organization or biogenesis	cellular macromolecular complex subunit organization	protein-DNA complex subunit organization	macromolecular complex subunit organization	cellular macromolecular complex assembly	chromosome organization	cellular component organization or biogenesis at cellular level	cellular component organization	protein-DNA complex assembly	cellular component assembly at cellular level	Molecular Function:	DNA binding	binding	nucleic acid binding	Cellular Component:	nucleosome	nucleus	chromosome	protein-DNA complex	intracellular organelle	intracellular part
3.37806	0.136278	4.94685	0.462869	2.97	Up	0.0174383	0.561952	OSBPL9	114883	Oxysterol binding protein-like 9	Hs.21938	114883	OSBPL9	1	Biological Process:	transport	lipid transport	establishment of localization	lipid localization	localization	organic substance transport	macromolecule localization	Molecular Function:	lipid binding	binding
5.22614	0.40618	6.79493	0.168208	2.97	Up	0.0118068	0.561952	BAZ1B	9031	Bromodomain adjacent to zinc finger domain, 1B	Hs.719243	9031	BAZ1B	7	Biological Process:	heart morphogenesis	double-strand break repair	chromatin assembly or disassembly	nucleosome disassembly	regulation of transcription, DNA-dependent	response to DNA damage stimulus	histone phosphorylation	DNA replication-dependent nucleosome disassembly	regulation of gene expression, epigenetic	ATP-dependent chromatin remodeling	chromatin-mediated maintenance of transcription	positive regulation of cellular process	cellular process	multicellular organismal process	anatomical structure development	positive regulation of nucleobase, nucleoside, nucleotide and nucleic acid metabolic process	cellular component disassembly	positive regulation of biosynthetic process	regulation of nucleobase, nucleoside, nucleotide and nucleic acid metabolic process	biological regulation	chromatin disassembly	cellular component organization or biogenesis	protein-DNA complex subunit organization	macromolecular complex subunit organization	positive regulation of transcription, DNA-dependent	cellular biosynthetic process	response to stimulus	circulatory system development	biosynthetic process	chromatin modification	transcription, DNA-dependent	regulation of biosynthetic process	regulation of cellular macromolecule biosynthetic process	histone modification
3.48182	0.237117	5.05061	0.519223	2.97	Up	0.0333631	0.561952	ORC2L	4999	Origin recognition complex, subunit 2-like (yeast)	Hs.444870	4999	ORC2L	2	Biological Process:	cell cycle checkpoint	G1/S transition of mitotic cell cycle	S phase of mitotic cell cycle	negative regulation of transcription from RNA polymerase II promoter	M/G1 transition of mitotic cell cycle	mitotic cell cycle	DNA replication	DNA-dependent DNA replication initiation	negative regulation of gene expression	negative regulation of cellular metabolic process	negative regulation of transcription, DNA-dependent	cellular process	negative regulation of biological process	negative regulation of biosynthetic process	negative regulation of macromolecule metabolic process	regulation of nucleobase, nucleoside, nucleotide and nucleic acid metabolic process	biological regulation	DNA-dependent DNA replication	cell cycle phase	transcription from RNA polymerase II promoter	cellular biosynthetic process	biosynthetic process	transcription, DNA-dependent	regulation of biosynthetic process	regulation of cellular macromolecule biosynthetic process	DNA metabolic process	RNA metabolic process	regulation of metabolic process	negative regulation of nitrogen compound metabolic process	cell cycle arrest	regulation of cell cycle	regulation of transcription, DNA-dependent	transcription	RNA biosynthetic process
5.12807	0.337105	6.69117	0.246216	2.95	Up	0.00957222	0.561952	ZFAND3	60685	Zinc finger, AN1-type domain 3	Hs.36959	60685	ZFAND3	6	Molecular Function:	DNA binding	zinc ion binding	metal ion binding	cation binding	ion binding	binding	transition metal ion binding	nucleic acid binding
4.73182	0.545336	6.29493	0.123776	2.95	Up	0.0313607	0.561952	FOXRED1	55572	FAD-dependent oxidoreductase domain containing 1	Hs.705405	55572	FOXRED1	11	Biological Process:	biological_process	oxidation-reduction process	metabolic process	all	Molecular Function:	protein binding	oxidoreductase activity	binding	catalytic activity	Cellular Component:	mitochondrion	membrane	integral to membrane	intracellular membrane-bounded organelle	intracellular organelle	intracellular part	intracellular	membrane-bounded organelle	organelle	cell part	all	membrane part	cytoplasm	intrinsic to membrane	cytoplasmic part	cell	cellular_component
5.06231	0.296478	6.62541	0.012468	2.95	Up	0.00188758	0.561952	BOD1L	259282	Biorientation of chromosomes in cell division 1-like	Hs.718459	259282	BOD1L	4	Molecular Function:	DNA binding	binding	nucleic acid binding
4.18366	0.374706	5.73933	0.407749	2.94	Up	0.0307875	0.561952	RNF26	79102	Ring finger protein 26	Hs.524084	79102	RNF26	11	Biological Process:	biological_process	all	Molecular Function:	zinc ion binding	metal ion binding	cation binding	ion binding	binding	transition metal ion binding	Cellular Component:	cellular_component	all
5.60479	0.363689	4.05061	0.447095	2.94	Down	0.0357352	0.561952	AHR	196	Aryl hydrocarbon receptor	Hs.171189	196	AHR	7	Biological Process:	ovarian follicle development	blood vessel development	transcription, DNA-dependent	regulation of transcription, DNA-dependent	regulation of transcription from RNA polymerase II promoter	transcription from RNA polymerase II promoter	xenobiotic metabolic process	apoptosis	response to stress	cell cycle	response to xenobiotic stimulus	regulation of gene expression	response to organic cyclic compound	prostate gland development	regulation of B cell proliferation	response to estradiol stimulus	positive regulation of transcription, DNA-dependent	positive regulation of RNA polymerase II transcriptional preinitiation complex assembly	cellular response to glucocorticoid stimulus	regulation of RNA polymerase II transcriptional preinitiation complex assembly	positive regulation of cellular process	B cell activation	positive regulation of cellular component organization	protein complex biogenesis	response to estrogen stimulus	cell death	vasculature development	regulation of cellular component organization	regulation of nucleobase, nucleoside, nucleotide and nucleic acid metabolic process	biological regulation	leukocyte activation	cellular component organization or biogenesis	protein-DNA complex subunit organization	macromolecular complex subunit organization
5.59566	0.36361	4.05061	0.455446	2.92	Down	0.0379718	0.561952	USP14	9097	Ubiquitin specific peptidase 14 (tRNA-guanine transglycosylase)	Hs.464416	9097	USP14	18	Biological Process:	ubiquitin-dependent protein catabolic process	synaptic transmission	negative regulation of endopeptidase activity	regulation of chemotaxis	regulation of proteasomal protein catabolic process	taxis	regulation of response to external stimulus	multicellular organismal signaling	transmission of nerve impulse	regulation of hydrolase activity	cellular macromolecule catabolic process	response to external stimulus	regulation of catalytic activity	regulation of macromolecule metabolic process	modification-dependent macromolecule catabolic process	multicellular organismal process	cell communication	cellular process	negative regulation of molecular function	proteolysis	regulation of locomotion	signaling	modification-dependent protein catabolic process	macromolecule metabolic process	regulation of endopeptidase activity	negative regulation of catalytic activity	negative regulation of hydrolase activity	biological regulation	neurological system process	regulation of proteolysis	response to chemical stimulus	regulation of cellular process	regulation of biological process	cellular macromolecule metabolic process
5.5799	0.591872	4.05061	0.162032	2.89	Down	0.047027	0.561952	RNF10	9921	Ring finger protein 10	Hs.442798	9921	RNF10	12	Biological Process:	negative regulation of Schwann cell proliferation	positive regulation of myelination	positive regulation of transcription from RNA polymerase II promoter	multicellular organismal signaling	negative regulation of developmental process	cell differentiation	negative regulation of cell proliferation	positive regulation of cellular process	regulation of cell differentiation	cellular process	multicellular organismal process	anatomical structure development	positive regulation of nucleobase, nucleoside, nucleotide and nucleic acid metabolic process	ion homeostasis	signaling	negative regulation of biological process	positive regulation of biosynthetic process	regulation of nucleobase, nucleoside, nucleotide and nucleic acid metabolic process	biological regulation	chemical homeostasis	regulation of multicellular organismal process	regulation of cell proliferation	transcription from RNA polymerase II promoter	regulation of biological quality	ensheathment of neurons	positive regulation of transcription, DNA-dependent	cellular biosynthetic process	negative regulation of glial cell proliferation	system process	biosynthetic process	cellular homeostasis	regulation of gliogenesis	transcription, DNA-dependent	regulation of biosynthetic process
5.57341	0.389553	4.05061	0.455446	2.87	Down	0.044029	0.561952	FAM3A	60343	Family with sequence similarity 3, member A	Hs.289108	60343	FAM3A	X	Biological Process:	biological_process	all	Molecular Function:	molecular_function	all	Cellular Component:	cellular_component	extracellular region	all
3.48182	0.241732	5.00245	0.334533	2.87	Up	0.010278	0.561952	CRAMP1L	57585	Crm, cramped-like (Drosophila)	Hs.603676	57585	CRAMP1L	16	Molecular Function:	DNA binding	binding	nucleic acid binding	Cellular Component:	nucleus	intracellular membrane-bounded organelle	intracellular organelle	intracellular part	intracellular	membrane-bounded organelle	organelle	cell part	all	cell	cellular_component
4.18366	0.371939	5.69685	0.316536	2.85	Up	0.0211634	0.561952	LARS2	23395	Leucyl-tRNA synthetase 2, mitochondrial	Hs.526975	23395	LARS2	3	Biological Process:	tRNA aminoacylation for protein translation	leucyl-tRNA aminoacylation	gene expression	carboxylic acid metabolic process	nitrogen compound metabolic process	tRNA aminoacylation	organic acid metabolic process	cellular process	cellular macromolecule biosynthetic process	nucleic acid metabolic process	macromolecule metabolic process	translation	nucleobase, nucleoside, nucleotide and nucleic acid metabolic process	cellular amine metabolic process	ncRNA metabolic process	cellular macromolecule metabolic process	amine metabolic process	cellular biosynthetic process	biosynthetic process	cellular nitrogen compound metabolic process	cellular metabolic process	RNA metabolic process	tRNA metabolic process	primary metabolic process	cellular ketone metabolic process	metabolic process	small molecule metabolic process	protein metabolic process	amino acid activation	cellular protein metabolic process	cellular amino acid metabolic process	oxoacid metabolic process	macromolecule biosynthetic process	Molecular Function:
5.81231	0.277184	4.30061	0.298414	2.85	Down	0.00995048	0.561952	SCD5	79966	Stearoyl-CoA desaturase 5	Hs.379191	79966	SCD5	4	Biological Process:	fatty acid biosynthetic process	oxidation-reduction process	carboxylic acid metabolic process	small molecule biosynthetic process	cellular metabolic process	organic acid metabolic process	cellular process	carboxylic acid biosynthetic process	fatty acid metabolic process	primary metabolic process	cellular ketone metabolic process	monocarboxylic acid metabolic process	metabolic process	small molecule metabolic process	cellular lipid metabolic process	lipid metabolic process	organic acid biosynthetic process	cellular biosynthetic process	lipid biosynthetic process	biosynthetic process	oxoacid metabolic process	Molecular Function:	stearoyl-CoA 9-desaturase activity	iron ion binding	oxidoreductase activity	oxidoreductase activity, acting on paired donors, with oxidation of a pair of donors resulting in the reductio	metal ion binding	cation binding	oxidoreductase activity, acting on paired donors, with incorporation or reduction of molecular oxygen	binding	catalytic activity	CoA desaturase activity	ion binding	transition metal ion binding
5.67716	0.295355	4.19685	0.439648	2.79	Down	0.0313739	0.561952	DFFA	1676	DNA fragmentation factor, 45kDa, alpha polypeptide	Hs.484782	1676	DFFA	1	Biological Process:	DNA fragmentation involved in apoptotic nuclear change	apoptosis	induction of apoptosis	cellular component disassembly involved in apoptosis	intracellular signal transduction	negative regulation of apoptosis	positive regulation of cellular process	positive regulation of programmed cell death	nitrogen compound metabolic process	positive regulation of biological process	cellular macromolecule catabolic process	induction of programmed cell death	apoptotic nuclear change	cellular process	negative regulation of cellular process	nucleic acid metabolic process	cell death	cellular component disassembly	signaling	regulation of programmed cell death	negative regulation of biological process	macromolecule metabolic process	biological regulation	nucleobase, nucleoside, nucleotide and nucleic acid metabolic process	regulation of biological process	regulation of cellular process	DNA catabolic process, endonucleolytic	cellular component organization or biogenesis	cellular macromolecule metabolic process	regulation of apoptosis	programmed cell death	cellular component disassembly at cellular level	nucleic acid phosphodiester bond hydrolysis	response to stimulus
4.02431	0.369811	5.50245	0.352202	2.79	Up	0.0275351	0.561952	100507290	100507290	zinc finger protein 721-like	-	100507290	-	-	Molecular Function:	DNA binding	zinc ion binding	metal ion binding	cation binding	ion binding	binding	transition metal ion binding	nucleic acid binding	Cellular Component:	intracellular	nucleus	intracellular membrane-bounded organelle	intracellular organelle	intracellular part	membrane-bounded organelle	organelle	all	cell part	cellular_component	cell
5.27431	0.332841	3.80061	0.232813	2.78	Down	0.0109895	0.561952	EIF4EBP1	1978	Eukaryotic translation initiation factor 4E binding protein 1	Hs.411641	1978	EIF4EBP1	8	Biological Process:	G1/S transition of mitotic cell cycle	translation	insulin receptor signaling pathway	gene expression	negative regulation of protein complex assembly	TOR signaling cascade	cellular protein metabolic process	positive regulation of mitotic cell cycle	negative regulation of translational initiation	regulation of mitotic cell cycle	negative regulation of cellular metabolic process	positive regulation of cellular process	mitotic cell cycle	enzyme linked receptor protein signaling pathway	cellular process	protein complex biogenesis	response to endogenous stimulus	regulation of cellular component organization	signaling	negative regulation of biological process	negative regulation of biosynthetic process	negative regulation of macromolecule metabolic process	biological regulation	intracellular signal transduction	cell surface receptor linked signaling pathway	negative regulation of translation	cell cycle phase	cellular component organization or biogenesis	negative regulation of cellular component organization	macromolecular complex subunit organization	response to stimulus	cellular biosynthetic process	cellular response to chemical stimulus	biosynthetic process
3.23182	0.045428	4.69685	0.162361	2.76	Up	0.000128251	0.234691	NMD3	51068	NMD3 homolog (S. cerevisiae)	Hs.598836	51068	NMD3	3	Biological Process:	protein transport	establishment of protein localization	transport	protein localization	establishment of localization	localization	macromolecule localization	Cellular Component:	nucleus	nucleoplasm	nucleolus	cytoplasm	nuclear lumen	organelle lumen	intracellular organelle	intracellular part	membrane-bounded organelle	non-membrane-bounded organelle	all	nuclear part	cell	intracellular organelle lumen	intracellular membrane-bounded organelle	intracellular	organelle	cell part	membrane-enclosed lumen	intracellular non-membrane-bounded organelle	intracellular organelle part	cellular_component	organelle part
3.23182	0.045428	4.69685	0.162361	2.76	Up	0.000128251	0.234691	AFTPH	54812	Aftiphilin	Hs.655167	54812	AFTPH	2	Biological Process:	protein transport	establishment of protein localization	transport	protein localization	establishment of localization	localization	macromolecule localization	Molecular Function:	clathrin binding	protein binding	binding	Cellular Component:	nucleus	nucleolus	cytoplasm	Golgi apparatus	cytosol	AP-1 adaptor complex	intracellular membrane-bounded organelle	clathrin coated vesicle membrane	trans-Golgi network transport vesicle	organelle lumen	intracellular organelle	transport vesicle membrane	membrane-bounded organelle	vesicle coat	cytoplasmic part	clathrin coat of trans-Golgi network vesicle	membrane-bounded vesicle	clathrin coat	intracellular	membrane-enclosed lumen	organelle membrane	coated vesicle
3.23182	0.045428	4.69685	0.564327	2.76	Up	0.0413399	0.561952	COL18A1	80781	Collagen, type XVIII, alpha 1	Hs.517356	80781	COL18A1	21	Biological Process:	cell adhesion	visual perception	negative regulation of cell proliferation	organ morphogenesis	anatomical structure morphogenesis	developmental process	multicellular organismal process	cellular process	anatomical structure development	negative regulation of cellular process	negative regulation of biological process	sensory perception	biological regulation	neurological system process	multicellular organismal development	regulation of cellular process	regulation of biological process	system development	regulation of cell proliferation	organ development	cell proliferation	biological adhesion	system process	sensory perception of light stimulus	Molecular Function:	extracellular matrix structural constituent	protein binding	metal ion binding	cation binding	ion binding	structural molecule activity	binding	Cellular Component:	extracellular region
3.23182	0.045428	4.69685	0.496442	2.76	Up	0.0259889	0.561952	RPP25	54913	Ribonuclease P/MRP 25kDa subunit	Hs.8562	54913	RPP25	15	Biological Process:	tRNA processing	nitrogen compound metabolic process	cellular metabolic process	RNA metabolic process	cellular process	nucleic acid metabolic process	tRNA metabolic process	macromolecule metabolic process	gene expression	primary metabolic process	nucleobase, nucleoside, nucleotide and nucleic acid metabolic process	metabolic process	RNA processing	ncRNA metabolic process	cellular macromolecule metabolic process	ncRNA processing	cellular nitrogen compound metabolic process	Molecular Function:	RNA binding	ribonuclease P activity	protein binding	hydrolase activity	tRNA-specific ribonuclease activity	endonuclease activity, active with either ribo- or deoxyribonucleic acids and producing 5'-phosphomonoesters	endoribonuclease activity	binding	catalytic activity	nuclease activity	ribonuclease activity	hydrolase activity, acting on ester bonds	endoribonuclease activity, producing 5'-phosphomonoesters	endonuclease activity	nucleic acid binding	Cellular Component:
3.23182	0.045428	4.69685	0.379818	2.76	Up	0.00866027	0.561952	ARL5B	221079	ADP-ribosylation factor-like 5B	Hs.25362	221079	ARL5B	10	Biological Process:	small GTPase mediated signal transduction	regulation of biological process	regulation of cellular process	cellular process	signal transduction	cellular response to stimulus	response to stimulus	signaling	biological regulation	intracellular signal transduction	Molecular Function:	nucleotide binding	GTP binding	guanyl ribonucleotide binding	purine ribonucleoside triphosphate binding	purine nucleotide binding	ribonucleotide binding	binding	purine ribonucleotide binding	guanyl nucleotide binding	Cellular Component:	intracellular	cell	all	cellular_component	cell part
3.23182	0.045428	4.69685	0.491725	2.76	Up	0.0250634	0.561952	PITPNB	23760	Phosphatidylinositol transfer protein, beta	Hs.713581	23760	PITPNB	22	Biological Process:	lipid metabolic process	transport	establishment of localization	localization	primary metabolic process	metabolic process	Molecular Function:	lipid binding	binding	Cellular Component:	intracellular	cytoplasm	Golgi apparatus	intracellular membrane-bounded organelle	intracellular organelle	intracellular part	membrane-bounded organelle	organelle	all	cell part	cytoplasmic part	cellular_component	cell
4.09668	0.314956	5.55061	0.183056	2.74	Up	0.0071912	0.561952	ABCC4	10257	ATP-binding cassette, sub-family C (CFTR/MRP), member 4	Hs.508423	10257	ABCC4	13	Biological Process:	platelet degranulation	ion transport	blood coagulation	biological_process	platelet activation	transmembrane transport	transport	cellular localization	establishment of localization in cell	wound healing	response to wounding	all	multicellular organismal process	cellular process	biological regulation	exocytosis	establishment of localization	hemostasis	response to stress	regulation of biological quality	secretion by cell	cell activation	response to stimulus	secretion	vesicle-mediated transport	localization	coagulation	regulation of body fluid levels	Molecular Function:	nucleotide binding	chloride channel activity	ATP binding	ATPase activity, coupled to transmembrane movement of ions, phosphorylative mechanism	15-hydroxyprostaglandin dehydrogenase (NAD+) activity
4.93366	0.262026	6.38558	0.320886	2.74	Up	0.0127535	0.561952	ACIN1	22985	Apoptotic chromatin condensation inducer 1	Hs.124490	22985	ACIN1	14	Biological Process:	ATP catabolic process	apoptosis	cellular component disassembly involved in apoptosis	erythrocyte differentiation	apoptotic chromosome condensation	positive regulation of monocyte differentiation	cell differentiation	positive regulation of cellular process	regulation of cell differentiation	regulation of monocyte differentiation	ribonucleotide metabolic process	purine nucleotide catabolic process	apoptotic nuclear change	multicellular organismal process	cellular process	positive regulation of myeloid leukocyte differentiation	anatomical structure development	myeloid cell differentiation	cellular component disassembly	cell death	ribonucleoside triphosphate metabolic process	biological regulation	immune system development	regulation of multicellular organismal process	cellular component organization or biogenesis	programmed cell death	regulation of biological quality	nucleoside phosphate metabolic process	leukocyte differentiation	nucleobase, nucleoside and nucleotide catabolic process	hemopoiesis	purine nucleoside triphosphate catabolic process	ATP metabolic process	cellular component organization at cellular level
4.59668	0.350734	6.04493	0.425414	2.73	Up	0.0392318	0.561952	PA2G4	5036	Proliferation-associated 2G4, 38kDa	Hs.524498	5036	PA2G4	12	Biological Process:	transcription, DNA-dependent	rRNA processing	regulation of translation	cell cycle arrest	cell proliferation	cellular process	negative regulation of transcription, DNA-dependent	negative regulation of gene expression	negative regulation of cellular metabolic process	ribosome biogenesis	negative regulation of biological process	negative regulation of biosynthetic process	negative regulation of macromolecule metabolic process	regulation of nucleobase, nucleoside, nucleotide and nucleic acid metabolic process	biological regulation	rRNA metabolic process	ncRNA metabolic process	cellular component organization or biogenesis	cellular biosynthetic process	biosynthetic process	regulation of biosynthetic process	regulation of cellular macromolecule biosynthetic process	RNA metabolic process	regulation of metabolic process	negative regulation of nitrogen compound metabolic process	regulation of cell cycle	protein metabolic process	regulation of transcription, DNA-dependent	regulation of cellular protein metabolic process	transcription	cellular component biogenesis at cellular level	regulation of protein metabolic process	cellular protein metabolic process	RNA biosynthetic process
5.47614	0.188458	6.92358	0.163527	2.73	Up	0.00115043	0.561952	KTN1	3895	Kinectin 1 (kinesin receptor)	Hs.509414	3895	KTN1	14	Biological Process:	microtubule-based movement	microtubule-based process	cellular process	Molecular Function:	molecular_function	all	Cellular Component:	membrane fraction	endoplasmic reticulum	endoplasmic reticulum membrane	integral to plasma membrane	membrane	integral to membrane	endoplasmic reticulum part	intracellular organelle	intracellular part	plasma membrane part	membrane-bounded organelle	all	insoluble fraction	nuclear membrane-endoplasmic reticulum network	membrane part	cell periphery	intrinsic to membrane	cytoplasmic part	plasma membrane	cell	endomembrane system	intracellular membrane-bounded organelle	intracellular	organelle	cell fraction	cell part	cytoplasm
5.81679	0.214725	4.38109	0.479495	2.71	Down	0.0340645	0.561952	CYBASC3	220002	Cytochrome b, ascorbate dependent 3	Hs.22546	220002	CYBASC3	11	Biological Process:	transport	electron transport chain	oxidation-reduction process	generation of precursor metabolites and energy	cellular metabolic process	establishment of localization	localization	metabolic process	cellular process	Molecular Function:	oxidoreductase activity	metal ion binding	cation binding	ion binding	binding	catalytic activity	Cellular Component:	lysosomal membrane	endosome	membrane	integral to membrane	late endosome membrane	late endosome	intracellular organelle	intracellular part	membrane-bounded organelle	all	membrane part	intrinsic to membrane	cytoplasmic part	cell	lysosome	intracellular membrane-bounded organelle	vacuolar membrane
5.47614	0.228822	4.05061	0.273899	2.69	Down	0.00716644	0.561952	EIF2S1	1965	Eukaryotic translation initiation factor 2, subunit 1 alpha, 35kDa	Hs.151777	1965	EIF2S1	14	Biological Process:	translation	translational initiation	regulation of translation	gene expression	regulation of translational initiation in response to stress	cellular protein metabolic process	protein autophosphorylation	regulation of macromolecule metabolic process	cellular process	protein modification process	cellular macromolecule biosynthetic process	macromolecule metabolic process	biological regulation	regulation of cellular process	regulation of biological process	cellular macromolecule metabolic process	regulation of cellular metabolic process	phosphorus metabolic process	regulation of translation in response to stress	response to stimulus	cellular biosynthetic process	biosynthetic process	regulation of biosynthetic process	regulation of cellular macromolecule biosynthetic process	cellular response to stress	cellular metabolic process	regulation of translational initiation	phosphorylation	posttranscriptional regulation of gene expression	regulation of cellular biosynthetic process	regulation of metabolic process	regulation of primary metabolic process	primary metabolic process	metabolic process
3.37806	0.136278	4.80061	0.232813	2.68	Up	0.00187732	0.561952	PHKB	5257	Phosphorylase kinase, beta	Hs.78060	5257	PHKB	16	Biological Process:	carbohydrate metabolic process	polysaccharide metabolic process	glycogen metabolic process	glycogen catabolic process	glucose metabolic process	generation of precursor metabolites and energy	glucan catabolic process	oxidation-reduction process	cellular polysaccharide metabolic process	cellular metabolic process	cellular polysaccharide catabolic process	energy reserve metabolic process	polysaccharide catabolic process	cellular process	macromolecule metabolic process	carbohydrate catabolic process	catabolic process	primary metabolic process	metabolic process	monosaccharide metabolic process	small molecule metabolic process	glucan metabolic process	cellular macromolecule metabolic process	cellular carbohydrate metabolic process	hexose metabolic process	macromolecule catabolic process	energy derivation by oxidation of organic compounds	alcohol metabolic process	cellular carbohydrate catabolic process	cellular glucan metabolic process	Molecular Function:	catalytic activity	glucan 1,4-alpha-glucosidase activity	calmodulin binding
3.37806	0.296461	4.80061	0.423839	2.68	Up	0.0332781	0.561952	RAB35	11021	RAB35, member RAS oncogene family	Hs.524788	11021	RAB35	12	Biological Process:	cytokinesis	GTP catabolic process	small GTPase mediated signal transduction	protein localization	protein transport	endosome transport	nucleobase, nucleoside, nucleotide and nucleic acid catabolic process	nitrogen compound metabolic process	establishment of localization in cell	purine ribonucleotide catabolic process	intracellular transport	ribonucleotide metabolic process	purine nucleotide catabolic process	cellular process	cellular nitrogen compound catabolic process	signaling	ribonucleoside triphosphate metabolic process	biological regulation	cell division	nucleobase, nucleoside, nucleotide and nucleic acid metabolic process	intracellular signal transduction	regulation of biological process	regulation of cellular process	nucleoside triphosphate catabolic process	macromolecule localization	response to stimulus	vesicle-mediated transport	nucleoside phosphate metabolic process	nucleobase, nucleoside and nucleotide catabolic process	purine nucleoside triphosphate catabolic process	cellular nitrogen compound metabolic process	small molecule catabolic process	establishment of protein localization	transport
6.42148	0.221769	5.00245	0.386657	2.67	Down	0.0189908	0.561952	GLI2	2736	GLI family zinc finger 2	Hs.111867	2736	GLI2	2	Biological Process:	negative regulation of transcription from RNA polymerase II promoter	skeletal system development	osteoblast differentiation	in utero embryonic development	kidney development	morphogenesis of an epithelium	osteoblast development	transcription, DNA-dependent	apoptosis	smoothened signaling pathway	specification of segmental identity, maxillary segment	pattern specification process	axon guidance	ventral midline development	hindgut morphogenesis	heart development	cell proliferation	positive regulation of cell proliferation	regulation of smoothened signaling pathway	epidermal cell differentiation	proximal/distal pattern formation	floor plate formation	spinal cord dorsal/ventral patterning	ventral spinal cord development	cerebellar cortex morphogenesis	smoothened signaling pathway involved in ventral spinal cord interneuron specification	smoothened signaling pathway involved in spinal cord motor neuron cell fate specification	neural tube development	smoothened signaling pathway involved in regulation of cerebellar granule cell precursor cell prolif	spinal cord ventral commissure morphogenesis	pituitary gland development	cell differentiation	lung development	mammary gland development
4.74292	0.496222	6.13558	0.183056	2.63	Up	0.0388999	0.561952	IFNGR2	3460	Interferon gamma receptor 2 (interferon gamma transducer 1)	Hs.634632	3460	IFNGR2	21	Biological Process:	cell surface receptor linked signaling pathway	response to virus	cytokine-mediated signaling pathway	interferon-gamma-mediated signaling pathway	regulation of interferon-gamma-mediated signaling pathway	regulation of signal transduction	regulation of immune response	immune response	cellular process	regulation of immune system process	response to other organism	signaling	defense response	biological regulation	response to organic substance	response to chemical stimulus	regulation of cellular process	regulation of biological process	regulation of defense response	response to stimulus	response to interferon-gamma	regulation of response to interferon-gamma	cellular response to chemical stimulus	regulation of response to cytokine stimulus	regulation of signaling	cellular response to interferon-gamma	response to cytokine stimulus	multi-organism process	cellular response to organic substance	cellular response to cytokine stimulus	regulation of response to stimulus	regulation of innate immune response	immune system process	response to biotic stimulus
3.48182	0.237117	4.84309	0.473739	2.57	Up	0.0423598	0.561952	CAPN7	23473	Calpain 7	Hs.631920	23473	CAPN7	3	Biological Process:	proteolysis	protein metabolic process	macromolecule metabolic process	primary metabolic process	metabolic process	Molecular Function:	calcium-dependent cysteine-type endopeptidase activity	peptidase activity	cysteine-type peptidase activity	hydrolase activity	endopeptidase activity	cysteine-type endopeptidase activity	catalytic activity	peptidase activity, acting on L-amino acid peptides	Cellular Component:	intracellular	nucleus	intracellular membrane-bounded organelle	intracellular organelle	intracellular part	membrane-bounded organelle	organelle	all	cell part	cellular_component	cell
3.48182	0.241732	4.84309	0.474393	2.57	Up	0.0430996	0.561952	100506634	100506634	hepatocellular carcinoma-associated antigen HCA25a	-	100506634	-	-
5.31231	0.450978	6.66444	0.176289	2.55	Up	0.0314752	0.561952	CALU	813	Calumenin	Hs.718425	813	CALU	7	Biological Process:	platelet degranulation	blood coagulation	biological_process	platelet activation	transport	cellular localization	establishment of localization in cell	wound healing	response to wounding	all	multicellular organismal process	cellular process	biological regulation	exocytosis	establishment of localization	hemostasis	response to stress	regulation of biological quality	secretion by cell	cell activation	response to stimulus	secretion	vesicle-mediated transport	localization	coagulation	regulation of body fluid levels	Molecular Function:	calcium ion binding	protein binding	cation binding	ion binding	binding	metal ion binding	Cellular Component:
5.42055	0.475111	6.75705	0.10512	2.53	Up	0.0334415	0.561952	PLEKHA5	54477	Pleckstrin homology domain containing, family A member 5	Hs.188614	54477	PLEKHA5	12	Biological Process:	biological_process	all	Molecular Function:	protein binding	1-phosphatidylinositol binding	lipid binding	phospholipid binding	binding	phosphatidylinositol binding	Cellular Component:	cellular_component	all
6.52758	0.142563	5.19685	0.491458	2.52	Down	0.0406347	0.561952	PTPN23	25930	Protein tyrosine phosphatase, non-receptor type 23	Hs.25524	25930	PTPN23	3	Biological Process:	protein dephosphorylation	cilium morphogenesis	anatomical structure morphogenesis	cellular component organization at cellular level	cell part morphogenesis	cellular metabolic process	developmental process	cellular component morphogenesis	cellular process	anatomical structure development	protein modification process	macromolecule metabolic process	primary metabolic process	metabolic process	phosphate metabolic process	cell morphogenesis	cellular component organization or biogenesis	protein metabolic process	cellular macromolecule metabolic process	cellular developmental process	cell projection morphogenesis	phosphorus metabolic process	cellular protein metabolic process	cellular component organization or biogenesis at cellular level	dephosphorylation	cell projection organization	cellular component organization	macromolecule modification	Molecular Function:	protein tyrosine phosphatase activity	hydrolase activity	phosphatase activity	hydrolase activity, acting on ester bonds	phosphoprotein phosphatase activity
5.12807	0.337445	3.80061	0.232813	2.51	Down	0.0177321	0.561952	C11orf24	53838	Chromosome 11 open reading frame 24	Hs.303025	53838	C11orf24	11	Cellular Component:	membrane	integral to membrane	intrinsic to membrane	cell	all	cellular_component	cell part	membrane part
4.43366	0.314929	5.75884	0.302856	2.51	Up	0.0230102	0.561952	HSPA4L	22824	Heat shock 70kDa protein 4-like	Hs.135554	22824	HSPA4L	4	Biological Process:	protein folding	response to unfolded protein	response to chemical stimulus	response to biotic stimulus	cellular metabolic process	cellular macromolecule metabolic process	protein metabolic process	response to stress	cellular process	response to stimulus	response to protein stimulus	cellular protein metabolic process	macromolecule metabolic process	primary metabolic process	metabolic process	response to organic substance	Molecular Function:	nucleotide binding	protein binding	ATP binding	purine ribonucleoside triphosphate binding	purine nucleotide binding	adenyl ribonucleotide binding	ribonucleotide binding	binding	adenyl nucleotide binding	purine ribonucleotide binding	Cellular Component:	nucleus	cytoplasm	intracellular membrane-bounded organelle	intracellular organelle	intracellular part	intracellular
3.73182	0.266595	5.05061	0.340954	2.49	Up	0.0225972	0.561952	AP3B1	8546	Adaptor-related protein complex 3, beta 1 subunit	Hs.532091	8546	AP3B1	5	Biological Process:	protein targeting to lysosome	intracellular protein transport	endocytosis	blood coagulation	antigen processing and presentation	melanosome organization	antigen processing and presentation, exogenous lipid antigen via MHC class Ib	positive regulation of NK T cell differentiation	positive regulation of cell activation	cell differentiation	vesicle organization	positive regulation of cellular process	regulation of cell differentiation	establishment of localization in cell	intracellular transport	alpha-beta T cell activation	multicellular organismal process	cellular process	anatomical structure development	positive regulation of lymphocyte activation	cellular pigmentation	protein targeting	biological regulation	immune system development	leukocyte activation	regulation of T cell differentiation	regulation of multicellular organismal process	antigen processing and presentation of exogenous antigen	cellular component organization or biogenesis	lysosomal transport	regulation of biological quality	response to stimulus	cellular membrane organization	vesicle-mediated transport
3.37806	0.136278	4.69685	0.259981	2.49	Up	0.00413551	0.561952	RDH11	51109	Retinol dehydrogenase 11 (all-trans/9-cis/11-cis)	Hs.226007	51109	RDH11	14	Biological Process:	retinoid metabolic process	steroid metabolic process	retinol metabolic process	oxidation-reduction process	cellular metabolic process	cellular process	hormone metabolic process	fat-soluble vitamin metabolic process	diterpenoid metabolic process	secondary metabolic process	primary metabolic process	biological regulation	metabolic process	small molecule metabolic process	cellular hormone metabolic process	cellular lipid metabolic process	regulation of hormone levels	regulation of biological quality	lipid metabolic process	isoprenoid metabolic process	terpenoid metabolic process	vitamin A metabolic process	vitamin metabolic process	Molecular Function:	retinol dehydrogenase activity	binding	oxidoreductase activity	oxidoreductase activity, acting on the CH-OH group of donors, NAD or NADP as acceptor	NADP-retinol dehydrogenase activity	oxidoreductase activity, acting on CH-OH group of donors	aldo-keto reductase activity	alcohol dehydrogenase (NADP+) activity	catalytic activity	Cellular Component:
3.48182	0.237421	4.80061	0.320886	2.49	Up	0.0163298	0.561952	WDR43	23160	WD repeat domain 43	Hs.709228	23160	WDR43	2	Cellular Component:	nucleus	nucleolus	nuclear lumen	organelle lumen	intracellular organelle	intracellular part	membrane-bounded organelle	non-membrane-bounded organelle	all	nuclear part	cell	intracellular organelle lumen	intracellular membrane-bounded organelle	intracellular	organelle	cell part	membrane-enclosed lumen	intracellular non-membrane-bounded organelle	intracellular organelle part	cellular_component	organelle part
3.56231	0.278579	4.88109	0.27972	2.49	Up	0.0156005	0.561952	SMC2	10592	Structural maintenance of chromosomes 2	Hs.119023	10592	SMC2	9	Biological Process:	cell cycle	mitosis	mitotic chromosome condensation	symbiosis, encompassing mutualism through parasitism	cell division	cellular component organization at cellular level	sister chromatid segregation	chromosome segregation	mitotic cell cycle	multi-organism process	chromosome condensation	DNA packaging	organelle organization	cellular process	DNA conformation change	nuclear division	M phase of mitotic cell cycle	interspecies interaction between organisms	M phase	cell cycle phase	cellular component organization or biogenesis	cell cycle process	chromosome organization	cellular component organization or biogenesis at cellular level	organelle fission	cellular component organization	mitotic sister chromatid segregation	Molecular Function:	nucleotide binding	protein binding	ATP binding	protein heterodimerization activity	purine ribonucleoside triphosphate binding	purine nucleotide binding
3.37806	0.136278	4.69685	0.496442	2.49	Up	0.0428099	0.561952	DDX19A	55308	DEAD (Asp-Glu-Ala-As) box polypeptide 19A	Hs.656037	55308	DDX19A	16	Biological Process:	protein transport	mRNA transport	transmembrane transport	establishment of protein localization	transport	nucleic acid transport	establishment of localization	cellular process	macromolecule localization	RNA localization	protein localization	nucleobase, nucleoside, nucleotide and nucleic acid transport	establishment of RNA localization	RNA transport	localization	Molecular Function:	nucleotide binding	RNA binding	helicase activity	ATP binding	ATP-dependent helicase activity	hydrolase activity	hydrolase activity, acting on acid anhydrides, in phosphorus-containing anhydrides	purine ribonucleoside triphosphate binding	purine NTP-dependent helicase activity	binding	catalytic activity	ATPase activity	pyrophosphatase activity	purine ribonucleotide binding	nucleoside-triphosphatase activity	purine nucleotide binding	hydrolase activity, acting on acid anhydrides	adenyl ribonucleotide binding
3.23182	0.446916	4.55061	0.273383	2.49	Up	0.0454558	0.561952	DUSP3	1845	Dual specificity phosphatase 3	Hs.181046	1845	DUSP3	17	Biological Process:	inactivation of MAPK activity	in utero embryonic development	toll-like receptor signaling pathway	MyD88-dependent toll-like receptor signaling pathway	MyD88-independent toll-like receptor signaling pathway	Toll signaling pathway	toll-like receptor 1 signaling pathway	toll-like receptor 2 signaling pathway	toll-like receptor 3 signaling pathway	toll-like receptor 4 signaling pathway	peptidyl-tyrosine dephosphorylation	negative regulation of MAPKKK cascade	innate immune response	positive regulation of mitotic cell cycle	negative regulation of JNK cascade	nerve growth factor receptor signaling pathway	negative regulation of T cell receptor signaling pathway	negative regulation of T cell activation	stress-activated MAPK cascade	negative regulation of ERK1 and ERK2 cascade	positive regulation of cellular process	mitotic cell cycle	regulation of antigen receptor-mediated signaling pathway	regulation of phosphorylation	pattern recognition receptor signaling pathway	immune response-activating signal transduction	chordate embryonic development	immune response-regulating signaling pathway	biological regulation	intracellular signal transduction	leukocyte activation	embryo development ending in birth or egg hatching	response to stimulus	intracellular protein kinase cascade
3.23182	0.045428	4.55061	0.526163	2.49	Up	0.046709	0.561952	PABPC4L	132430	Poly(A) binding protein, cytoplasmic 4-like	Hs.49889	132430	PABPC4L	4	Molecular Function:	nucleotide binding	RNA binding	binding	nucleic acid binding
5.60479	0.302452	4.30061	0.360943	2.47	Down	0.0324451	0.561952	LRFN4	78999	Leucine rich repeat and fibronectin type III domain containing 4	Hs.209979	78999	LRFN4	11	Cellular Component:	membrane	integral to membrane	intrinsic to membrane	cell	all	cellular_component	cell part	membrane part
6.46713	0.28074	5.16547	0.425158	2.47	Down	0.0432067	0.561952	GTF2I	2969	General transcription factor II, i	Hs.647041	2969	GTF2I	7	Biological Process:	transcription, DNA-dependent	transcription initiation from RNA polymerase II promoter	signal transduction	embryo development	nitrogen compound metabolic process	cellular metabolic process	developmental process	RNA metabolic process	multicellular organismal process	cellular process	transcription initiation, DNA-dependent	nucleic acid metabolic process	cellular macromolecule biosynthetic process	signaling	macromolecule metabolic process	gene expression	primary metabolic process	biological regulation	nucleobase, nucleoside, nucleotide and nucleic acid metabolic process	metabolic process	multicellular organismal development	regulation of biological process	regulation of cellular process	cellular macromolecule metabolic process	transcription	transcription from RNA polymerase II promoter	response to stimulus	cellular response to stimulus	cellular biosynthetic process	RNA biosynthetic process	biosynthetic process	cellular nitrogen compound metabolic process	macromolecule biosynthetic process	Molecular Function:
6.64279	0.252416	5.34309	0.448319	2.46	Down	0.0449117	0.561952	PHF16	9767	PHD finger protein 16	Hs.371977	9767	PHF16	X	Biological Process:	histone H3 acetylation	histone H4-K5 acetylation	histone H4-K8 acetylation	histone H4-K12 acetylation	histone H4-K16 acetylation	cellular component organization at cellular level	internal protein amino acid acetylation	histone H4 acetylation	chromatin organization	cellular metabolic process	organelle organization	cellular process	protein modification process	macromolecule metabolic process	primary metabolic process	metabolic process	protein acylation	histone acetylation	peptidyl-amino acid modification	peptidyl-lysine acetylation	cellular component organization or biogenesis	protein metabolic process	cellular macromolecule metabolic process	internal peptidyl-lysine acetylation	covalent chromatin modification	peptidyl-lysine modification	protein acetylation	cellular protein metabolic process	chromosome organization	cellular component organization or biogenesis at cellular level	cellular component organization	chromatin modification	macromolecule modification	histone modification
6.45855	0.120684	7.74677	0.116003	2.44	Up	0.000252158	0.348019	RB1CC1	9821	RB1-inducible coiled-coil 1	Hs.196102	9821	RB1CC1	8	Biological Process:	autophagic vacuole assembly	liver development	positive regulation of protein phosphorylation	autophagy	cell cycle	JNK cascade	heart development	negative regulation of apoptosis	positive regulation of cell size	positive regulation of cellular process	positive regulation of cellular protein metabolic process	positive regulation of phosphorus metabolic process	apoptosis	regulation of phosphorylation	multicellular organismal process	cellular process	regulation of cellular component size	anatomical structure development	cell death	regulation of programmed cell death	signaling	negative regulation of biological process	biological regulation	intracellular signal transduction	response to nutrient levels	cellular component organization or biogenesis	programmed cell death	regulation of biological quality	positive regulation of protein metabolic process	response to stimulus	circulatory system development	positive regulation of phosphorylation	intracellular protein kinase cascade	cellular component organization at cellular level
3.31231	0.076527	4.59309	0.502041	2.43	Up	0.0451631	0.561952	C14orf166	51637	Chromosome 14 open reading frame 166	Hs.534457	51637	C14orf166	14	Molecular Function:	protein binding	identical protein binding	binding	Cellular Component:	nucleus	cytoplasm	microtubule organizing center	cytoskeleton	perinuclear region of cytoplasm	tRNA-splicing ligase complex	intracellular organelle	intracellular part	membrane-bounded organelle	non-membrane-bounded organelle	all	cytoplasmic part	cell	intracellular membrane-bounded organelle	cytoskeletal part	intracellular	organelle	protein complex	cell part	microtubule cytoskeleton	intracellular non-membrane-bounded organelle	intracellular organelle part	macromolecular complex	cellular_component	organelle part
5.5799	0.460043	4.30061	0.111263	2.43	Down	0.03544	0.561952	DOCK11	139818	Dedicator of cytokinesis 11	Hs.368203	139818	DOCK11	X	Biological Process:	blood coagulation	wound healing	response to wounding	hemostasis	response to stress	regulation of biological quality	multicellular organismal process	response to stimulus	biological regulation	coagulation	regulation of body fluid levels	Molecular Function:	guanyl-nucleotide exchange factor activity	GTP binding	GTPase binding	nucleoside-triphosphatase regulator activity	purine ribonucleoside triphosphate binding	purine nucleotide binding	binding	enzyme binding	GTPase regulator activity	nucleotide binding	guanyl nucleotide binding	enzyme regulator activity	protein binding	guanyl ribonucleotide binding	ribonucleotide binding	purine ribonucleotide binding	Cellular Component:	cytosol	cytoplasmic part	intracellular part	intracellular	cell
6.72237	0.145071	5.44685	0.172059	2.42	Down	0.001298	0.561952	MAF1	84232	MAF1 homolog (S. cerevisiae)	Hs.19673	84232	MAF1	8	Biological Process:	negative regulation of transcription from RNA polymerase III promoter	negative regulation of gene expression	negative regulation of cellular metabolic process	nitrogen compound metabolic process	negative regulation of cellular biosynthetic process	negative regulation of transcription, DNA-dependent	regulation of transcription from RNA polymerase III promoter	transcription from RNA polymerase III promoter	regulation of macromolecule metabolic process	cellular process	negative regulation of cellular process	nucleic acid metabolic process	cellular macromolecule biosynthetic process	negative regulation of biological process	macromolecule metabolic process	negative regulation of biosynthetic process	negative regulation of macromolecule metabolic process	regulation of nucleobase, nucleoside, nucleotide and nucleic acid metabolic process	gene expression	negative regulation of nucleobase, nucleoside, nucleotide and nucleic acid metabolic process	nucleobase, nucleoside, nucleotide and nucleic acid metabolic process	biological regulation	regulation of biological process	regulation of cellular process	cellular macromolecule metabolic process	regulation of nitrogen compound metabolic process	regulation of cellular metabolic process	negative regulation of RNA metabolic process	cellular biosynthetic process	negative regulation of metabolic process	biosynthetic process	transcription, DNA-dependent	regulation of biosynthetic process	regulation of cellular macromolecule biosynthetic process
5.56679	0.119599	4.30061	0.111263	2.41	Down	0.000242339	0.348019	RPL13A	23521	Ribosomal protein L13a	Hs.523185	23521	RPL13A	19	Biological Process:	translation	translational elongation	translational termination	gene expression	viral reproduction	viral infectious cycle	viral transcription	endocrine pancreas development	cellular protein metabolic process	pancreas development	reproduction	nitrogen compound metabolic process	developmental process	multicellular organismal process	cellular process	anatomical structure development	nucleic acid metabolic process	cellular macromolecule biosynthetic process	cellular component disassembly	macromolecule metabolic process	endocrine system development	nucleobase, nucleoside, nucleotide and nucleic acid metabolic process	reproductive process	system development	cellular component organization or biogenesis	cellular macromolecule metabolic process	cellular component disassembly at cellular level	macromolecular complex subunit organization	cellular biosynthetic process	protein complex disassembly	cellular component organization or biogenesis at cellular level	viral genome expression	biosynthetic process	cellular component organization
5.81679	0.178018	4.55061	0.455136	2.41	Down	0.0411655	0.561952	144404	144404	transmembrane protein 120B	-	144404	-	-	Biological Process:	biological_process	all	Molecular Function:	molecular_function	all	Cellular Component:	cellular_component	membrane	integral to membrane	intrinsic to membrane	cell	cell part	all	membrane part
4.18366	0.330977	5.44685	0.25401	2.4	Up	0.0231669	0.561952	PITRM1	10531	Pitrilysin metallopeptidase 1	Hs.528300	10531	PITRM1	10	Biological Process:	proteolysis	protein metabolic process	macromolecule metabolic process	primary metabolic process	metabolic process	Molecular Function:	metalloendopeptidase activity	protein binding	enzyme activator activity	peptidase activity	zinc ion binding	metal ion binding	metallopeptidase activity	hydrolase activity	endopeptidase activity	cation binding	binding	catalytic activity	peptidase activity, acting on L-amino acid peptides	enzyme regulator activity	ion binding	transition metal ion binding	Cellular Component:	nucleus	cytoplasm	mitochondrion	mitochondrial matrix	organelle lumen	intracellular organelle	intracellular part	membrane-bounded organelle	all	cytoplasmic part	mitochondrial part
5.31231	0.076527	4.05061	0.398328	2.4	Down	0.0208332	0.561952	ZBTB44	29068	Zinc finger and BTB domain containing 44	Hs.719099	29068	ZBTB44	11	Molecular Function:	DNA binding	zinc ion binding	metal ion binding	cation binding	ion binding	binding	transition metal ion binding	nucleic acid binding	Cellular Component:	intracellular	nucleus	intracellular membrane-bounded organelle	intracellular organelle	intracellular part	membrane-bounded organelle	organelle	all	cell part	cellular_component	cell
3.62806	0.220235	4.88109	0.410169	2.38	Up	0.0359821	0.561952	GSS	2937	Glutathione synthetase	Hs.82327	2937	GSS	20	Biological Process:	cellular amino acid metabolic process	glutathione biosynthetic process	xenobiotic metabolic process	response to oxidative stress	nervous system development	aging	response to xenobiotic stimulus	response to nutrient levels	response to tumor necrosis factor	response to amino acid stimulus	response to cadmium ion	carboxylic acid metabolic process	nitrogen compound metabolic process	developmental process	response to external stimulus	cellular nitrogen compound biosynthetic process	organic acid metabolic process	response to extracellular stimulus	multicellular organismal process	cellular process	response to endogenous stimulus	anatomical structure development	response to inorganic substance	response to amine stimulus	response to organic substance	cellular amino acid biosynthetic process	response to chemical stimulus	cellular amine metabolic process	system development	amine metabolic process	organic acid biosynthetic process	response to stimulus	cellular biosynthetic process	cellular response to chemical stimulus
5.55318	0.21085	4.30061	0.351151	2.38	Down	0.0222797	0.561952	MAP2K7	5609	Mitogen-activated protein kinase kinase 7	Hs.531754	5609	MAP2K7	19	Biological Process:	toll-like receptor signaling pathway	MyD88-dependent toll-like receptor signaling pathway	MyD88-independent toll-like receptor signaling pathway	protein phosphorylation	response to stress	signal transduction	JNK cascade	activation of JUN kinase activity	Toll signaling pathway	toll-like receptor 1 signaling pathway	toll-like receptor 2 signaling pathway	toll-like receptor 3 signaling pathway	toll-like receptor 4 signaling pathway	innate immune response	stress-activated MAPK cascade	regulation of immune response	positive regulation of transferase activity	regulation of phosphorylation	cellular process	pattern recognition receptor signaling pathway	immune response-activating signal transduction	signaling	immune response-regulating signaling pathway	biological regulation	intracellular signal transduction	cell surface receptor linked signaling pathway	positive regulation of catalytic activity	activation of MAPK activity	regulation of defense response	response to stimulus	cellular response to stress	intracellular protein kinase cascade	regulation of protein serine/threonine kinase activity	activation of immune response
3.81231	0.361028	5.05061	0.286345	2.36	Up	0.0361822	0.561952	CNNM1	26507	Cyclin M1	Hs.274579	26507	CNNM1	10	Biological Process:	ion transport	transport	establishment of localization	localization	Cellular Component:	plasma membrane	integral to membrane	intrinsic to membrane	cell periphery	cell	all	cellular_component	cell part	membrane	membrane part
7.29852	0.182358	6.06982	0.399034	2.34	Down	0.0311391	0.561952	ANKRD50	57182	Ankyrin repeat domain 50	Hs.480694	57182	ANKRD50	4
3.90693	0.392582	5.13109	0.214335	2.34	Up	0.0338749	0.561952	TM9SF2	9375	Transmembrane 9 superfamily member 2	Hs.654824	9375	TM9SF2	13	Biological Process:	transport	establishment of localization	localization	Cellular Component:	endosome	integral to plasma membrane	endosome membrane	membrane	intracellular organelle	intracellular part	plasma membrane part	membrane-bounded organelle	all	membrane part	cell periphery	intrinsic to membrane	cytoplasmic part	integral to membrane	plasma membrane	cell	intracellular membrane-bounded organelle	intracellular	organelle	cell part	cytoplasm	organelle membrane	endosomal part	intracellular organelle part	intrinsic to plasma membrane	cellular_component	organelle part
5.02431	0.279573	3.80061	0.232813	2.34	Down	0.0151641	0.561952	MTMR9	66036	Myotubularin related protein 9	Hs.591395	66036	MTMR9	8	Molecular Function:	protein binding	phosphatase activity	hydrolase activity	hydrolase activity, acting on ester bonds	binding	catalytic activity	phosphoric ester hydrolase activity	Cellular Component:	cytoplasm	intracellular part	intracellular	cell	all	cellular_component	cell part
5.27431	0.049511	4.05061	0.431217	2.34	Down	0.0303843	0.561952	GIGYF1	64599	GRB10 interacting GYF protein 1	Hs.603768	64599	GIGYF1	7	Biological Process:	insulin-like growth factor receptor signaling pathway	cell surface receptor linked signaling pathway	regulation of biological process	regulation of cellular process	enzyme linked receptor protein signaling pathway	cellular process	response to stimulus	signal transduction	cellular response to stimulus	transmembrane receptor protein tyrosine kinase signaling pathway	signaling	biological regulation
5.85479	0.18249	4.63109	0.334953	2.34	Down	0.0184113	0.561952	ITPR2	3709	Inositol 1,4,5-triphosphate receptor, type 2	Hs.512235	3709	ITPR2	12	Biological Process:	response to hypoxia	energy reserve metabolic process	transport	ion transport	signal transduction	activation of phospholipase C activity	blood coagulation	platelet activation	nerve growth factor receptor signaling pathway	regulation of insulin secretion	transmembrane transport	calcium ion transmembrane transport	oxidation-reduction process	response to oxygen levels	establishment of localization in cell	regulation of hydrolase activity	regulation of localization	enzyme linked receptor protein signaling pathway	multicellular organismal process	cellular process	regulation of hormone secretion	signaling	regulation of peptide transport	biological regulation	regulation of lipase activity	cell surface receptor linked signaling pathway	regulation of peptide secretion	positive regulation of catalytic activity	signal release	regulation of hormone levels	peptide transport	cell-cell signaling	regulation of biological quality	response to stimulus
4.62807	0.381907	5.84309	0.314688	2.32	Up	0.0494323	0.561952	TNFRSF19	55504	Tumor necrosis factor receptor superfamily, member 19	Hs.149168	55504	TNFRSF19	13	Biological Process:	hair follicle development	apoptosis	induction of apoptosis	JNK cascade	tumor necrosis factor-mediated signaling pathway	positive regulation of I-kappaB kinase/NF-kappaB cascade	regulation of signal transduction	positive regulation of cellular process	positive regulation of programmed cell death	positive regulation of biological process	developmental process	induction of programmed cell death	cell communication	cellular process	multicellular organismal process	anatomical structure development	cell death	signaling	regulation of programmed cell death	positive regulation of signaling	biological regulation	response to organic substance	intracellular signal transduction	signal transduction via phosphorylation event	response to chemical stimulus	cell surface receptor linked signaling pathway	positive regulation of intracellular protein kinase cascade	regulation of biological process	regulation of cellular process	system development	I-kappaB kinase/NF-kappaB cascade	positive regulation of signal transduction	regulation of apoptosis	programmed cell death
3.98182	0.204695	5.19685	0.341495	2.32	Up	0.022462	0.561952	KLF3	51274	Kruppel-like factor 3 (basic)	Hs.298658	51274	KLF3	4	Biological Process:	transcription, DNA-dependent	multicellular organismal development	nitrogen compound metabolic process	cellular metabolic process	developmental process	RNA metabolic process	multicellular organismal process	cellular process	nucleic acid metabolic process	cellular macromolecule biosynthetic process	macromolecule metabolic process	gene expression	primary metabolic process	nucleobase, nucleoside, nucleotide and nucleic acid metabolic process	metabolic process	cellular macromolecule metabolic process	transcription	cellular biosynthetic process	RNA biosynthetic process	biosynthetic process	cellular nitrogen compound metabolic process	macromolecule biosynthetic process	Molecular Function:	DNA binding	sequence-specific DNA binding transcription factor activity	zinc ion binding	metal ion binding	cation binding	ion binding	binding	transition metal ion binding	nucleic acid binding transcription factor activity	nucleic acid binding	Cellular Component:
3.98182	0.204695	5.19685	0.397301	2.32	Up	0.0347072	0.561952	PDLIM1	9124	PDZ and LIM domain 1	Hs.368525	9124	PDLIM1	10	Biological Process:	response to hypoxia	response to oxidative stress	response to chemical stimulus	response to stimulus	response to oxygen levels	response to stress	Molecular Function:	transcription coactivator activity	zinc ion binding	metal ion binding	cation binding	transcription cofactor activity	binding	protein binding transcription factor activity	ion binding	transition metal ion binding	transcription factor binding transcription factor activity	Cellular Component:	transcription factor complex	cytoplasm	cytoskeleton	nucleoplasm	nuclear lumen	organelle lumen	intracellular organelle	intracellular part	membrane-bounded organelle	non-membrane-bounded organelle	all	nucleus	cell	nuclear part	intracellular organelle lumen	intracellular membrane-bounded organelle
3.23182	0.045428	4.44685	0.393754	2.32	Up	0.0220711	0.561952	ZBTB45	84878	Zinc finger and BTB domain containing 45	Hs.515662	84878	ZBTB45	19	Molecular Function:	DNA binding	zinc ion binding	metal ion binding	cation binding	ion binding	binding	transition metal ion binding	nucleic acid binding	Cellular Component:	intracellular	nucleus	intracellular membrane-bounded organelle	intracellular organelle	intracellular part	membrane-bounded organelle	organelle	all	cell part	cellular_component	cell
3.48182	0.237117	4.69685	0.34111	2.32	Up	0.0264667	0.561952	BOD1	91272	Biorientation of chromosomes in cell division 1	Hs.425091	91272	BOD1	5	Biological Process:	cell cycle	mitosis	cell division	cellular component organization at cellular level	mitotic cell cycle	cell cycle phase	cellular component organization or biogenesis	organelle organization	cellular process	cell cycle process	nuclear division	cellular component organization or biogenesis at cellular level	M phase of mitotic cell cycle	organelle fission	cellular component organization	M phase	Cellular Component:	condensed chromosome kinetochore	cytoplasm	microtubule organizing center	cytoskeleton	intracellular organelle	intracellular part	non-membrane-bounded organelle	all	cytoplasmic part	condensed chromosome	chromosome, centromeric region	condensed chromosome, centromeric region	chromosome	cell	kinetochore	cytoskeletal part	intracellular
3.23182	0.413449	4.44685	0.172059	2.32	Up	0.0349574	0.561952	N4BP2L2	10443	NEDD4 binding protein 2-like 2	Hs.507680	10443	N4BP2L2	13	Biological Process:	cell killing	biological_process	all	Molecular Function:	molecular_function	ATP binding	purine ribonucleoside triphosphate binding	purine nucleotide binding	binding	nucleotide binding	all	adenyl ribonucleotide binding	ribonucleotide binding	adenyl nucleotide binding	purine ribonucleotide binding	Cellular Component:	cellular_component	all
3.23182	0.045428	4.44685	0.172059	2.32	Up	0.000484636	0.561952	FIBP	9158	Fibroblast growth factor (acidic) intracellular binding protein	Hs.7768	9158	FIBP	11	Biological Process:	fibroblast growth factor receptor signaling pathway	cell surface receptor linked signaling pathway	regulation of biological process	regulation of cellular process	enzyme linked receptor protein signaling pathway	cellular process	response to stimulus	signal transduction	cellular response to stimulus	transmembrane receptor protein tyrosine kinase signaling pathway	signaling	biological regulation	Molecular Function:	protein binding	fibroblast growth factor binding	growth factor binding	binding	Cellular Component:	membrane fraction	nucleus	mitochondrion	microsome	endomembrane system	membrane	intracellular organelle	intracellular part	membrane-bounded organelle	all	insoluble fraction	cytoplasmic part	cell	intracellular membrane-bounded organelle	intracellular	organelle
3.23182	0.446916	4.44685	0.172059	2.32	Up	0.0442498	0.561952	400322	400322	hect domain and RLD 2 pseudogene 2	-	400322	-	-
3.48182	0.241732	4.69685	0.259981	2.32	Up	0.0140982	0.561952	MGAT2	4247	Mannosyl (alpha-1,6-)-glycoprotein beta-1,2-N-acetylglucosaminyltransferase	Hs.93338	4247	MGAT2	14	Biological Process:	protein N-linked glycosylation	oligosaccharide metabolic process	oligosaccharide biosynthetic process	protein N-linked glycosylation via asparagine	post-translational protein modification	cellular protein metabolic process	cellular metabolic process	cellular process	glycoprotein metabolic process	cellular macromolecule biosynthetic process	protein modification process	carbohydrate biosynthetic process	protein glycosylation	macromolecule metabolic process	primary metabolic process	macromolecule glycosylation	metabolic process	peptidyl-amino acid modification	peptidyl-asparagine modification	protein metabolic process	cellular macromolecule metabolic process	glycoprotein biosynthetic process	carbohydrate metabolic process	cellular biosynthetic process	cellular carbohydrate metabolic process	biosynthetic process	macromolecule modification	macromolecule biosynthetic process	glycosylation	Molecular Function:	sugar binding	alpha-1,6-mannosylglycoprotein 2-beta-N-acetylglucosaminyltransferase activity	transferase activity, transferring glycosyl groups	transferase activity, transferring hexosyl groups
7.12982	0.089763	5.92358	0.129304	2.31	Down	0.000258104	0.348019	INO80D	54891	INO80 complex subunit D	Hs.445036	54891	INO80D	2
5.66039	0.458629	6.85782	0.15082	2.29	Up	0.0477907	0.561952	SP2	6668	Sp2 transcription factor	Hs.514276	6668	SP2	17	Biological Process:	regulation of transcription from RNA polymerase II promoter	immune response	nitrogen compound metabolic process	regulation of macromolecule metabolic process	cellular process	nucleic acid metabolic process	cellular macromolecule biosynthetic process	macromolecule metabolic process	regulation of nucleobase, nucleoside, nucleotide and nucleic acid metabolic process	gene expression	nucleobase, nucleoside, nucleotide and nucleic acid metabolic process	biological regulation	regulation of biological process	regulation of cellular process	cellular macromolecule metabolic process	regulation of nitrogen compound metabolic process	regulation of cellular metabolic process	transcription from RNA polymerase II promoter	response to stimulus	cellular biosynthetic process	biosynthetic process	transcription, DNA-dependent	regulation of biosynthetic process	regulation of cellular macromolecule biosynthetic process	cellular nitrogen compound metabolic process	cellular metabolic process	RNA metabolic process	regulation of transcription	regulation of cellular biosynthetic process	regulation of metabolic process	regulation of primary metabolic process	primary metabolic process	metabolic process	regulation of gene expression
3.81231	0.315409	5.00245	0.265864	2.28	Up	0.0278709	0.561952	TRIM56	81844	Tripartite motif-containing 56	Hs.521092	81844	TRIM56	7	Biological Process:	interferon-beta production	response to type I interferon	defense response to virus	protein K63-linked ubiquitination	immune response	cellular metabolic process	multi-organism process	immune effector process	cellular process	multicellular organismal process	protein modification process	response to other organism	type I interferon production	macromolecule metabolic process	primary metabolic process	metabolic process	defense response	response to organic substance	protein modification by small protein conjugation	response to chemical stimulus	immune system process	cytokine production	response to virus	cellular macromolecule metabolic process	protein metabolic process	response to biotic stimulus	innate immune response	response to stress	response to stimulus	cellular protein metabolic process	protein modification by small protein conjugation or removal	macromolecule modification	response to cytokine stimulus	protein ubiquitination
4.98182	0.204695	3.80061	0.320886	2.27	Down	0.0210243	0.561952	GRWD1	83743	Glutamate-rich WD repeat containing 1	Hs.400625	83743	GRWD1	19	Cellular Component:	nucleus	nucleolus	nuclear lumen	organelle lumen	intracellular organelle	intracellular part	membrane-bounded organelle	non-membrane-bounded organelle	all	nuclear part	cell	intracellular organelle lumen	intracellular membrane-bounded organelle	intracellular	organelle	cell part	membrane-enclosed lumen	intracellular non-membrane-bounded organelle	intracellular organelle part	cellular_component	organelle part
5.97614	0.313455	4.80061	0.297419	2.26	Down	0.0346199	0.561952	ZNF562	54811	Zinc finger protein 562	Hs.371107	54811	ZNF562	19	Biological Process:	regulation of transcription, DNA-dependent	nitrogen compound metabolic process	regulation of macromolecule metabolic process	cellular process	nucleic acid metabolic process	cellular macromolecule biosynthetic process	macromolecule metabolic process	gene expression	regulation of nucleobase, nucleoside, nucleotide and nucleic acid metabolic process	nucleobase, nucleoside, nucleotide and nucleic acid metabolic process	biological regulation	regulation of biological process	regulation of cellular process	cellular macromolecule metabolic process	regulation of nitrogen compound metabolic process	regulation of cellular metabolic process	cellular biosynthetic process	biosynthetic process	transcription, DNA-dependent	regulation of biosynthetic process	regulation of cellular macromolecule biosynthetic process	cellular nitrogen compound metabolic process	cellular metabolic process	RNA metabolic process	regulation of transcription	regulation of cellular biosynthetic process	regulation of metabolic process	regulation of primary metabolic process	primary metabolic process	metabolic process	regulation of gene expression	transcription	RNA biosynthetic process	regulation of RNA metabolic process
3.37806	0.136278	4.55061	0.351432	2.25	Up	0.0208281	0.561952	STMN1	3925	Stathmin 1/oncoprotein 18	Hs.209983	3925	STMN1	1	Biological Process:	microtubule depolymerization	mitotic spindle organization	signal transduction	multicellular organismal development	nervous system development	axonogenesis	brain development	response to virus	cell differentiation	negative regulation of microtubule polymerization	intracellular signal transduction	positive regulation of cellular component movement	regulation of microtubule-based process	neuron projection development	positive regulation of cellular process	neuron development	mitotic cell cycle	regulation of localization	multicellular organismal process	cellular process	protein complex biogenesis	anatomical structure development	protein polymerization	response to other organism	cellular component disassembly	regulation of cellular component organization	signaling	negative regulation of biological process	regulation of microtubule polymerization or depolymerization	biological regulation	negative regulation of organelle organization	cell cycle phase	cellular component organization or biogenesis	negative regulation of cellular component organization
3.37806	0.136278	4.55061	0.183056	2.25	Up	0.00214031	0.561952	ZNF143	7702	Zinc finger protein 143	Hs.523471	7702	ZNF143	11	Biological Process:	regulation of transcription from RNA polymerase II promoter	regulation of transcription from RNA polymerase III promoter	transcription from RNA polymerase III promoter	nitrogen compound metabolic process	regulation of macromolecule metabolic process	cellular process	nucleic acid metabolic process	cellular macromolecule biosynthetic process	macromolecule metabolic process	regulation of nucleobase, nucleoside, nucleotide and nucleic acid metabolic process	gene expression	nucleobase, nucleoside, nucleotide and nucleic acid metabolic process	biological regulation	regulation of biological process	regulation of cellular process	cellular macromolecule metabolic process	regulation of nitrogen compound metabolic process	regulation of cellular metabolic process	transcription from RNA polymerase II promoter	cellular biosynthetic process	biosynthetic process	transcription, DNA-dependent	regulation of biosynthetic process	regulation of cellular macromolecule biosynthetic process	cellular nitrogen compound metabolic process	cellular metabolic process	RNA metabolic process	regulation of transcription	regulation of cellular biosynthetic process	regulation of metabolic process	regulation of primary metabolic process	primary metabolic process	metabolic process	regulation of gene expression
6.19476	0.333825	7.35214	0.287884	2.23	Up	0.0392933	0.561952	TBC1D2	55357	TBC1 domain family, member 2	Hs.371016	55357	TBC1D2	9	Biological Process:	regulation of Rab GTPase activity	regulation of hydrolase activity	ribonucleotide metabolic process	Ras protein signal transduction	purine nucleotide catabolic process	cellular process	signaling	ribonucleoside triphosphate metabolic process	regulation of nucleobase, nucleoside, nucleotide and nucleic acid metabolic process	biological regulation	intracellular signal transduction	GTP catabolic process	response to stimulus	nucleoside phosphate metabolic process	nucleobase, nucleoside and nucleotide catabolic process	purine nucleoside triphosphate catabolic process	regulation of Rab protein signal transduction	Rab protein signal transduction	regulation of GTPase activity	regulation of Ras GTPase activity	purine nucleotide metabolic process	ribonucleoside triphosphate catabolic process	purine ribonucleoside triphosphate catabolic process	regulation of metabolic process	regulation of Ras protein signal transduction	regulation of small GTPase mediated signal transduction	heterocycle metabolic process	nucleotide catabolic process	regulation of molecular function	regulation of nucleotide metabolic process	small molecule metabolic process	nucleotide metabolic process	signal transduction	regulation of purine nucleotide catabolic process
5.4471	0.297021	6.60168	0.347103	2.23	Up	0.0448411	0.561952	COL7A1	1294	Collagen, type VII, alpha 1	Hs.476218	1294	COL7A1	3	Biological Process:	cell adhesion	epidermis development	multicellular organismal development	tissue development	system development	developmental process	multicellular organismal process	organ development	cellular process	anatomical structure development	biological adhesion	Molecular Function:	serine-type endopeptidase inhibitor activity	protein binding	peptidase inhibitor activity	enzyme regulator activity	enzyme inhibitor activity	binding	peptidase regulator activity	endopeptidase inhibitor activity	endopeptidase regulator activity	Cellular Component:	extracellular region	collagen type VII	basement membrane	collagen	extracellular matrix	extracellular region part	proteinaceous extracellular matrix	extracellular matrix part	anchoring collagen	all	cellular_component
7.60806	0.056582	6.45795	0.42406	2.22	Down	0.0361338	0.561952	KIAA1109	84162	KIAA1109	Hs.408142	84162	KIAA1109	4	Biological Process:	regulation of cell growth	regulation of epithelial cell differentiation	cell differentiation	regulation of cell differentiation	developmental process	multicellular organismal process	cellular process	anatomical structure development	regulation of cellular component size	growth	regulation of cellular component organization	epithelium development	regulation of anatomical structure size	regulation of growth	biological regulation	epithelial cell differentiation	multicellular organismal development	tissue development	regulation of biological process	regulation of cellular process	regulation of multicellular organismal process	cellular component organization or biogenesis	cell growth	regulation of multicellular organismal development	cellular developmental process	regulation of biological quality	regulation of developmental process	cellular component organization	regulation of cell size	Cellular Component:	nucleus	membrane	integral to membrane	intracellular membrane-bounded organelle
3.73182	0.266595	4.88109	0.27972	2.22	Up	0.0248225	0.561952	HARS2	23438	Histidyl-tRNA synthetase 2, mitochondrial (putative)	Hs.432560	23438	HARS2	5	Biological Process:	translation	tRNA aminoacylation for protein translation	histidyl-tRNA aminoacylation	gene expression	carboxylic acid metabolic process	nitrogen compound metabolic process	tRNA aminoacylation	organic acid metabolic process	cellular process	nucleic acid metabolic process	cellular macromolecule biosynthetic process	macromolecule metabolic process	nucleobase, nucleoside, nucleotide and nucleic acid metabolic process	cellular amine metabolic process	ncRNA metabolic process	cellular macromolecule metabolic process	amine metabolic process	cellular biosynthetic process	biosynthetic process	cellular nitrogen compound metabolic process	cellular metabolic process	RNA metabolic process	tRNA metabolic process	primary metabolic process	cellular ketone metabolic process	metabolic process	small molecule metabolic process	protein metabolic process	amino acid activation	cellular protein metabolic process	macromolecule biosynthetic process	cellular amino acid metabolic process	oxoacid metabolic process	Molecular Function:
5.20855	0.37568	6.35782	0.259488	2.22	Up	0.0454647	0.561952	HS6ST3	266722	Heparan sulfate 6-O-sulfotransferase 3	Hs.171001	266722	HS6ST3	13	Biological Process:	carbohydrate biosynthetic process	biosynthetic process	primary metabolic process	carbohydrate metabolic process	metabolic process	Molecular Function:	sulfotransferase activity	transferase activity	transferase activity, transferring sulfur-containing groups	catalytic activity	Cellular Component:	membrane	integral to membrane	intrinsic to membrane	cell	all	cellular_component	cell part	membrane part
3.23182	0.045428	4.38109	0.128712	2.22	Up	0.000153013	0.261335	PPAN	56342	Peter pan homolog (Drosophila)	Hs.14468	56342	PPAN	19	Biological Process:	RNA splicing	nitrogen compound metabolic process	cellular metabolic process	cellular macromolecule metabolic process	RNA metabolic process	cellular process	nucleic acid metabolic process	macromolecule metabolic process	gene expression	primary metabolic process	cellular nitrogen compound metabolic process	metabolic process	nucleobase, nucleoside, nucleotide and nucleic acid metabolic process	RNA processing	Molecular Function:	protein binding	binding	Cellular Component:	nucleus	nucleolus	nuclear lumen	organelle lumen	intracellular organelle	intracellular part	membrane-bounded organelle	non-membrane-bounded organelle	all	nuclear part	cell	intracellular organelle lumen	intracellular membrane-bounded organelle	intracellular	organelle	cell part
3.56231	0.316635	4.69685	0.162361	2.2	Up	0.0188744	0.561952	HMHA1	23526	Histocompatibility (minor) HA-1	Hs.465521	23526	HMHA1	19	Biological Process:	small GTPase mediated signal transduction	regulation of small GTPase mediated signal transduction	regulation of signal transduction	regulation of biological process	regulation of cellular process	cellular process	regulation of response to stimulus	signal transduction	cellular response to stimulus	response to stimulus	signaling	regulation of signaling	biological regulation	intracellular signal transduction	Molecular Function:	GTPase activator activity	metal ion binding	nucleoside-triphosphatase regulator activity	enzyme regulator activity	cation binding	ion binding	enzyme activator activity	binding	GTPase regulator activity	Cellular Component:	intracellular	cytosol	cytoplasmic part	intracellular part	cell	all	cellular_component	cell part	cytoplasm
4.93366	0.317663	3.80061	0.232813	2.19	Down	0.0281711	0.561952	SPATA20	64847	Spermatogenesis associated 20	Hs.103147	64847	SPATA20	17	Biological Process:	mannose metabolic process	multicellular organismal development	spermatogenesis	cell differentiation	multicellular organism reproduction	sexual reproduction	reproduction	cellular metabolic process	developmental process	multicellular organismal process	cellular process	multicellular organismal reproductive process	male gamete generation	primary metabolic process	metabolic process	monosaccharide metabolic process	reproductive process	small molecule metabolic process	carbohydrate metabolic process	cellular developmental process	gamete generation	cellular carbohydrate metabolic process	hexose metabolic process	alcohol metabolic process	Molecular Function:	catalytic activity	mannose-6-phosphate isomerase activity	protein binding	isomerase activity	intramolecular oxidoreductase activity	intramolecular oxidoreductase activity, interconverting aldoses and ketoses	binding	Cellular Component:	extracellular region
6.30912	0.352169	7.4366	0.214288	2.18	Up	0.0339596	0.561952	EEF1D	1936	Eukaryotic translation elongation factor 1 delta (guanine nucleotide exchange protein)	Hs.333388	1936	EEF1D	8	Biological Process:	translation	translational elongation	signal transduction	gene expression	positive regulation of I-kappaB kinase/NF-kappaB cascade	cellular protein metabolic process	regulation of signal transduction	positive regulation of cellular process	positive regulation of biological process	cell communication	cellular process	cellular macromolecule biosynthetic process	signaling	macromolecule metabolic process	positive regulation of signaling	biological regulation	intracellular signal transduction	signal transduction via phosphorylation event	positive regulation of intracellular protein kinase cascade	regulation of cellular process	regulation of biological process	cellular macromolecule metabolic process	I-kappaB kinase/NF-kappaB cascade	positive regulation of signal transduction	response to stimulus	cellular biosynthetic process	biosynthetic process	positive regulation of cell communication	regulation of signaling	intracellular protein kinase cascade	regulation of I-kappaB kinase/NF-kappaB cascade	cellular metabolic process	regulation of cell communication	regulation of response to stimulus
3.62806	0.220235	4.75245	0.186722	2.18	Up	0.00803795	0.561952	MRPS25	64432	Mitochondrial ribosomal protein S25	Hs.715617	64432	MRPS25	3	Biological Process:	translation	protein metabolic process	cellular macromolecule metabolic process	cellular metabolic process	cellular process	cellular macromolecule biosynthetic process	cellular biosynthetic process	cellular protein metabolic process	biosynthetic process	macromolecule metabolic process	gene expression	primary metabolic process	metabolic process	macromolecule biosynthetic process	Molecular Function:	structural constituent of ribosome	protein binding	structural molecule activity	binding	Cellular Component:	mitochondrion	mitochondrial small ribosomal subunit	ribosome	organelle lumen	small ribosomal subunit	intracellular organelle	intracellular part	membrane-bounded organelle	non-membrane-bounded organelle	all	cytoplasmic part	organellar ribosome	mitochondrial part	mitochondrial matrix
3.23182	0.045428	4.34309	0.239829	2.16	Up	0.00388098	0.561952	SPDYE1	285955	Speedy homolog E1 (Xenopus laevis)	Hs.645483	285955	SPDYE1	7
6.33151	0.198062	7.4374	0.270586	2.15	Up	0.0164505	0.561952	TOP2B	7155	Topoisomerase (DNA) II beta 180kDa	Hs.475733	7155	TOP2B	3	Biological Process:	resolution of meiotic recombination intermediates	sister chromatid segregation	DNA-dependent DNA replication	DNA topological change	mitotic recombination	regulation of transcription, DNA-dependent	mitotic cell cycle G2/M transition decatenation checkpoint	regulation of mitotic cell cycle	mitotic cell cycle checkpoint	mitotic cell cycle	cellular process	meiotic chromosome segregation	negative regulation of biological process	regulation of nucleobase, nucleoside, nucleotide and nucleic acid metabolic process	reciprocal meiotic recombination	biological regulation	meiosis I	cell cycle phase	cellular component organization or biogenesis	cellular biosynthetic process	meiotic chromosome separation	biosynthetic process	transcription, DNA-dependent	regulation of biosynthetic process	regulation of cellular macromolecule biosynthetic process	DNA metabolic process	cellular component organization at cellular level	RNA metabolic process	chromosome separation	regulation of metabolic process	cell cycle arrest	DNA recombination	M phase	regulation of cell cycle
7.11222	0.23096	6.02733	0.207253	2.12	Down	0.0128878	0.561952	TGOLN2	10618	Trans-golgi network protein 2	Hs.593382	10618	TGOLN2	2	Molecular Function:	protein binding	binding	Cellular Component:	nucleus	nucleolus	Golgi apparatus	trans-Golgi network	plasma membrane	integral to membrane	transport vesicle	organelle lumen	intracellular organelle	membrane-bounded organelle	intrinsic to membrane	cytoplasmic part	membrane-bounded vesicle	intracellular	membrane-enclosed lumen	intracellular non-membrane-bounded organelle	membrane	cellular_component	organelle part	nuclear lumen	intracellular part	non-membrane-bounded organelle	all	membrane part	cell periphery	vesicle	cell	nuclear part	intracellular organelle lumen	intracellular membrane-bounded organelle	organelle
4.87807	0.197063	3.80061	0.232813	2.11	Down	0.0123314	0.561952	CHPF	79586	Chondroitin polymerizing factor	Hs.516711	79586	CHPF	2	Molecular Function:	protein binding	transferase activity	transferase activity, transferring hexosyl groups	metal ion binding	glucuronosyl-N-acetylgalactosaminyl-proteoglycan 4-beta-N-acetylgalactosaminyltransferase activity	N-acetylgalactosaminyl-proteoglycan 3-beta-glucuronosyltransferase activity	UDP-glycosyltransferase activity	cation binding	transferase activity, transferring glycosyl groups	binding	glucuronosyltransferase activity	catalytic activity	ion binding	acetylgalactosaminyltransferase activity	Cellular Component:	Golgi apparatus	membrane	integral to membrane	Golgi cisterna membrane	intracellular organelle	intracellular part	membrane-bounded organelle	Golgi membrane	all	membrane part	intrinsic to membrane	cytoplasmic part	Golgi stack	organelle subcompartment	cell	endomembrane system	intracellular membrane-bounded organelle	intracellular	Golgi cisterna
5.24292	0.318403	6.31982	0.24712	2.11	Up	0.0369346	0.561952	NF2	4771	Neurofibromin 2 (merlin)	Hs.187898	4771	NF2	22	Biological Process:	negative regulation of cell-matrix adhesion	negative regulation of DNA replication	negative regulation of cell proliferation	Schwann cell proliferation	negative regulation of cell-cell adhesion	actin cytoskeleton organization	negative regulation of cell migration	regulation of hippo signaling cascade	negative regulation of tyrosine phosphorylation of Stat3 protein	negative regulation of tyrosine phosphorylation of Stat5 protein	negative regulation of JAK-STAT cascade	positive regulation of stress fiber assembly	cell differentiation	positive regulation of cellular process	negative regulation of cellular metabolic process	positive regulation of cellular component organization	stress fiber assembly	regulation of phosphorylation	JAK-STAT cascade	negative regulation of phosphate metabolic process	regulation of cellular component organization	regulation of locomotion	regulation of actin filament bundle assembly	negative regulation of biosynthetic process	regulation of nucleobase, nucleoside, nucleotide and nucleic acid metabolic process	biological regulation	intracellular signal transduction	peptidyl-amino acid modification	cellular component organization or biogenesis	negative regulation of protein phosphorylation	negative regulation of protein modification process	regulation of cytoskeleton organization	response to stimulus	cellular biosynthetic process
3.73182	0.319267	4.80061	0.297419	2.1	Up	0.0498272	0.561952	11037	11037	stonin 1	-	11037	-	-	Biological Process:	intracellular protein transport	regulation of endocytosis	establishment of protein localization	transport	cellular localization	establishment of localization in cell	intracellular transport	regulation of localization	regulation of transport	cellular process	membrane organization	regulation of cellular component organization	protein transport	biological regulation	endocytosis	regulation of cellular process	regulation of biological process	cellular component organization or biogenesis	establishment of localization	cellular protein localization	cellular macromolecule localization	macromolecule localization	cellular membrane organization	membrane invagination	vesicle-mediated transport	protein localization	regulation of vesicle-mediated transport	localization	cellular component organization	Cellular Component:	cytoplasm	membrane	clathrin adaptor complex	clathrin coat
3.98182	0.265882	5.05061	0.162032	2.1	Up	0.0139267	0.561952	FBXO34	55030	F-box protein 34	Hs.525348	55030	FBXO34	14	Biological Process:	protein transport	establishment of protein localization	transport	protein localization	establishment of localization	localization	macromolecule localization
3.23182	0.413449	4.30061	0.111263	2.1	Up	0.0467654	0.561952	CCDC92	80212	Coiled-coil domain containing 92	Hs.114111	80212	CCDC92	12
3.23182	0.413449	4.30061	0.111263	2.1	Up	0.0467654	0.561952	CYTH3	9265	Cytohesin 3	Hs.487479	9265	CYTH3	7	Biological Process:	vesicle-mediated transport	regulation of cell adhesion	regulation of ARF protein signal transduction	regulation of signal transduction	transport	Ras protein signal transduction	cellular process	regulation of response to stimulus	ARF protein signal transduction	regulation of Ras protein signal transduction	signaling	regulation of small GTPase mediated signal transduction	biological regulation	intracellular signal transduction	regulation of cellular process	regulation of biological process	establishment of localization	small GTPase mediated signal transduction	cellular response to stimulus	signal transduction	biological adhesion	response to stimulus	cell adhesion	localization	regulation of signaling	Molecular Function:	ARF guanyl-nucleotide exchange factor activity	1-phosphatidylinositol binding	inositol-1,4,5-trisphosphate receptor activity	nucleoside-triphosphatase regulator activity	phospholipid binding	binding	small GTPase regulator activity	phosphatidylinositol binding
4.12807	0.127636	5.19685	0.161549	2.1	Up	0.00203218	0.561952	MBTPS2	51360	Membrane-bound transcription factor peptidase, site 2	Hs.443490	51360	MBTPS2	X	Biological Process:	proteolysis	steroid metabolic process	cholesterol metabolic process	small molecule metabolic process	protein metabolic process	macromolecule metabolic process	alcohol metabolic process	primary metabolic process	sterol metabolic process	metabolic process	lipid metabolic process	Molecular Function:	metalloendopeptidase activity	peptidase activity	metallopeptidase activity	metal ion binding	hydrolase activity	endopeptidase activity	cation binding	ion binding	binding	catalytic activity	peptidase activity, acting on L-amino acid peptides	Cellular Component:	Golgi membrane	cytoplasm	membrane	integral to membrane	intracellular organelle	intracellular part	membrane-bounded organelle	all	membrane part	intrinsic to membrane
3.48182	0.241732	4.55061	0.351432	2.1	Up	0.0461709	0.561952	CCDC25	55246	Coiled-coil domain containing 25	Hs.445512	55246	CCDC25	8
3.23182	0.045428	4.30061	0.111263	2.1	Up	0.000112592	0.234691	RNF214	257160	Ring finger protein 214	Hs.591934	257160	RNF214	11	Molecular Function:	zinc ion binding	metal ion binding	cation binding	ion binding	binding	transition metal ion binding
3.23182	0.045428	4.30061	0.380513	2.1	Up	0.0316191	0.561952	NBN	4683	Nibrin	Hs.492208	4683	NBN	8	Biological Process:	DNA damage checkpoint	telomere maintenance	double-strand break repair via homologous recombination	in utero embryonic development	blastocyst growth	DNA repair	double-strand break repair	cell cycle	cell cycle arrest	mitotic cell cycle G2/M transition DNA damage checkpoint	meiosis	positive regulation of cell proliferation	regulation of DNA-dependent DNA replication initiation	DNA damage response, signal transduction by p53 class mediator	mitotic cell cycle G1/S transition checkpoint	positive regulation of protein autophosphorylation	DNA duplex unwinding	positive regulation of kinase activity	response to drug	isotype switching	negative regulation of neuron differentiation	regulation of fibroblast proliferation	neuromuscular process controlling balance	negative regulation of developmental process	cell differentiation	B cell activation	DNA-dependent DNA replication initiation	positive regulation of cellular process	mitotic cell cycle	immune effector process	positive regulation of transferase activity	regulation of phosphorylation	chordate embryonic development	regulation of nucleobase, nucleoside, nucleotide and nucleic acid metabolic process
3.23182	0.045428	4.30061	0.431299	2.1	Up	0.048825	0.561952	LOC339290	339290	Hypothetical LOC339290	Hs.643553	339290	LOC339290	18
3.23182	0.413449	4.30061	0.111263	2.1	Up	0.0467654	0.561952	TWF1	5756	Twinfilin, actin-binding protein, homolog 1 (Drosophila)	Hs.189075	5756	TWF1	12	Biological Process:	protein phosphorylation	phosphate metabolic process	cellular metabolic process	cellular macromolecule metabolic process	protein metabolic process	phosphorus metabolic process	phosphorylation	cellular process	protein modification process	cellular protein metabolic process	macromolecule metabolic process	primary metabolic process	macromolecule modification	metabolic process	Molecular Function:	actin binding	protein tyrosine kinase activity	binding	transferase activity	protein kinase activity	phosphotransferase activity, alcohol group as acceptor	catalytic activity	transferase activity, transferring phosphorus-containing groups	cytoskeletal protein binding	protein binding	kinase activity	Cellular Component:	intracellular	cytoplasm	actin cytoskeleton	intracellular organelle	intracellular part	organelle	non-membrane-bounded organelle
3.23182	0.410944	4.30061	0.111263	2.1	Up	0.0458769	0.561952	HMGB2	3148	High-mobility group box 2	Hs.434953	3148	HMGB2	4	Biological Process:	positive regulation of endothelial cell proliferation	DNA topological change	base-excision repair, DNA ligation	DNA fragmentation involved in apoptotic nuclear change	chromatin organization	nucleosome assembly	transcription, DNA-dependent	regulation of transcription from RNA polymerase II promoter	apoptosis	cellular component disassembly involved in apoptosis	spermatogenesis	spermatid nucleus differentiation	male gonad development	positive regulation of gene-specific transcription from RNA polymerase II promoter	positive regulation of nuclease activity	V(D)J recombination	positive regulation of DNA binding	positive regulation of erythrocyte differentiation	positive regulation of megakaryocyte differentiation	positive regulation of transcription from RNA polymerase II promoter	phosphatidylinositol-mediated signaling	response to steroid hormone stimulus	positive chemotaxis	DNA ligation involved in DNA repair	cell chemotaxis	cellular response to lipopolysaccharide	taxis	cell differentiation	positive regulation of cellular process	regulation of hydrolase activity	positive regulation of binding	regulation of nuclease activity	regulation of epithelial cell proliferation	apoptotic nuclear change
4.37807	0.136278	5.44685	0.249419	2.1	Up	0.00939393	0.561952	STC2	8614	Stanniocalcin 2	Hs.233160	8614	STC2	5	Biological Process:	cell surface receptor linked signaling pathway	cell-cell signaling	embryo implantation	response to nutrient	response to vitamin D	response to peptide hormone stimulus	decidualization	cellular response to hypoxia	reproduction	response to oxygen levels	developmental process	maternal placenta development	response to external stimulus	placenta development	response to extracellular stimulus	multicellular organismal process	cell communication	cellular process	anatomical structure development	response to endogenous stimulus	signaling	biological regulation	response to organic substance	response to vitamin	response to chemical stimulus	reproductive process	response to nutrient levels	regulation of cellular process	regulation of biological process	system development	response to stimulus	cellular response to chemical stimulus	cellular response to stress	cellular response to oxygen levels
3.48182	0.295343	4.55061	0.183056	2.1	Up	0.0217771	0.561952	PEX1	5189	Peroxisomal biogenesis factor 1	Hs.164682	5189	PEX1	7	Biological Process:	protein targeting to peroxisome	peroxisome organization	protein transport	protein import into peroxisome matrix	microtubule-based peroxisome localization	cellular component organization at cellular level	establishment of protein localization	microtubule-based process	transport	cellular localization	establishment of localization in cell	intracellular transport	protein import	organelle organization	cellular process	intracellular protein transport	protein targeting	cellular component organization or biogenesis	establishment of localization	organelle localization	peroxisome localization	protein localization to peroxisome	cellular protein localization	cellular macromolecule localization	establishment of protein localization to organelle	macromolecule localization	cellular component organization or biogenesis at cellular level	protein localization	peroxisomal transport	protein localization to organelle	establishment of protein localization to peroxisome	cellular component organization	localization	Molecular Function:
3.48182	0.295343	4.55061	0.273383	2.1	Up	0.0377399	0.561952	RNPEPL1	57140	Arginyl aminopeptidase (aminopeptidase B)-like 1	Hs.5345	57140	RNPEPL1	2	Biological Process:	proteolysis	leukotriene biosynthetic process	carboxylic acid metabolic process	small molecule biosynthetic process	icosanoid biosynthetic process	cellular metabolic process	cellular alkene metabolic process	organic acid metabolic process	unsaturated fatty acid biosynthetic process	cellular process	carboxylic acid biosynthetic process	icosanoid metabolic process	fatty acid metabolic process	macromolecule metabolic process	leukotriene metabolic process	cellular ketone metabolic process	primary metabolic process	fatty acid biosynthetic process	monocarboxylic acid metabolic process	metabolic process	small molecule metabolic process	protein metabolic process	unsaturated fatty acid metabolic process	cellular lipid metabolic process	organic acid biosynthetic process	lipid metabolic process	cellular biosynthetic process	lipid biosynthetic process	biosynthetic process	alkene biosynthetic process	oxoacid metabolic process	Molecular Function:	aminopeptidase activity	binding
3.23182	0.045428	4.30061	0.111263	2.1	Up	0.000112592	0.234691	692312	692312	PPAN-P2RY11 readthrough	-	692312	-	-
3.62806	0.220235	4.69685	0.259981	2.1	Up	0.0201495	0.561952	CEP55	55165	Centrosomal protein 55kDa	Hs.14559	55165	CEP55	10	Biological Process:	cell cycle	mitosis	cell division	cellular component organization at cellular level	mitotic cell cycle	cell cycle phase	cellular component organization or biogenesis	organelle organization	cellular process	cell cycle process	nuclear division	cellular component organization or biogenesis at cellular level	M phase of mitotic cell cycle	organelle fission	cellular component organization	M phase	Cellular Component:	cytoplasm	centriole	microtubule organizing center	cytoskeleton	midbody	cleavage furrow	intracellular organelle	intracellular part	non-membrane-bounded organelle	all	cytoplasmic part	cell	cytoskeletal part	centrosome	intracellular	organelle	cell part
3.62806	0.224875	4.69685	0.162361	2.1	Up	0.00842663	0.561952	PSMD12	5718	Proteasome (prosome, macropain) 26S subunit, non-ATPase, 12	Hs.646575	5718	PSMD12	17	Biological Process:	cell cycle checkpoint	G1/S transition of mitotic cell cycle	S phase of mitotic cell cycle	M/G1 transition of mitotic cell cycle	mitotic cell cycle	regulation of cellular amino acid metabolic process	apoptosis	DNA damage response, signal transduction by p53 class mediator resulting in cell cycle arrest	viral reproduction	RNA metabolic process	mRNA metabolic process	anaphase-promoting complex-dependent proteasomal ubiquitin-dependent protein catabolic process	cellular nitrogen compound metabolic process	regulation of apoptosis	negative regulation of ubiquitin-protein ligase activity involved in mitotic cell cycle	positive regulation of ubiquitin-protein ligase activity involved in mitotic cell cycle	regulation of ubiquitin-protein ligase activity involved in mitotic cell cycle	negative regulation of cellular metabolic process	positive regulation of cellular process	positive regulation of protein ubiquitination	cell death	biological regulation	intracellular signal transduction	proteasomal ubiquitin-dependent protein catabolic process	positive regulation of catalytic activity	negative regulation of protein modification process	signal transduction involved in DNA integrity checkpoint	positive regulation of protein metabolic process	response to stimulus	macromolecule catabolic process	cell cycle arrest	G1/S transition checkpoint	regulation of protein modification process	regulation of molecular function
3.48182	0.241732	4.55061	0.351432	2.1	Up	0.0461709	0.561952	SEC23A	10484	Sec23 homolog A (S. cerevisiae)	Hs.272927	10484	SEC23A	14	Biological Process:	intracellular protein transport	ER to Golgi vesicle-mediated transport	cellular membrane organization	vesicle-mediated transport	protein N-linked glycosylation via asparagine	post-translational protein modification	cellular protein metabolic process	COPII vesicle coating	vesicle organization	Golgi vesicle transport	establishment of localization in cell	intracellular transport	vesicle targeting, to, from or within Golgi	organelle organization	cellular process	cellular macromolecule biosynthetic process	protein modification process	membrane organization	protein glycosylation	protein transport	macromolecule metabolic process	vesicle targeting	macromolecule glycosylation	protein N-linked glycosylation	peptidyl-amino acid modification	peptidyl-asparagine modification	cellular macromolecule metabolic process	cellular component organization or biogenesis	organelle localization	cellular protein localization	macromolecule localization	cellular biosynthetic process	cellular carbohydrate metabolic process	cellular component organization or biogenesis at cellular level
3.37806	0.136278	4.44685	0.384064	2.1	Up	0.039447	0.561952	GALNAC4S-6ST	51363	B cell RAG associated protein	Hs.287537	51363	GALNAC4S-6ST	10	Biological Process:	hexose biosynthetic process	small molecule biosynthetic process	cellular metabolic process	cellular process	carbohydrate biosynthetic process	cellular carbohydrate biosynthetic process	monosaccharide biosynthetic process	primary metabolic process	metabolic process	monosaccharide metabolic process	small molecule metabolic process	carbohydrate metabolic process	cellular carbohydrate metabolic process	cellular biosynthetic process	hexose metabolic process	biosynthetic process	alcohol metabolic process	alcohol biosynthetic process	Molecular Function:	transferase activity	3'-phosphoadenosine 5'-phosphosulfate binding	N-acetylgalactosamine 4-sulfate 6-O-sulfotransferase activity	purine nucleotide binding	binding	nucleotide binding	catalytic activity	transferase activity, transferring sulfur-containing groups	sulfotransferase activity	adenyl nucleotide binding	Cellular Component:	Golgi membrane	Golgi apparatus	membrane	integral to membrane
3.23182	0.045428	4.30061	0.298414	2.1	Up	0.0122076	0.561952	ATP6V1G1	9550	ATPase, H+ transporting, lysosomal 13kDa, V1 subunit G1	Hs.388654	9550	ATP6V1G1	9	Biological Process:	ion transport	cellular iron ion homeostasis	insulin receptor signaling pathway	proton transport	transferrin transport	transmembrane transport	cation transport	enzyme linked receptor protein signaling pathway	iron ion transport	hydrogen transport	cellular process	response to endogenous stimulus	response to peptide hormone stimulus	protein transport	signaling	ion homeostasis	biological regulation	response to organic substance	response to chemical stimulus	cell surface receptor linked signaling pathway	chemical homeostasis	regulation of biological process	regulation of cellular process	metal ion homeostasis	cellular cation homeostasis	monovalent inorganic cation transport	cation homeostasis	iron ion homeostasis	macromolecule localization	regulation of biological quality	response to stimulus	response to insulin stimulus	protein localization	cellular response to chemical stimulus
3.23182	0.045428	4.30061	0.371237	2.1	Up	0.0288896	0.561952	YWHAH	7533	Tyrosine 3-monooxygenase/tryptophan 5-monooxygenase activation protein, eta polypeptide	Hs.226755	7533	YWHAH	22	Biological Process:	glucocorticoid catabolic process	intracellular protein transport	glucocorticoid receptor signaling pathway	regulation of neuron differentiation	regulation of synaptic plasticity	negative regulation of dendrite morphogenesis	negative regulation of developmental process	multicellular organismal signaling	cell differentiation	neuron projection development	neuron development	regulation of cell differentiation	regulation of neuron projection development	establishment of localization in cell	dendrite morphogenesis	intracellular transport	C21-steroid hormone metabolic process	multicellular organismal process	cellular process	anatomical structure development	hormone metabolic process	C21-steroid hormone catabolic process	regulation of cellular component organization	signaling	negative regulation of biological process	biological regulation	cellular component organization or biogenesis	regulation of multicellular organismal process	cellular hormone metabolic process	negative regulation of cellular component organization	cell projection morphogenesis	regulation of hormone levels	cell-cell signaling	lipid metabolic process
3.23182	0.045428	4.30061	0.414817	2.1	Up	0.0428385	0.561952	IL6R	3570	Interleukin 6 receptor	Hs.709210	3570	IL6R	1	Biological Process:	hepatic immune response	neutrophil mediated immunity	monocyte chemotaxis	positive regulation of leukocyte chemotaxis	acute-phase response	positive regulation of cell proliferation	response to gamma radiation	positive regulation of activation of Janus kinase activity	cytokine-mediated signaling pathway	endocrine pancreas development	response to lipopolysaccharide	negative regulation of interleukin-8 production	positive regulation of chemokine production	positive regulation of interleukin-6 production	negative regulation of collagen biosynthetic process	response to cytokine stimulus	positive regulation of tyrosine phosphorylation of Stat3 protein	regulation of apoptosis	positive regulation of MAPKKK cascade	response to peptide hormone stimulus	response to ethanol	positive regulation of osteoblast differentiation	positive regulation of anti-apoptosis	positive regulation of smooth muscle cell proliferation	positive regulation of peptidyl-tyrosine phosphorylation	defense response to Gram-negative bacterium	defense response to Gram-positive bacterium	positive regulation of NF-kappaB transcription factor activity	response to glucocorticoid stimulus	response to cAMP	interleukin-6-mediated signaling pathway	ciliary neurotrophic factor-mediated signaling pathway	cell differentiation	taxis
3.37806	0.136278	4.44685	0.172059	2.1	Up	0.00279608	0.561952	WDR48	57599	WD repeat domain 48	Hs.109778	57599	WDR48	3	Biological Process:	protein deubiquitination	interspecies interaction between organisms	protein modification by small protein removal	multi-organism process	cellular metabolic process	cellular macromolecule metabolic process	protein metabolic process	cellular process	protein modification process	cellular protein metabolic process	protein modification by small protein conjugation or removal	macromolecule metabolic process	primary metabolic process	macromolecule modification	metabolic process	Molecular Function:	protein binding	binding	Cellular Component:	nucleus	cytoplasm	lysosome	intracellular membrane-bounded organelle	intracellular organelle	intracellular part	intracellular	membrane-bounded organelle	vacuole	organelle	cell part	all	cytoplasmic part	lytic vacuole	cell
3.62806	0.220235	4.69685	0.34111	2.1	Up	0.0389398	0.561952	ITPKB	3707	Inositol 1,4,5-trisphosphate 3-kinase B	Hs.528087	3707	ITPKB	1	Biological Process:	MAPKKK cascade	signal transduction	cell surface receptor linked signaling pathway	T cell differentiation	positive thymic T cell selection	positive regulation of Ras protein signal transduction	positive regulation of alpha-beta T cell differentiation	positive regulation of cell activation	cell differentiation	regulation of cell differentiation	positive regulation of cellular process	Ras protein signal transduction	T cell differentiation in thymus	alpha-beta T cell activation	multicellular organismal process	cellular process	anatomical structure development	positive regulation of lymphocyte activation	signaling	positive regulation of signaling	biological regulation	intracellular signal transduction	positive regulation of small GTPase mediated signal transduction	immune system development	regulation of T cell differentiation	leukocyte activation	regulation of multicellular organismal process	response to stimulus	leukocyte differentiation	positive regulation of cell communication	hemopoiesis	intracellular protein kinase cascade	positive regulation of response to stimulus	positive regulation of alpha-beta T cell activation
3.23182	0.045428	4.30061	0.360943	2.1	Up	0.0260179	0.561952	ATP8B3	148229	ATPase, class I, type 8B, member 3	Hs.306212	148229	ATP8B3	19	Biological Process:	ATP catabolic process	ATP biosynthetic process	binding of sperm to zona pellucida	phospholipid translocation	reproduction	ribonucleotide metabolic process	purine nucleotide catabolic process	multicellular organismal process	cellular process	ribonucleotide biosynthetic process	ribonucleoside triphosphate metabolic process	reproductive process	cellular component organization or biogenesis	purine nucleoside triphosphate biosynthetic process	cellular membrane organization	cellular biosynthetic process	nucleoside phosphate metabolic process	nucleobase, nucleoside and nucleotide catabolic process	biosynthetic process	purine nucleoside triphosphate catabolic process	lipid transport	ATP metabolic process	cell recognition	purine ribonucleoside triphosphate biosynthetic process	nucleobase, nucleoside, nucleotide and nucleic acid biosynthetic process	transport	purine-containing compound biosynthetic process	nucleobase, nucleoside and nucleotide biosynthetic process	purine nucleotide metabolic process	ribonucleoside triphosphate catabolic process	purine ribonucleoside triphosphate catabolic process	lipid localization	heterocycle metabolic process	nucleotide catabolic process
3.37806	0.136278	4.44685	0.332197	2.1	Up	0.0247453	0.561952	EML3	256364	Echinoderm microtubule associated protein like 3	Hs.379785	256364	EML3	11	Molecular Function:	protein binding	binding	Cellular Component:	cytoplasm	cytoskeleton	microtubule	intracellular organelle	intracellular part	non-membrane-bounded organelle	all	cell	cytoskeletal part	intracellular	organelle	cell part	protein complex	microtubule cytoskeleton	intracellular non-membrane-bounded organelle	intracellular organelle part	cellular_component	macromolecular complex	organelle part
5.75103	0.289245	4.69685	0.259981	2.08	Down	0.0350793	0.561952	GRB10	2887	Growth factor receptor-bound protein 10	Hs.164060	2887	GRB10	7	Biological Process:	signal transduction	insulin receptor signaling pathway	negative regulation of Wnt receptor signaling pathway	positive regulation of vascular endothelial growth factor receptor signaling pathway	response to insulin stimulus	negative regulation of phosphorylation	positive regulation of phosphorylation	negative regulation of glycogen biosynthetic process	negative regulation of glucose import	negative regulation of insulin receptor signaling pathway	insulin-like growth factor receptor signaling pathway	oxidation-reduction process	negative regulation of cellular metabolic process	positive regulation of cellular process	energy reserve metabolic process	regulation of phosphorylation	negative regulation of phosphate metabolic process	negative regulation of biosynthetic process	regulation of glucose metabolic process	Wnt receptor signaling pathway	biological regulation	regulation of glucose import	cellular biosynthetic process	response to stimulus	regulation of generation of precursor metabolites and energy	energy derivation by oxidation of organic compounds	biosynthetic process	regulation of cellular carbohydrate metabolic process	alcohol metabolic process	regulation of cellular macromolecule biosynthetic process	positive regulation of cell communication	cellular polysaccharide metabolic process	cellular response to organic substance	negative regulation of transport
5.60479	0.302452	4.55061	0.260318	2.08	Down	0.038453	0.561952	IPO8	10526	Importin 8	Hs.505136	10526	IPO8	12	Biological Process:	intracellular protein transport	signal transduction	establishment of protein localization	transport	cellular localization	establishment of localization in cell	intracellular transport	cellular process	signaling	protein transport	biological regulation	regulation of cellular process	regulation of biological process	establishment of localization	cellular protein localization	cellular macromolecule localization	macromolecule localization	cellular response to stimulus	response to stimulus	protein localization	localization	Molecular Function:	protein binding	Ran GTPase binding	protein transporter activity	substrate-specific transporter activity	transporter activity	binding	enzyme binding	Ras GTPase binding	small GTPase binding	GTPase binding	Cellular Component:	nucleus
5.56679	0.179875	6.60053	0.213023	2.05	Up	0.00999648	0.561952	MORF4L2	9643	Mortality factor 4 like 2	Hs.326387	9643	MORF4L2	X	Biological Process:	regulation of cell growth	DNA repair	chromatin modification	nitrogen compound metabolic process	chromatin organization	organelle organization	cellular process	regulation of cellular component size	nucleic acid metabolic process	regulation of cellular component organization	macromolecule metabolic process	nucleobase, nucleoside, nucleotide and nucleic acid metabolic process	regulation of growth	biological regulation	regulation of biological process	regulation of cellular process	cellular component organization or biogenesis	cellular macromolecule metabolic process	regulation of biological quality	response to stimulus	chromosome organization	cellular component organization or biogenesis at cellular level	cellular component organization	cellular nitrogen compound metabolic process	DNA metabolic process	cellular component organization at cellular level	cellular response to stress	cellular metabolic process	growth	primary metabolic process	regulation of anatomical structure size	metabolic process	cell growth	response to DNA damage stimulus
4.06231	0.296478	5.09309	0.28013	2.04	Up	0.0448529	0.561952	PIAS1	8554	Protein inhibitor of activated STAT, 1	Hs.162458	8554	PIAS1	15	Biological Process:	negative regulation of transcription from RNA polymerase II promoter	JAK-STAT cascade	cytokine-mediated signaling pathway	androgen receptor signaling pathway	positive regulation of protein sumoylation	positive regulation of transcription, DNA-dependent	interferon-gamma-mediated signaling pathway	regulation of interferon-gamma-mediated signaling pathway	regulation of immune response	negative regulation of gene expression	positive regulation of cellular process	negative regulation of cellular metabolic process	positive regulation of cellular protein metabolic process	negative regulation of transcription, DNA-dependent	cellular process	positive regulation of nucleobase, nucleoside, nucleotide and nucleic acid metabolic process	signaling	negative regulation of biological process	positive regulation of biosynthetic process	negative regulation of biosynthetic process	negative regulation of macromolecule metabolic process	regulation of nucleobase, nucleoside, nucleotide and nucleic acid metabolic process	biological regulation	intracellular signal transduction	cell surface receptor linked signaling pathway	regulation of defense response	transcription from RNA polymerase II promoter	positive regulation of protein metabolic process	response to stimulus	cellular biosynthetic process	response to interferon-gamma	cellular response to chemical stimulus	biosynthetic process	transcription, DNA-dependent
4.56231	0.220937	5.59309	0.255298	2.04	Up	0.0224237	0.561952	ZC3H4	23211	Zinc finger CCCH-type containing 4	Hs.104661	23211	ZC3H4	19	Molecular Function:	nucleic acid binding	zinc ion binding	metal ion binding	cation binding	ion binding	binding	transition metal ion binding
6.60479	0.298845	7.63558	0.143257	2.04	Up	0.02084	0.561952	MTDH	92140	Metadherin	Hs.377155	92140	MTDH	8	Biological Process:	negative regulation of transcription from RNA polymerase II promoter	positive regulation of autophagy	lipopolysaccharide-mediated signaling pathway	negative regulation of apoptosis	positive regulation of I-kappaB kinase/NF-kappaB cascade	positive regulation of angiogenesis	positive regulation of NF-kappaB transcription factor activity	positive regulation of protein kinase B signaling cascade	tight junction assembly	negative regulation of gene expression	positive regulation of cellular process	negative regulation of cellular metabolic process	positive regulation of binding	negative regulation of transcription, DNA-dependent	apoptosis	apical junction assembly	vasculature development	cell death	cellular response to molecule of bacterial origin	response to other organism	negative regulation of biosynthetic process	regulation of nucleobase, nucleoside, nucleotide and nucleic acid metabolic process	blood vessel development	response to lipopolysaccharide	biological regulation	intracellular signal transduction	regulation of angiogenesis	cell-cell junction assembly	blood vessel morphogenesis	cellular component organization or biogenesis	regulation of multicellular organismal process	response to molecule of bacterial origin	transcription from RNA polymerase II promoter	protein kinase B signaling cascade
6.22614	0.269295	5.19685	0.161549	2.04	Down	0.0168723	0.561952	TAF2	6873	TAF2 RNA polymerase II, TATA box binding protein (TBP)-associated factor, 150kDa	Hs.122752	6873	TAF2	8	Biological Process:	G2/M transition of mitotic cell cycle	transcription initiation from RNA polymerase II promoter	positive regulation of gene-specific transcription from RNA polymerase II promoter	positive regulation of cellular process	mitotic cell cycle	cellular process	regulation of gene-specific transcription from RNA polymerase II promoter	positive regulation of nucleobase, nucleoside, nucleotide and nucleic acid metabolic process	positive regulation of biosynthetic process	regulation of nucleobase, nucleoside, nucleotide and nucleic acid metabolic process	biological regulation	cell cycle phase	transcription from RNA polymerase II promoter	positive regulation of transcription, DNA-dependent	cellular biosynthetic process	biosynthetic process	regulation of biosynthetic process	regulation of cellular macromolecule biosynthetic process	transcription, DNA-dependent	positive regulation of gene-specific transcription	RNA metabolic process	regulation of metabolic process	positive regulation of transcription	positive regulation of RNA metabolic process	regulation of gene-specific transcription	positive regulation of transcription from RNA polymerase II promoter	positive regulation of nitrogen compound metabolic process	regulation of transcription, DNA-dependent	transcription	positive regulation of cellular metabolic process	RNA biosynthetic process	nitrogen compound metabolic process	positive regulation of biological process	positive regulation of metabolic process
5.47614	0.228822	4.44685	0.326	2.04	Down	0.0415303	0.561952	GNA12	2768	Guanine nucleotide binding protein (G protein) alpha 12	Hs.487341	2768	GNA12	7	Biological Process:	in utero embryonic development	GTP catabolic process	signal transduction	G-protein coupled receptor protein signaling pathway	G-protein signaling, coupled to cAMP nucleotide second messenger	intracellular protein kinase cascade	Rho protein signal transduction	blood coagulation	regulation of cell shape	cell differentiation	platelet activation	response to drug	embryonic digit morphogenesis	ribonucleotide metabolic process	Ras protein signal transduction	purine nucleotide catabolic process	limb morphogenesis	cellular process	multicellular organismal process	anatomical structure development	chordate embryonic development	signaling	cAMP-mediated signaling	ribonucleoside triphosphate metabolic process	biological regulation	intracellular signal transduction	cell surface receptor linked signaling pathway	embryonic morphogenesis	regulation of biological quality	response to stimulus	embryo development ending in birth or egg hatching	nucleoside phosphate metabolic process	nucleobase, nucleoside and nucleotide catabolic process	embryonic limb morphogenesis
4.81231	0.277184	3.80061	0.217322	2.02	Down	0.0283409	0.561952	GNPNAT1	64841	Glucosamine-phosphate N-acetyltransferase 1	Hs.702056	64841	GNPNAT1	14	Biological Process:	liver development	N-acetylglucosamine metabolic process	UDP-N-acetylglucosamine biosynthetic process	dolichol-linked oligosaccharide biosynthetic process	metabolic process	protein N-linked glycosylation via asparagine	post-translational protein modification	cellular protein metabolic process	nitrogen compound metabolic process	amino sugar biosynthetic process	glucosamine metabolic process	UDP-N-acetylglucosamine metabolic process	developmental process	cellular process	multicellular organismal process	anatomical structure development	cellular macromolecule biosynthetic process	protein modification process	protein glycosylation	glucosamine biosynthetic process	macromolecule metabolic process	monosaccharide biosynthetic process	macromolecule glycosylation	nucleobase, nucleoside, nucleotide and nucleic acid metabolic process	protein N-linked glycosylation	monosaccharide metabolic process	peptidyl-amino acid modification	peptidyl-asparagine modification	cellular macromolecule metabolic process	system development	nucleotide-sugar metabolic process	cellular biosynthetic process	cellular carbohydrate metabolic process	biosynthetic process
6.75928	0.283932	5.75245	0.186722	2.01	Down	0.0251923	0.561952	RAD21	5885	RAD21 homolog (S. pombe)	Hs.81848	5885	RAD21	8	Biological Process:	M phase of mitotic cell cycle	mitotic prometaphase	mitotic cell cycle	double-strand break repair	DNA recombination	apoptosis	chromosome segregation	mitotic metaphase/anaphase transition	reciprocal meiotic recombination	regulation of gene-specific transcription from RNA polymerase II promoter	cell division	protein localization to chromatin	protein localization to chromosome	cellular process	cell death	regulation of nucleobase, nucleoside, nucleotide and nucleic acid metabolic process	biological regulation	meiosis I	cell cycle phase	cellular component organization or biogenesis	programmed cell death	transcription from RNA polymerase II promoter	cellular biosynthetic process	response to stimulus	protein localization	protein localization to organelle	biosynthetic process	transcription, DNA-dependent	regulation of biosynthetic process	regulation of cellular macromolecule biosynthetic process	DNA metabolic process	cellular component organization at cellular level	cellular response to stress	RNA metabolic process
6.11222	0.327452	7.11731	0.180267	2.01	Up	0.0361064	0.561952	RNF40	9810	Ring finger protein 40	Hs.65238	9810	RNF40	16	Biological Process:	ubiquitin-dependent protein catabolic process	histone monoubiquitination	chromatin modification	histone H2B ubiquitination	chromatin organization	cellular macromolecule catabolic process	protein monoubiquitination	modification-dependent macromolecule catabolic process	organelle organization	cellular process	protein modification process	proteolysis	modification-dependent protein catabolic process	macromolecule metabolic process	protein modification by small protein conjugation	cellular component organization or biogenesis	cellular macromolecule metabolic process	protein catabolic process	chromosome organization	cellular component organization or biogenesis at cellular level	macromolecule catabolic process	proteolysis involved in cellular protein catabolic process	cellular component organization	histone modification	cellular component organization at cellular level	cellular metabolic process	catabolic process	primary metabolic process	metabolic process	histone ubiquitination	cellular protein catabolic process	cellular catabolic process	protein metabolic process	covalent chromatin modification
3.62806	0.220235	4.63109	0.334953	2	Up	0.0463945	0.561952	PITPNC1	26207	Phosphatidylinositol transfer protein, cytoplasmic 1	Hs.591185	26207	PITPNC1	17	Biological Process:	transport	lipid transport	signal transduction	regulation of biological process	regulation of cellular process	establishment of localization	organic substance transport	cellular process	macromolecule localization	response to stimulus	cellular response to stimulus	signaling	lipid localization	localization	biological regulation	Molecular Function:	protein binding	lipid binding	phosphatidylinositol transporter activity	substrate-specific transporter activity	transporter activity	binding	lipid transporter activity	phospholipid transporter activity	Cellular Component:	intracellular	cytoplasm	intracellular part	cell	all	cellular_component	cell part
Up Regulated:	143
Down Regulated:	51
[truncated: 331 more columns]
