# Supplementary material for: Coilin association with Box C/D scaRNA suggests a direct role for the Cajal body marker protein in scaRNP biogenesis
Source: Biol Open. 2014 Mar 21;3(4):240–9. doi: 10.1242/bio.20147443 (PMC3988793; doi:10.1242/bio.20147443)
Supplement: Supplementary Material [file supp_bio.20147443_Table_S2.xlsx]

## Sheet: export.txt
Group 1:	IgG-Etoposide
Group 2:	Coilin-Etoposide
Statistics:	t-test
Correction:	Benjamini and Hochberg
Data Transformation:	Log Transformed
Tests:	25619
Grp1 Mean	Grp1 SEM	Grp2 Mean	Grp2 SEM	Ratio	Direction	p-value	adj. p-value	Gene Identifier	Other ID	Gene Name	UG Cluster	LocusLink	Gene ID	Chromosome	Ontologies
5.85353	0.093558	12.3655	0.102431	91.26	Up	0.000453531	0.631038	619383	619383	small Cajal body-specific RNA 9	-	619383	-	-
5.18725	0.257345	11.5505	0.070287	82.32	Up	0.001753	0.631038	SCARNA2	677766	Small Cajal body-specific RNA 2	Hs.550815	677766	SCARNA2	1
3.60228	0.842308	9.91099	0.08065	79.27	Up	0.0175184	0.631038	SCARNA7	677767	Small Cajal body-specific RNA 7	Hs.675953	677767	SCARNA7	3
2.71348	0.953504	8.31411	0.056805	48.52	Up	0.0278772	0.631038	692148	692148	small Cajal body-specific RNA 10	-	692148	-	-
4.00596	0.338977	9.38137	0.059934	41.51	Up	0.00407592	0.631038	TERC	7012	Telomerase RNA component	Hs.436182	7012	TERC	3
2.60228	0.157692	7.95809	0.178361	40.95	Up	0.00197012	0.631038	677763	677763	small Cajal body-specific RNA 21	-	677763	-	-
1.8098	0.049827	6.92343	0.125556	34.62	Up	0.000697079	0.631038	100158262	100158262	small Cajal body-specific RNA 9-like (retrotransposed)	-	100158262	-	-
4.00596	0.661023	9.02253	0.070851	32.37	Up	0.0171128	0.631038	677768	677768	small Cajal body-specific RNA 13	-	677768	-	-
4.00596	0.661023	9.02253	0.070851	32.37	Up	0.0171128	0.631038	SNHG10	283596	Small nucleolar RNA host gene 10 (non-protein coding)	Hs.448753	283596	SNHG10	14
2.97077	0.210791	7.63236	0.323521	25.31	Up	0.00679146	0.631038	SCARNA12	677777	Small Cajal body-specific RNA 12	Hs.689636	677777	SCARNA12	12
2.3098	0.549827	6.73372	0.099774	21.47	Up	0.0155834	0.631038	347746	347746	paternally expressed transcript PAR-SN	-	347746	-	-
2.3098	0.549827	6.73372	0.099774	21.47	Up	0.0155834	0.631038	91380	91380	small nucleolar RNA, C/D box 107	-	91380	-	-
1.8098	0.950173	6.06613	0.110254	19.11	Up	0.0469758	0.631038	SCARNA5	677775	Small Cajal body-specific RNA 5	Hs.663619	677775	SCARNA5	2
5.18725	0.257345	8.97834	0.093009	13.84	Up	0.00516943	0.631038	26768	26768	RNA, U105A small nucleolar	-	26768	-	-
2.97077	0.210791	6.61959	0.01436	12.54	Up	0.00333604	0.631038	100313824	100313824	microRNA 663b	-	100313824	-	-
4.00596	0.338977	7.21252	0.121867	9.23	Up	0.0123858	0.631038	724033	724033	microRNA 663	-	724033	-	-
3.39477	0.049827	6.48394	0.150011	8.51	Up	0.00260803	0.631038	RABGGTB	5876	Rab geranylgeranyltransferase, beta subunit	Hs.78948	5876	RABGGTB	1	Biological Process:	protein modification process	visual perception	cellular metabolic process	cellular macromolecule metabolic process	protein metabolic process	multicellular organismal process	cellular process	system process	sensory perception of light stimulus	cellular protein metabolic process	macromolecule metabolic process	sensory perception	primary metabolic process	neurological system process	macromolecule modification	metabolic process	Molecular Function:	prenyltransferase activity	Rab geranylgeranyltransferase activity	protein binding	transferase activity	metal ion binding	cation binding	binding	protein prenyltransferase activity	catalytic activity	transferase activity, transferring alkyl or aryl (other than methyl) groups	protein geranylgeranyltransferase activity	ion binding
1.3098	0.450173	4.26246	0.21348	7.74	Up	0.0273115	0.631038	NFIL3	4783	Nuclear factor, interleukin 3 regulated	Hs.79334	4783	NFIL3	9	Biological Process:	regulation of transcription, DNA-dependent	transcription from RNA polymerase II promoter	immune response	circadian rhythm	nitrogen compound metabolic process	regulation of macromolecule metabolic process	cellular process	nucleic acid metabolic process	cellular macromolecule biosynthetic process	macromolecule metabolic process	gene expression	regulation of nucleobase, nucleoside, nucleotide and nucleic acid metabolic process	nucleobase, nucleoside, nucleotide and nucleic acid metabolic process	biological regulation	regulation of biological process	regulation of cellular process	cellular macromolecule metabolic process	regulation of nitrogen compound metabolic process	regulation of cellular metabolic process	response to stimulus	cellular biosynthetic process	biosynthetic process	transcription, DNA-dependent	regulation of biosynthetic process	regulation of cellular macromolecule biosynthetic process	cellular nitrogen compound metabolic process	cellular metabolic process	RNA metabolic process	regulation of transcription	regulation of cellular biosynthetic process	regulation of metabolic process	regulation of primary metabolic process	primary metabolic process	metabolic process
2.10228	0.342308	4.82711	0.029234	6.61	Up	0.0155276	0.631038	NARS	4677	Asparaginyl-tRNA synthetase	Hs.465224	4677	NARS	18	Biological Process:	tRNA aminoacylation for protein translation	asparaginyl-tRNA aminoacylation	aspartyl-tRNA aminoacylation	gene expression	carboxylic acid metabolic process	nitrogen compound metabolic process	tRNA aminoacylation	organic acid metabolic process	cellular process	cellular macromolecule biosynthetic process	nucleic acid metabolic process	macromolecule metabolic process	translation	nucleobase, nucleoside, nucleotide and nucleic acid metabolic process	cellular amine metabolic process	ncRNA metabolic process	cellular macromolecule metabolic process	amine metabolic process	cellular biosynthetic process	biosynthetic process	cellular nitrogen compound metabolic process	cellular metabolic process	RNA metabolic process	tRNA metabolic process	primary metabolic process	cellular ketone metabolic process	metabolic process	small molecule metabolic process	protein metabolic process	amino acid activation	cellular protein metabolic process	cellular amino acid metabolic process	oxoacid metabolic process	macromolecule biosynthetic process
4.42421	0.342308	1.76246	0.28652	6.33	Down	0.0269922	0.631038	GABRA3	2556	Gamma-aminobutyric acid (GABA) A receptor, alpha 3	Hs.123024	2556	GABRA3	X	Biological Process:	transport	gamma-aminobutyric acid signaling pathway	synaptic transmission	ion transmembrane transport	transmembrane transport	multicellular organismal signaling	transmission of nerve impulse	G-protein coupled receptor protein signaling pathway	ion transport	multicellular organismal process	cell communication	cellular process	signaling	neurological system process	biological regulation	cell surface receptor linked signaling pathway	regulation of cellular process	regulation of biological process	establishment of localization	cell-cell signaling	cellular response to stimulus	signal transduction	response to stimulus	system process	localization	Molecular Function:	receptor activity	GABA-A receptor activity	ion channel activity	extracellular ligand-gated ion channel activity	chloride channel activity	protein binding	benzodiazepine receptor activity	gated channel activity
4.26325	0.081691	1.76246	0.28652	5.66	Down	0.0138986	0.631038	SNX21	90203	Sorting nexin family member 21	Hs.472854	90203	SNX21	20	Biological Process:	cell communication	protein transport	establishment of protein localization	transport	protein localization	establishment of localization	localization	macromolecule localization	cellular process	Molecular Function:	binding	phosphatidylinositol binding	lipid binding	phospholipid binding	Cellular Component:	cytoplasmic vesicle membrane	intracellular organelle	intracellular part	membrane-bounded organelle	vesicle membrane	all	cytoplasmic part	vesicle	cell	membrane-bounded vesicle	intracellular membrane-bounded organelle	endomembrane system	intracellular	organelle	cell part	cytoplasm	cytoplasmic vesicle	organelle membrane	cytoplasmic vesicle part
1.3098	0.450173	3.71591	0.081962	5.3	Up	0.0343147	0.631038	780854	780854	small nucleolar RNA, C/D box 3D	-	780854	-	-
2.3098	0.549827	4.71591	0.081962	5.3	Up	0.0494525	0.631038	RARS	5917	Arginyl-tRNA synthetase	Hs.654907	5917	RARS	5	Biological Process:	tRNA aminoacylation for protein translation	arginyl-tRNA aminoacylation	gene expression	carboxylic acid metabolic process	nitrogen compound metabolic process	tRNA aminoacylation	organic acid metabolic process	cellular process	cellular macromolecule biosynthetic process	nucleic acid metabolic process	macromolecule metabolic process	translation	nucleobase, nucleoside, nucleotide and nucleic acid metabolic process	cellular amine metabolic process	ncRNA metabolic process	cellular macromolecule metabolic process	amine metabolic process	cellular biosynthetic process	biosynthetic process	cellular nitrogen compound metabolic process	cellular metabolic process	RNA metabolic process	tRNA metabolic process	primary metabolic process	cellular ketone metabolic process	metabolic process	small molecule metabolic process	protein metabolic process	amino acid activation	cellular protein metabolic process	cellular amino acid metabolic process	oxoacid metabolic process	macromolecule biosynthetic process	Molecular Function:
2.10228	0.342308	4.45862	0.175324	5.12	Up	0.0256205	0.631038	C6orf120	387263	Chromosome 6 open reading frame 120	Hs.591375	387263	C6orf120	6	Cellular Component:	extracellular region	all	cellular_component
2.10228	0.342308	4.45862	0.175324	5.12	Up	0.0256205	0.631038	GTF3C3	9330	General transcription factor IIIC, polypeptide 3, 102kDa	Hs.470996	9330	GTF3C3	2	Biological Process:	transcription, DNA-dependent	transcription from RNA polymerase III promoter	5S class rRNA transcription from RNA polymerase III type 1 promoter	tRNA transcription from RNA polymerase III promoter	nitrogen compound metabolic process	cellular metabolic process	RNA metabolic process	cellular process	nucleic acid metabolic process	cellular macromolecule biosynthetic process	macromolecule metabolic process	gene expression	primary metabolic process	nucleobase, nucleoside, nucleotide and nucleic acid metabolic process	metabolic process	cellular macromolecule metabolic process	transcription	cellular biosynthetic process	RNA biosynthetic process	biosynthetic process	tRNA transcription	rRNA transcription	cellular nitrogen compound metabolic process	macromolecule biosynthetic process	Molecular Function:	DNA binding	RNA polymerase III transcription factor activity	protein binding	transcription regulator activity	binding	nucleic acid binding	Cellular Component:	transcription factor TFIIIC complex	nucleus
1.8098	0.049827	4.16614	0.117157	5.12	Up	0.0029065	0.631038	BFAR	51283	Bifunctional apoptosis regulator	Hs.435556	51283	BFAR	16	Biological Process:	apoptosis	anti-apoptosis	regulation of biological process	regulation of cellular process	regulation of cell death	negative regulation of programmed cell death	regulation of apoptosis	programmed cell death	cellular process	negative regulation of cellular process	negative regulation of apoptosis	cell death	regulation of programmed cell death	negative regulation of biological process	biological regulation	negative regulation of cell death	death	Molecular Function:	structural molecule activity	zinc ion binding	metal ion binding	cation binding	ion binding	binding	transition metal ion binding	Cellular Component:	membrane fraction	endoplasmic reticulum	endoplasmic reticulum membrane	integral to plasma membrane	membrane	endoplasmic reticulum part	intracellular organelle	intracellular part
4.10228	0.242655	1.76246	0.28652	5.06	Down	0.0247963	0.631038	ELL	8178	Elongation factor RNA polymerase II	Hs.515260	8178	ELL	19	Biological Process:	in utero embryonic development	transcription from RNA polymerase II promoter	transcription elongation from RNA polymerase II promoter	gene expression	viral reproduction	positive regulation of viral transcription	reproduction	positive regulation of cellular process	cellular process	multicellular organismal process	positive regulation of nucleobase, nucleoside, nucleotide and nucleic acid metabolic process	chordate embryonic development	regulation of nucleobase, nucleoside, nucleotide and nucleic acid metabolic process	positive regulation of biosynthetic process	viral infectious cycle	biological regulation	reproductive process	viral transcription	embryo development ending in birth or egg hatching	cellular biosynthetic process	biosynthetic process	regulation of cellular macromolecule biosynthetic process	regulation of biosynthetic process	transcription, DNA-dependent	RNA metabolic process	regulation of metabolic process	positive regulation of transcription	positive regulation of reproductive process	positive regulation of nitrogen compound metabolic process	regulation of reproductive process	regulation of viral transcription	transcription	positive regulation of cellular metabolic process	RNA biosynthetic process
5.0637	0.396716	2.76247	0.28652	4.93	Down	0.0423681	0.631038	26866	26866	RNA, U1 small nuclear 8	-	26866	-	-
1.8098	0.049827	4.08439	0.28652	4.84	Up	0.015957	0.631038	AK3L1	205	Adenylate kinase 3-like 1	Hs.10862	205	AK3L1	1	Biological Process:	nucleobase, nucleoside, nucleotide and nucleic acid metabolic process	response to organic nitrogen	response to organic cyclic compound	response to chemical stimulus	nitrogen compound metabolic process	cellular metabolic process	cellular process	response to endogenous stimulus	response to stimulus	primary metabolic process	cellular nitrogen compound metabolic process	metabolic process	response to organic substance	Molecular Function:	nucleotide binding	adenylate kinase activity	ATP binding	GTP binding	transferase activity	purine ribonucleoside triphosphate binding	binding	catalytic activity	transferase activity, transferring phosphorus-containing groups	guanyl nucleotide binding	guanyl ribonucleotide binding	nucleotide kinase activity	purine ribonucleotide binding	phosphotransferase activity, phosphate group as acceptor	purine nucleotide binding	nucleobase, nucleoside, nucleotide kinase activity	adenyl ribonucleotide binding	ribonucleotide binding	adenyl nucleotide binding	kinase activity
1.8098	0.049827	4.08439	0.28652	4.84	Up	0.015957	0.631038	HIST1H3F	8968	Histone cluster 1, H3f	Hs.247814	8968	HIST1H3F	6	Biological Process:	nucleosome assembly	blood coagulation	S phase	regulation of gene silencing	cellular component assembly	negative regulation of gene expression	chromatin assembly or disassembly	cellular component biogenesis	chromatin organization	gene silencing	regulation of macromolecule metabolic process	multicellular organismal process	cellular process	organelle organization	negative regulation of biological process	macromolecule metabolic process	negative regulation of macromolecule metabolic process	gene expression	biological regulation	regulation of biological process	regulation of cellular process	cell cycle phase	cellular component organization or biogenesis	regulation of biological quality	protein-DNA complex subunit organization	macromolecular complex subunit organization	response to stimulus	negative regulation of metabolic process	chromosome organization	cellular component organization or biogenesis at cellular level	cell cycle	cellular component organization	protein-DNA complex assembly	cellular component organization at cellular level
1.3098	0.450173	3.55495	0.079002	4.74	Up	0.0390321	0.631038	CCDC59	29080	Coiled-coil domain containing 59	Hs.582627	29080	CCDC59	12	Molecular Function:	protein binding	binding	Cellular Component:	nucleus	intracellular membrane-bounded organelle	intracellular organelle	intracellular part	intracellular	membrane-bounded organelle	organelle	cell part	all	cell	cellular_component
1.8098	0.049827	4.05495	0.005961	4.74	Up	0.000499208	0.631038	XRN2	22803	5-3 exoribonuclease 2	Hs.255932	22803	XRN2	20	Biological Process:	DNA catabolic process, exonucleolytic	nucleobase, nucleoside, nucleotide and nucleic acid metabolic process	transcription termination, DNA-dependent	RNA processing	mRNA processing	RNA catabolic process	spermatogenesis	cell growth	RNA metabolic process	multicellular organism reproduction	reproduction	nitrogen compound metabolic process	cellular macromolecule catabolic process	multicellular organismal process	cellular process	regulation of cellular component size	mRNA metabolic process	cellular macromolecule biosynthetic process	nucleic acid metabolic process	multicellular organismal reproductive process	male gamete generation	macromolecule metabolic process	gene expression	biological regulation	reproductive process	cellular component organization or biogenesis	cellular macromolecule metabolic process	regulation of biological quality	cellular biosynthetic process	macromolecule catabolic process	biosynthetic process	cellular component organization	transcription, DNA-dependent	cellular nitrogen compound metabolic process
1.8098	0.049827	4.05495	0.005961	4.74	Up	0.000499208	0.631038	HIST1H2BH	8345	Histone cluster 1, H2bh	Hs.247815	8345	HIST1H2BH	6	Biological Process:	nucleosome assembly	cellular component assembly	cellular component organization at cellular level	chromatin assembly or disassembly	chromatin assembly	cellular component biogenesis	chromatin organization	DNA packaging	cellular process	organelle organization	DNA conformation change	nucleosome organization	macromolecular complex assembly	cellular component organization or biogenesis	cellular macromolecular complex subunit organization	protein-DNA complex subunit organization	macromolecular complex subunit organization	cellular macromolecular complex assembly	chromosome organization	cellular component organization or biogenesis at cellular level	cellular component organization	protein-DNA complex assembly	cellular component assembly at cellular level	Molecular Function:	DNA binding	binding	nucleic acid binding	Cellular Component:	nucleosome	nucleus	chromosome	protein-DNA complex	intracellular organelle	intracellular part
4.4432	0.124135	2.26247	0.21348	4.53	Down	0.0125819	0.631038	PTGS1	5742	Prostaglandin-endoperoxide synthase 1 (prostaglandin G/H synthase and cyclooxygenase)	Hs.201978	5742	PTGS1	9	Biological Process:	prostaglandin biosynthetic process	lipid metabolic process	fatty acid biosynthetic process	prostanoid metabolic process	xenobiotic metabolic process	response to oxidative stress	aging	regulation of blood pressure	response to organic nitrogen	negative regulation of norepinephrine secretion	cyclooxygenase pathway	negative regulation of epinephrine secretion	regulation of cell proliferation	hormone biosynthetic process	positive regulation of vasoconstriction	positive regulation of smooth muscle contraction	response to corticosterone stimulus	oxidation-reduction process	catecholamine transport	muscle system process	establishment of localization in cell	regulation of localization	multicellular organismal process	cellular process	hormone metabolic process	response to endogenous stimulus	organic alcohol transport	negative regulation of catecholamine secretion	negative regulation of biological process	prostanoid biosynthetic process	regulation of amine transport	biological regulation	regulation of muscle system process	regulation of multicellular organismal process
1.8098	0.049827	3.95862	0.324676	4.43	Up	0.0225789	0.631038	KCNK1	3775	Potassium channel, subfamily K, member 1	Hs.208544	3775	KCNK1	1	Biological Process:	ion transport	potassium ion transport	transport	cation transport	establishment of localization	monovalent inorganic cation transport	localization	metal ion transport	Molecular Function:	inward rectifier potassium channel activity	voltage-gated ion channel activity	potassium channel activity	gated channel activity	cation transmembrane transporter activity	substrate-specific transmembrane transporter activity	substrate-specific transporter activity	transporter activity	voltage-gated potassium channel activity	voltage-gated cation channel activity	transmembrane transporter activity	passive transmembrane transporter activity	ion channel activity	substrate-specific channel activity	ligand-gated ion channel activity	ion transmembrane transporter activity	voltage-gated channel activity	ligand-gated channel activity	channel activity	cation channel activity	Cellular Component:	voltage-gated potassium channel complex	membrane	integral to membrane	cation channel complex
1.8098	0.049827	3.92343	0.447484	4.33	Up	0.0425062	0.631038	DDX56	54606	DEAD (Asp-Glu-Ala-Asp) box polypeptide 56	Hs.654762	54606	DDX56	7	Biological Process:	rRNA processing	cellular component biogenesis	nitrogen compound metabolic process	cellular metabolic process	RNA metabolic process	ribosome biogenesis	cellular process	nucleic acid metabolic process	macromolecule metabolic process	gene expression	primary metabolic process	nucleobase, nucleoside, nucleotide and nucleic acid metabolic process	metabolic process	RNA processing	ribonucleoprotein complex biogenesis	rRNA metabolic process	ncRNA metabolic process	cellular component organization or biogenesis	cellular macromolecule metabolic process	cellular component biogenesis at cellular level	cellular component organization or biogenesis at cellular level	ncRNA processing	cellular nitrogen compound metabolic process	Molecular Function:	nucleotide binding	RNA binding	ATP-dependent RNA helicase activity	helicase activity	protein binding	ATP binding	hydrolase activity	identical protein binding	hydrolase activity, acting on acid anhydrides, in phosphorus-containing anhydrides	RNA helicase activity
3.87445	0.20746	1.76246	0.28652	4.32	Down	0.0269261	0.631038	TCF4	6925	Transcription factor 4	Hs.605153	6925	TCF4	18	Biological Process:	transcription, DNA-dependent	transcription initiation from RNA polymerase II promoter	positive regulation of transcription, DNA-dependent	positive regulation of transcription from RNA polymerase II promoter	protein-DNA complex assembly	positive regulation of cellular process	cellular process	positive regulation of nucleobase, nucleoside, nucleotide and nucleic acid metabolic process	positive regulation of biosynthetic process	regulation of nucleobase, nucleoside, nucleotide and nucleic acid metabolic process	biological regulation	cellular component organization or biogenesis	protein-DNA complex subunit organization	transcription from RNA polymerase II promoter	macromolecular complex subunit organization	cellular biosynthetic process	biosynthetic process	regulation of biosynthetic process	regulation of cellular macromolecule biosynthetic process	cellular component organization at cellular level	RNA metabolic process	regulation of metabolic process	positive regulation of transcription	positive regulation of RNA metabolic process	positive regulation of nitrogen compound metabolic process	regulation of transcription, DNA-dependent	transcription	positive regulation of cellular metabolic process	RNA biosynthetic process	cellular component assembly	nitrogen compound metabolic process	cellular component biogenesis	positive regulation of biological process	positive regulation of metabolic process
2.60228	0.157692	4.66614	0.190198	4.18	Up	0.0140299	0.631038	NET1	10276	Neuroepithelial cell transforming 1	Hs.25155	10276	NET1	10	Biological Process:	regulation of cell growth	apoptosis	signal transduction	small GTPase mediated signal transduction	induction of apoptosis by extracellular signals	regulation of Rho protein signal transduction	nerve growth factor receptor signaling pathway	regulation of small GTPase mediated signal transduction	regulation of signal transduction	positive regulation of cellular process	positive regulation of programmed cell death	positive regulation of biological process	enzyme linked receptor protein signaling pathway	Ras protein signal transduction	induction of programmed cell death	induction of apoptosis	cellular process	regulation of cellular component size	cell death	regulation of programmed cell death	signaling	regulation of cellular component organization	regulation of growth	biological regulation	intracellular signal transduction	cell surface receptor linked signaling pathway	regulation of biological process	regulation of cellular process	cellular component organization or biogenesis	Rho protein signal transduction	regulation of apoptosis	programmed cell death	regulation of biological quality	response to stimulus
2.8098	0.049827	4.84743	0.201558	4.11	Up	0.0102238	0.631038	DPH3	285381	DPH3, KTI11 homolog (S. cerevisiae)	Hs.388087	285381	DPH3	3	Biological Process:	peptidyl-diphthamide biosynthetic process from peptidyl-histidine	negative regulation of protein secretion	positive regulation of binding	protein secretion	establishment of localization in cell	regulation of cellular localization	regulation of localization	cellular process	negative regulation of cellular process	peptidyl-histidine modification	protein modification process	protein transport	negative regulation of biological process	macromolecule metabolic process	regulation of secretion	biological regulation	regulation of protein secretion	negative regulation of protein transport	negative regulation of secretion	regulation of cellular process	regulation of biological process	peptidyl-amino acid modification	cellular macromolecule metabolic process	regulation of establishment of protein localization	macromolecule localization	cellular biosynthetic process	secretion	protein localization	peptidyl-diphthamide metabolic process	biosynthetic process	regulation of protein transport	establishment of protein localization	transport	cellular localization
1.8098	0.049827	3.84743	0.21348	4.11	Up	0.0113773	0.631038	TAF11	6882	TAF11 RNA polymerase II, TATA box binding protein (TBP)-associated factor, 28kDa	Hs.112444	6882	TAF11	6	Biological Process:	transcription from RNA polymerase II promoter	transcription initiation from RNA polymerase II promoter	transcription elongation from RNA polymerase II promoter	gene expression	viral reproduction	positive regulation by host of viral transcription	reproduction	positive regulation of cellular process	modification of morphology or physiology of other organism involved in symbiotic interaction	cellular process	positive regulation of nucleobase, nucleoside, nucleotide and nucleic acid metabolic process	modulation by host of viral transcription	positive regulation of biosynthetic process	regulation of nucleobase, nucleoside, nucleotide and nucleic acid metabolic process	viral infectious cycle	biological regulation	reproductive process	viral transcription	regulation of biological quality	cellular biosynthetic process	biosynthetic process	regulation of biosynthetic process	regulation of cellular macromolecule biosynthetic process	transcription, DNA-dependent	modulation by host of symbiont transcription	RNA metabolic process	regulation of metabolic process	positive regulation of transcription	positive regulation of reproductive process	symbiosis, encompassing mutualism through parasitism	modification by host of symbiont morphology or physiology	positive regulation of nitrogen compound metabolic process	regulation of reproductive process	modulation of transcription in other organism involved in symbiotic interaction
1.8098	0.049827	3.84743	0.21348	4.11	Up	0.0113773	0.631038	WFDC1	58189	WAP four-disulfide core domain 1	Hs.36688	58189	WFDC1	16	Biological Process:	negative regulation of cell growth	response to estradiol stimulus	response to drug	negative regulation of epithelial cell proliferation	negative regulation of cell proliferation	regulation of cell growth	regulation of epithelial cell proliferation	cellular process	response to endogenous stimulus	negative regulation of cellular process	regulation of cellular component size	negative regulation of cell size	response to estrogen stimulus	growth	response to hormone stimulus	regulation of cellular component organization	negative regulation of biological process	regulation of anatomical structure size	regulation of growth	biological regulation	response to organic substance	response to chemical stimulus	regulation of biological process	regulation of cellular process	cellular component organization or biogenesis	cell growth	regulation of cell proliferation	regulation of biological quality	cell proliferation	response to stimulus	negative regulation of growth	epithelial cell proliferation	response to steroid hormone stimulus	cellular component organization
1.8098	0.049827	3.84743	0.21348	4.11	Up	0.0113773	0.631038	DAXX	1616	Death-domain associated protein	Hs.336916	1616	DAXX	6	Biological Process:	apoptosis	induction of apoptosis	activation of JUN kinase activity	induction of apoptosis via death domain receptors	androgen receptor signaling pathway	regulation of protein ubiquitination	interspecies interaction between organisms	negative regulation of transcription, DNA-dependent	negative regulation of gene expression	negative regulation of cellular metabolic process	positive regulation of cellular process	positive regulation of programmed cell death	positive regulation of transferase activity	induction of programmed cell death	regulation of phosphorylation	cellular process	cell death	signaling	regulation of programmed cell death	negative regulation of biological process	negative regulation of biosynthetic process	negative regulation of macromolecule metabolic process	regulation of nucleobase, nucleoside, nucleotide and nucleic acid metabolic process	biological regulation	intracellular signal transduction	positive regulation of catalytic activity	activation of MAPK activity	programmed cell death	cellular biosynthetic process	response to stimulus	biosynthetic process	transcription, DNA-dependent	regulation of biosynthetic process	regulation of cellular macromolecule biosynthetic process
3.76325	0.418309	5.77365	0.024224	4.03	Up	0.0407994	0.631038	SNHG8	100093630	Small nucleolar RNA host gene 8 (non-protein coding)	Hs.535762	100093630	SNHG8	4
2.97077	0.210791	4.95862	0.324676	3.97	Up	0.0358917	0.631038	SGOL2	151246	Shugoshin-like 2 (S. pombe)	Hs.655182	151246	SGOL2	2	Biological Process:	M phase of mitotic cell cycle	mitotic prometaphase	mitotic cell cycle	chromosome segregation	meiosis	cell division	cellular component organization at cellular level	M phase of meiotic cell cycle	organelle organization	cellular process	nuclear division	M phase	cell cycle phase	cellular component organization or biogenesis	mitosis	cell cycle process	meiotic cell cycle	cellular component organization or biogenesis at cellular level	organelle fission	cell cycle	cellular component organization	Molecular Function:	protein binding	binding	Cellular Component:	chromosome, centromeric region	condensed chromosome kinetochore	nucleus	nucleolus	cytosol	mitotic cohesin complex	nuclear lumen	organelle lumen	intracellular organelle
2.60228	0.157692	4.58439	0.21348	3.95	Up	0.0174612	0.631038	SCARNA22	677770	Small Cajal body-specific RNA 22	Hs.676951	677770	SCARNA22	4
1.8098	0.049827	3.76247	0.28652	3.87	Up	0.02147	0.631038	VRK1	7443	Vaccinia related kinase 1	Hs.422662	7443	VRK1	14	Biological Process:	protein phosphorylation	protein autophosphorylation	phosphate metabolic process	cellular metabolic process	cellular macromolecule metabolic process	protein metabolic process	phosphorus metabolic process	phosphorylation	cellular process	protein modification process	cellular protein metabolic process	macromolecule metabolic process	primary metabolic process	macromolecule modification	metabolic process	Molecular Function:	nucleotide binding	protein serine/threonine kinase activity	protein binding	ATP binding	purine ribonucleoside triphosphate binding	purine nucleotide binding	binding	transferase activity	protein kinase activity	phosphotransferase activity, alcohol group as acceptor	catalytic activity	transferase activity, transferring phosphorus-containing groups	adenyl ribonucleotide binding	ribonucleotide binding	adenyl nucleotide binding	purine ribonucleotide binding	kinase activity	Cellular Component:
1.8098	0.049827	3.76247	0.28652	3.87	Up	0.02147	0.631038	CSF1	1435	Colony stimulating factor 1 (macrophage)	Hs.591402	1435	CSF1	1	Biological Process:	positive regulation of cell-matrix adhesion	developmental process involved in reproduction	cell proliferation	positive regulation of cell proliferation	positive regulation of gene expression	regulation of macrophage derived foam cell differentiation	positive regulation of macrophage derived foam cell differentiation	hemopoiesis	cell differentiation	macrophage differentiation	osteoclast differentiation	positive regulation of cell migration	positive regulation of cellular protein metabolic process	positive regulation of mononuclear cell proliferation	monocyte activation	positive regulation of macrophage differentiation	positive regulation of monocyte differentiation	positive regulation of protein kinase activity	reproduction	regulation of cell differentiation	positive regulation of cellular process	regulation of monocyte differentiation	positive regulation of transferase activity	regulation of localization	regulation of phosphorylation	multicellular organismal process	cellular process	positive regulation of myeloid leukocyte differentiation	anatomical structure development	myeloid cell differentiation	regulation of locomotion	biological regulation	immune system development	reproductive process
1.8098	0.049827	3.76247	0.28652	3.87	Up	0.02147	0.631038	PRRT2	112476	Proline-rich transmembrane protein 2	Hs.655071	112476	PRRT2	16	Biological Process:	response to biotic stimulus	response to stimulus	Cellular Component:	membrane	integral to membrane	intrinsic to membrane	cell	all	cellular_component	cell part	membrane part
1.8098	0.049827	3.76247	0.28652	3.87	Up	0.02147	0.631038	ZSCAN21	7589	Zinc finger and SCAN domain containing 21	Hs.632294	7589	ZSCAN21	7	Biological Process:	regulation of transcription, DNA-dependent	viral reproduction	positive regulation of transcription, DNA-dependent	positive regulation of cellular process	nitrogen compound metabolic process	positive regulation of biological process	positive regulation of metabolic process	regulation of macromolecule metabolic process	cellular process	positive regulation of nucleobase, nucleoside, nucleotide and nucleic acid metabolic process	nucleic acid metabolic process	cellular macromolecule biosynthetic process	positive regulation of macromolecule metabolic process	macromolecule metabolic process	positive regulation of biosynthetic process	gene expression	regulation of nucleobase, nucleoside, nucleotide and nucleic acid metabolic process	nucleobase, nucleoside, nucleotide and nucleic acid metabolic process	biological regulation	regulation of biological process	regulation of cellular process	positive regulation of cellular biosynthetic process	cellular macromolecule metabolic process	regulation of nitrogen compound metabolic process	regulation of cellular metabolic process	cellular biosynthetic process	biosynthetic process	transcription, DNA-dependent	regulation of biosynthetic process	regulation of cellular macromolecule biosynthetic process	cellular nitrogen compound metabolic process	cellular metabolic process	RNA metabolic process	regulation of transcription
2.10228	0.342308	4.05495	0.005961	3.87	Up	0.029392	0.631038	MGC12966	84792	Hypothetical protein LOC84792	Hs.696146	84792	MGC12966	7	Cellular Component:	nucleus	intracellular membrane-bounded organelle	intracellular organelle	intracellular part	intracellular	membrane-bounded organelle	organelle	cell part	all	cell	cellular_component
2.10228	0.342308	4.05495	0.005961	3.87	Up	0.029392	0.631038	PMPCB	9512	Peptidase (mitochondrial processing) beta	Hs.184211	9512	PMPCB	7	Biological Process:	proteolysis	protein metabolic process	macromolecule metabolic process	primary metabolic process	metabolic process	Molecular Function:	metalloendopeptidase activity	peptidase activity	zinc ion binding	metal ion binding	metallopeptidase activity	hydrolase activity	endopeptidase activity	cation binding	ion binding	binding	transition metal ion binding	catalytic activity	peptidase activity, acting on L-amino acid peptides	Cellular Component:	mitochondrion	mitochondrial inner membrane	mitochondrial matrix	organelle lumen	organelle inner membrane	intracellular organelle	intracellular part	membrane-bounded organelle	all	mitochondrial envelope	cytoplasmic part	organelle envelope	mitochondrial part	mitochondrial membrane
3.71348	0.046496	1.76246	0.28652	3.87	Down	0.0214261	0.631038	CDKN2C	1031	Cyclin-dependent kinase inhibitor 2C (p18, inhibits CDK4)	Hs.525324	1031	CDKN2C	1	Biological Process:	regulation of cyclin-dependent protein kinase activity	G1 phase of mitotic cell cycle	G1/S transition of mitotic cell cycle	mitotic cell cycle	induction of apoptosis	cell cycle arrest	negative regulation of cell proliferation	negative regulation of cell growth	negative regulation of phosphorylation	oligodendrocyte differentiation	cell differentiation	negative regulation of cellular metabolic process	positive regulation of cellular process	positive regulation of programmed cell death	apoptosis	induction of programmed cell death	multicellular organismal process	regulation of phosphorylation	cellular process	anatomical structure development	negative regulation of phosphate metabolic process	regulation of cellular component size	negative regulation of cell size	cell death	regulation of cellular component organization	regulation of programmed cell death	negative regulation of biological process	regulation of growth	biological regulation	negative regulation of phosphorus metabolic process	cell cycle phase	cellular component organization or biogenesis	regulation of cell proliferation	programmed cell death
5.97638	0.309514	7.88821	0.1113	3.76	Up	0.0283465	0.631038	CENPF	1063	Centromere protein F, 350/400ka (mitosin)	Hs.497741	1063	CENPF	1	Biological Process:	G2 phase of mitotic cell cycle	M phase of mitotic cell cycle	mitotic prometaphase	mitotic cell cycle	DNA replication	chromosome segregation	mitotic cell cycle spindle assembly checkpoint	multicellular organismal development	muscle organ development	cell proliferation	regulation of G2/M transition of mitotic cell cycle	protein transport	regulation of striated muscle tissue development	cell differentiation	response to drug	cell division	metaphase plate congression	kinetochore assembly	mitotic cell cycle checkpoint	regulation of mitotic cell cycle	establishment of localization in cell	mitotic cell cycle spindle checkpoint	multicellular organismal process	cellular process	protein complex biogenesis	establishment of chromosome localization	anatomical structure development	regulation of cellular component organization	negative regulation of biological process	biological regulation	regulation of muscle organ development	negative regulation of organelle organization	cell cycle phase	regulation of multicellular organismal process
1.8098	0.049827	3.71591	0.081962	3.75	Up	0.00252274	0.631038	ALG1	56052	Asparagine-linked glycosylation 1, beta-1,4-mannosyltransferase homolog (S. cerevisiae)	Hs.592086	56052	ALG1	16	Biological Process:	protein glycosylation	dolichol-linked oligosaccharide biosynthetic process	biosynthetic process	lipopolysaccharide biosynthetic process	protein N-linked glycosylation via asparagine	post-translational protein modification	cellular protein metabolic process	lipopolysaccharide metabolic process	cellular process	cellular macromolecule biosynthetic process	protein modification process	macromolecule metabolic process	cellular polysaccharide biosynthetic process	macromolecule glycosylation	protein N-linked glycosylation	polysaccharide metabolic process	peptidyl-amino acid modification	peptidyl-asparagine modification	cellular macromolecule metabolic process	lipid metabolic process	cellular biosynthetic process	cellular carbohydrate metabolic process	lipid biosynthetic process	polysaccharide biosynthetic process	glycosylation	cellular polysaccharide metabolic process	cellular metabolic process	glycoprotein metabolic process	carbohydrate biosynthetic process	oligosaccharide metabolic process	cellular carbohydrate biosynthetic process	primary metabolic process	metabolic process	oligosaccharide biosynthetic process
5.64602	0.201424	3.76247	0.28652	3.69	Down	0.0328797	0.631038	H2AFY	9555	H2A histone family, member Y	Hs.420272	9555	H2AFY	5	Biological Process:	nucleosome assembly	dosage compensation	chromatin modification	cellular component assembly	cellular component organization at cellular level	chromatin assembly or disassembly	chromatin assembly	cellular component biogenesis	chromatin organization	regulation of macromolecule metabolic process	DNA packaging	cellular process	organelle organization	regulation of metabolic process	DNA conformation change	nucleosome organization	macromolecule metabolic process	gene expression	macromolecular complex assembly	metabolic process	biological regulation	regulation of gene expression	regulation of biological process	cellular component organization or biogenesis	cellular macromolecular complex subunit organization	protein-DNA complex subunit organization	macromolecular complex subunit organization	cellular macromolecular complex assembly	chromosome organization	regulation of gene expression, epigenetic	cellular component organization or biogenesis at cellular level	cellular component organization	protein-DNA complex assembly	cellular component assembly at cellular level
2.60228	0.157692	4.45862	0.397717	3.62	Up	0.0492288	0.631038	CYLD	1540	Cylindromatosis (turban tumor syndrome)	Hs.578973	1540	CYLD	16	Biological Process:	translation	ubiquitin-dependent protein catabolic process	cell cycle	regulation of mitotic cell cycle	Wnt receptor signaling pathway	negative regulation of NF-kappaB transcription factor activity	negative regulation of type I interferon production	negative regulation of NF-kappaB import into nucleus	regulation of microtubule cytoskeleton organization	protein K63-linked deubiquitination	negative regulation of canonical Wnt receptor signaling pathway	mitotic cell cycle	regulation of cellular component organization	protein targeting	negative regulation of protein import into nucleus	regulation of nucleobase, nucleoside, nucleotide and nucleic acid metabolic process	biological regulation	cellular component organization or biogenesis	regulation of multicellular organismal process	regulation of cytoskeleton organization	canonical Wnt receptor signaling pathway	response to stimulus	cellular biosynthetic process	macromolecule catabolic process	biosynthetic process	transcription, DNA-dependent	regulation of cellular macromolecule biosynthetic process	cellular component organization at cellular level	regulation of NF-kappaB import into nucleus	regulation of type I interferon production	RNA metabolic process	regulation of protein import into nucleus	negative regulation of transport	cytoskeleton organization
2.60228	0.157692	4.45862	0.175324	3.62	Up	0.0157559	0.631038	ZBTB37	84614	Zinc finger and BTB domain containing 37	Hs.668497	84614	ZBTB37	1	Molecular Function:	DNA binding	zinc ion binding	metal ion binding	cation binding	ion binding	binding	transition metal ion binding	nucleic acid binding	Cellular Component:	intracellular	nucleus	intracellular membrane-bounded organelle	intracellular organelle	intracellular part	membrane-bounded organelle	organelle	all	cell part	cellular_component	cell
3.60228	0.257345	1.76246	0.28652	3.58	Down	0.0411332	0.631038	100505749	100505749	hypothetical LOC100505749	-	100505749	-	-
3.60228	0.157692	1.76246	0.28652	3.58	Down	0.0301761	0.631038	DSTN	11034	Destrin (actin depolymerizing factor)	Hs.304192	11034	DSTN	20	Biological Process:	actin polymerization or depolymerization	actin filament severing	cellular component organization at cellular level	actin filament-based process	cellular component organization or biogenesis	cellular macromolecular complex subunit organization	cellular process	organelle organization	actin cytoskeleton organization	macromolecular complex subunit organization	actin filament organization	cellular component organization or biogenesis at cellular level	cytoskeleton organization	cellular component organization	Molecular Function:	actin binding	cytoskeletal protein binding	protein binding	binding	Cellular Component:	intracellular	actin cytoskeleton	intracellular organelle	intracellular part	organelle	non-membrane-bounded organelle	all	cell part	intracellular non-membrane-bounded organelle	cytoskeleton	cellular_component	cell
4.89477	0.035136	3.05495	0.005961	3.58	Down	0.000374998	0.631038	RPL39	6170	Ribosomal protein L39	Hs.300141	6170	RPL39	X	Biological Process:	translation	translational elongation	translational termination	gene expression	viral reproduction	viral infectious cycle	viral transcription	endocrine pancreas development	cellular protein metabolic process	pancreas development	reproduction	nitrogen compound metabolic process	developmental process	multicellular organismal process	cellular process	anatomical structure development	nucleic acid metabolic process	cellular macromolecule biosynthetic process	cellular component disassembly	macromolecule metabolic process	endocrine system development	nucleobase, nucleoside, nucleotide and nucleic acid metabolic process	reproductive process	system development	cellular component organization or biogenesis	cellular macromolecule metabolic process	cellular component disassembly at cellular level	macromolecular complex subunit organization	cellular biosynthetic process	protein complex disassembly	cellular component organization or biogenesis at cellular level	viral genome expression	biosynthetic process	cellular component organization
3.60228	0.257345	1.76246	0.28652	3.58	Down	0.0411332	0.631038	ZBTB22	9278	Zinc finger and BTB domain containing 22	Hs.206770	9278	ZBTB22	6	Molecular Function:	DNA binding	zinc ion binding	metal ion binding	cation binding	ion binding	binding	transition metal ion binding	nucleic acid binding	Cellular Component:	intracellular	nucleus	intracellular membrane-bounded organelle	intracellular organelle	intracellular part	membrane-bounded organelle	organelle	all	cell part	cellular_component	cell
2.10228	0.342308	3.92343	0.125556	3.53	Up	0.0378238	0.631038	DKC1	1736	Dyskeratosis congenita 1, dyskerin	Hs.4747	1736	DKC1	X	Biological Process:	telomere maintenance	pseudouridine synthesis	rRNA processing	RNA processing	telomere maintenance via telomerase	cell proliferation	cellular component biogenesis	nitrogen compound metabolic process	ribosome biogenesis	organelle organization	cellular process	cellular macromolecule biosynthetic process	nucleic acid metabolic process	macromolecule metabolic process	gene expression	RNA modification	biological regulation	nucleobase, nucleoside, nucleotide and nucleic acid metabolic process	rRNA metabolic process	ncRNA metabolic process	cellular component organization or biogenesis	cellular macromolecule metabolic process	regulation of biological quality	cellular biosynthetic process	telomere maintenance via telomere lengthening	chromosome organization	ncRNA processing	cellular component organization or biogenesis at cellular level	biosynthetic process	cellular component organization	DNA replication	cellular nitrogen compound metabolic process	DNA metabolic process	cellular component organization at cellular level
2.10228	0.342308	3.92343	0.125556	3.53	Up	0.0378238	0.631038	SNAPC3	6619	Small nuclear RNA activating complex, polypeptide 3, 50kDa	Hs.546299	6619	SNAPC3	9	Biological Process:	transcription from RNA polymerase II promoter	transcription from RNA polymerase III promoter	snRNA transcription	nitrogen compound metabolic process	cellular metabolic process	RNA metabolic process	cellular process	nucleic acid metabolic process	cellular macromolecule biosynthetic process	macromolecule metabolic process	gene expression	primary metabolic process	nucleobase, nucleoside, nucleotide and nucleic acid metabolic process	metabolic process	cellular macromolecule metabolic process	transcription	cellular biosynthetic process	RNA biosynthetic process	biosynthetic process	transcription, DNA-dependent	cellular nitrogen compound metabolic process	macromolecule biosynthetic process	Molecular Function:	DNA binding	protein binding	binding	nucleic acid binding	Cellular Component:	nucleus	nucleoplasm	nuclear lumen	organelle lumen	intracellular organelle	intracellular part
2.10228	0.342308	3.92343	0.125556	3.53	Up	0.0378238	0.631038	DHX36	170506	DEAH (Asp-Glu-Ala-His) box polypeptide 36	Hs.446270	170506	DHX36	3	Molecular Function:	nucleotide binding	nucleic acid binding	helicase activity	protein binding	ATP binding	ATP-dependent helicase activity	hydrolase activity	hydrolase activity, acting on acid anhydrides, in phosphorus-containing anhydrides	purine ribonucleoside triphosphate binding	purine NTP-dependent helicase activity	binding	catalytic activity	ATPase activity	pyrophosphatase activity	purine ribonucleotide binding	nucleoside-triphosphatase activity	purine nucleotide binding	hydrolase activity, acting on acid anhydrides	adenyl ribonucleotide binding	ATPase activity, coupled	ribonucleotide binding	adenyl nucleotide binding	Cellular Component:	nucleus	cytoplasm	intracellular membrane-bounded organelle	intracellular organelle	intracellular part	intracellular	membrane-bounded organelle	organelle	cell part	all	cell
2.97077	0.210791	4.78466	0.150714	3.52	Up	0.019804	0.631038	KIDINS220	57498	Kinase D-interacting substrate, 220kDa	Hs.9873	57498	KIDINS220	2	Biological Process:	activation of MAPKK activity	nerve growth factor receptor signaling pathway	positive regulation of kinase activity	positive regulation of transferase activity	enzyme linked receptor protein signaling pathway	regulation of catalytic activity	regulation of macromolecule metabolic process	regulation of phosphorus metabolic process	regulation of phosphorylation	cellular process	protein modification process	signaling	macromolecule metabolic process	biological regulation	intracellular signal transduction	signal transduction via phosphorylation event	cell surface receptor linked signaling pathway	regulation of cellular process	regulation of biological process	positive regulation of catalytic activity	cellular macromolecule metabolic process	regulation of cellular metabolic process	phosphorus metabolic process	response to stimulus	regulation of transferase activity	activation of protein kinase activity	intracellular protein kinase cascade	cellular metabolic process	phosphorylation	regulation of phosphate metabolic process	regulation of metabolic process	MAPKKK cascade	regulation of primary metabolic process	regulation of protein phosphorylation
4.66693	0.099594	6.46184	0.342036	3.47	Up	0.0372069	0.631038	KIF5B	3799	Kinesin family member 5B	Hs.644646	3799	KIF5B	10	Biological Process:	microtubule-based movement	cytoplasm organization	stress granule disassembly	vesicle transport along microtubule	cellular macromolecular complex disassembly	cellular component organization at cellular level	transport	microtubule-based process	cellular localization	establishment of localization in cell	organelle transport along microtubule	intracellular transport	ribonucleoprotein complex subunit organization	vesicle localization	cellular process	cellular component disassembly	establishment of localization	microtubule-based transport	cellular component organization or biogenesis	ribonucleoprotein complex disassembly	cellular macromolecular complex subunit organization	organelle localization	cytoskeleton-dependent intracellular transport	cellular component disassembly at cellular level	macromolecular complex subunit organization	cellular component organization or biogenesis at cellular level	macromolecular complex disassembly	localization	cellular component organization	Molecular Function:	nucleotide binding	microtubule motor activity	protein binding	ATP binding
4.55573	0.210791	2.76247	0.28652	3.47	Down	0.0371657	0.631038	NUDT19	390916	Nudix (nucleoside diphosphate linked moiety X)-type motif 19	Hs.203961	390916	NUDT19	19	Molecular Function:	hydrolase activity	metal ion binding	cation binding	ion binding	binding	catalytic activity	Cellular Component:	mitochondrion	peroxisome	intracellular membrane-bounded organelle	intracellular organelle	intracellular part	intracellular	membrane-bounded organelle	organelle	cell part	all	microbody	cytoplasm	cytoplasmic part	cell	cellular_component
1.8098	0.049827	3.55495	0.079002	3.35	Up	0.00285227	0.631038	SNIP1	79753	Smad nuclear interacting protein 1	Hs.471951	79753	SNIP1	1	Biological Process:	gene silencing by RNA	production of miRNAs involved in gene silencing by miRNA	negative regulation of gene expression	nitrogen compound metabolic process	cellular response to dsRNA	gene silencing	regulation of macromolecule metabolic process	cellular process	nucleic acid metabolic process	negative regulation of biological process	macromolecule metabolic process	negative regulation of macromolecule metabolic process	gene expression	nucleobase, nucleoside, nucleotide and nucleic acid metabolic process	biological regulation	response to organic substance	production of small RNA involved in gene silencing by RNA	response to chemical stimulus	regulation of biological process	cellular macromolecule metabolic process	posttranscriptional gene silencing	response to stimulus	negative regulation of metabolic process	regulation of gene expression, epigenetic	cellular response to chemical stimulus	posttranscriptional gene silencing by RNA	cellular nitrogen compound metabolic process	cellular metabolic process	cellular response to organic substance	RNA metabolic process	posttranscriptional regulation of gene expression	regulation of metabolic process	primary metabolic process	metabolic process
1.8098	0.049827	3.55495	0.079002	3.35	Up	0.00285227	0.631038	HABP4	22927	Hyaluronan binding protein 4	Hs.494567	22927	HABP4	9	Biological Process:	platelet degranulation	blood coagulation	platelet activation	transport	cellular localization	establishment of localization in cell	wound healing	response to wounding	multicellular organismal process	cellular process	biological regulation	exocytosis	establishment of localization	hemostasis	response to stress	regulation of biological quality	secretion by cell	cell activation	response to stimulus	secretion	vesicle-mediated transport	localization	coagulation	regulation of body fluid levels	Molecular Function:	protein binding	binding	Cellular Component:	extracellular region	nucleus	cytoplasm	cytosol	intracellular membrane-bounded organelle	intracellular organelle
1.8098	0.049827	3.55495	0.079002	3.35	Up	0.00285227	0.631038	PDHX	8050	Pyruvate dehydrogenase complex, component X	Hs.502315	8050	PDHX	11	Biological Process:	pyruvate metabolic process	metabolic process	regulation of acetyl-CoA biosynthetic process from pyruvate	cofactor biosynthetic process	carboxylic acid metabolic process	cofactor metabolic process	cellular metabolic process	regulation of cellular ketone metabolic process	coenzyme biosynthetic process	organic acid metabolic process	regulation of cellular biosynthetic process	cellular process	regulation of metabolic process	acetyl-CoA metabolic process	cellular ketone metabolic process	biological regulation	monocarboxylic acid metabolic process	coenzyme metabolic process	regulation of cofactor metabolic process	small molecule metabolic process	regulation of biological process	regulation of cellular process	regulation of coenzyme metabolic process	regulation of cellular metabolic process	cellular biosynthetic process	acetyl-CoA biosynthetic process	biosynthetic process	regulation of biosynthetic process	acetyl-CoA biosynthetic process from pyruvate	oxoacid metabolic process	Molecular Function:	acyltransferase activity	transferase activity, transferring acyl groups other than amino-acyl groups	transferase activity
2.10228	0.342308	3.84743	0.21348	3.35	Up	0.0495039	0.631038	CCND3	896	Cyclin D3	Hs.534307	896	CCND3	6	Biological Process:	positive regulation of protein phosphorylation	signal transduction	T cell proliferation	positive regulation of cyclin-dependent protein kinase activity	cell division	regulation of cell cycle	positive regulation of cellular process	positive regulation of cellular protein metabolic process	positive regulation of transferase activity	positive regulation of phosphorus metabolic process	regulation of phosphorylation	cellular process	signaling	biological regulation	leukocyte activation	positive regulation of catalytic activity	response to stimulus	positive regulation of protein metabolic process	lymphocyte proliferation	positive regulation of phosphorylation	regulation of protein serine/threonine kinase activity	regulation of metabolic process	regulation of protein kinase activity	mononuclear cell proliferation	regulation of protein modification process	regulation of molecular function	phosphate metabolic process	protein metabolic process	protein phosphorylation	regulation of cellular protein metabolic process	positive regulation of protein kinase activity	positive regulation of cellular metabolic process	cell proliferation	regulation of protein metabolic process
2.10228	0.342308	3.84743	0.21348	3.35	Up	0.0495039	0.631038	USP16	10600	Ubiquitin specific peptidase 16	Hs.99819	10600	USP16	21	Biological Process:	ubiquitin-dependent protein catabolic process	cell cycle	mitosis	chromatin modification	histone deubiquitination	positive regulation of transcription, DNA-dependent	protein homotetramerization	cell division	positive regulation of cellular process	mitotic cell cycle	modification-dependent macromolecule catabolic process	cellular process	protein complex biogenesis	positive regulation of nucleobase, nucleoside, nucleotide and nucleic acid metabolic process	positive regulation of biosynthetic process	regulation of nucleobase, nucleoside, nucleotide and nucleic acid metabolic process	biological regulation	cell cycle phase	cellular component organization or biogenesis	protein catabolic process	macromolecular complex subunit organization	cellular biosynthetic process	macromolecule catabolic process	biosynthetic process	transcription, DNA-dependent	regulation of biosynthetic process	regulation of cellular macromolecule biosynthetic process	histone modification	cellular component organization at cellular level	RNA metabolic process	regulation of metabolic process	positive regulation of transcription	nuclear division	positive regulation of RNA metabolic process
2.10228	0.342308	3.84743	0.21348	3.35	Up	0.0495039	0.631038	ALG11	440138	Asparagine-linked glycosylation 11, alpha-1,2-mannosyltransferase homolog (yeast)	Hs.512963	440138	ALG11	13	Biological Process:	dolichol-linked oligosaccharide biosynthetic process	biosynthetic process	protein N-linked glycosylation via asparagine	post-translational protein modification	cellular protein metabolic process	cellular metabolic process	cellular process	glycoprotein metabolic process	cellular macromolecule biosynthetic process	protein modification process	carbohydrate biosynthetic process	protein glycosylation	macromolecule metabolic process	oligosaccharide metabolic process	primary metabolic process	macromolecule glycosylation	metabolic process	protein N-linked glycosylation	oligosaccharide biosynthetic process	peptidyl-amino acid modification	peptidyl-asparagine modification	glycoprotein biosynthetic process	protein metabolic process	cellular macromolecule metabolic process	carbohydrate metabolic process	cellular biosynthetic process	cellular carbohydrate metabolic process	macromolecule modification	macromolecule biosynthetic process	glycosylation	Molecular Function:	protein binding	transferase activity, transferring hexosyl groups	transferase activity, transferring glycosyl groups
3.50596	0.161023	1.76246	0.28652	3.35	Down	0.0337476	0.631038	CARD14	79092	Caspase recruitment domain family, member 14	Hs.675480	79092	CARD14	17	Biological Process:	positive regulation of protein phosphorylation	activation of NF-kappaB-inducing kinase activity	regulation of apoptosis	positive regulation of cellular process	positive regulation of cellular protein metabolic process	positive regulation of transferase activity	positive regulation of phosphorus metabolic process	apoptosis	regulation of phosphorylation	cellular process	cell death	regulation of programmed cell death	signaling	biological regulation	intracellular signal transduction	positive regulation of catalytic activity	programmed cell death	response to stimulus	positive regulation of protein metabolic process	positive regulation of phosphorylation	activation of protein kinase activity	intracellular protein kinase cascade	regulation of protein serine/threonine kinase activity	regulation of metabolic process	regulation of protein kinase activity	regulation of protein modification process	regulation of molecular function	phosphate metabolic process	regulation of cell death	protein metabolic process	protein phosphorylation	regulation of cellular protein metabolic process	positive regulation of protein kinase activity	positive regulation of cellular metabolic process
4.00596	0.338977	2.26247	0.21348	3.35	Down	0.0489491	0.631038	YIF1A	10897	Yip1 interacting factor homolog A (S. cerevisiae)	Hs.446445	10897	YIF1A	11	Biological Process:	protein transport	vesicle-mediated transport	establishment of protein localization	transport	protein localization	establishment of localization	localization	cellular process	macromolecule localization	Cellular Component:	Golgi membrane	endoplasmic reticulum	endoplasmic reticulum membrane	ER-Golgi intermediate compartment	Golgi apparatus	centrosome	membrane	integral to membrane	intracellular membrane-bounded organelle	endoplasmic reticulum part	intracellular organelle	intracellular part	membrane-bounded organelle	non-membrane-bounded organelle	all	microtubule organizing center	nuclear membrane-endoplasmic reticulum network	membrane part	intrinsic to membrane	cytoplasmic part	cell	cytoskeletal part	endomembrane system	intracellular
2.60228	0.157692	4.32711	0.043807	3.31	Up	0.00888381	0.631038	ANKRD11	29123	Ankyrin repeat domain 11	Hs.335003	29123	ANKRD11	16	Cellular Component:	nucleus	intracellular membrane-bounded organelle	intracellular organelle	intracellular part	intracellular	membrane-bounded organelle	organelle	cell part	all	cell	cellular_component
2.60228	0.157692	4.32711	0.043807	3.31	Up	0.00888381	0.631038	EVI1	2122	Ecotropic viral integration site 1	Hs.719216	2122	EVI1	3	Biological Process:	in utero embryonic development	neutrophil homeostasis	transcription, DNA-dependent	apoptosis	inflammatory response	response to external stimulus	response to bacterium	post-embryonic development	cell differentiation	negative regulation of transforming growth factor beta receptor signaling pathway	forebrain development	embryonic forelimb morphogenesis	embryonic hindlimb morphogenesis	regulation of cell proliferation	negative regulation of programmed cell death	negative regulation of transcription, DNA-dependent	positive regulation of transcription, DNA-dependent	positive regulation of transcription from RNA polymerase II promoter	negative regulation of JNK cascade	regulation of cell cycle	pericardium development	hemopoietic stem cell proliferation	negative regulation of gene expression	positive regulation of cellular process	negative regulation of cellular metabolic process	limb morphogenesis	chordate embryonic development	response to other organism	cell death	negative regulation of biosynthetic process	regulation of nucleobase, nucleoside, nucleotide and nucleic acid metabolic process	biological regulation	intracellular signal transduction	immune system development
3.97077	0.210791	2.26247	0.21348	3.27	Down	0.0294848	0.631038	RAB2B	84932	RAB2B, member RAS oncogene family	Hs.22399	84932	RAB2B	14	Biological Process:	small GTPase mediated signal transduction	protein transport	vesicle-mediated transport	establishment of protein localization	transport	regulation of biological process	regulation of cellular process	establishment of localization	macromolecule localization	cellular process	signal transduction	cellular response to stimulus	response to stimulus	protein localization	signaling	localization	biological regulation	intracellular signal transduction	Molecular Function:	nucleotide binding	GTP binding	guanyl ribonucleotide binding	purine ribonucleoside triphosphate binding	purine nucleotide binding	ribonucleotide binding	binding	purine ribonucleotide binding	guanyl nucleotide binding	Cellular Component:	Golgi membrane	endoplasmic reticulum	endoplasmic reticulum membrane	Golgi apparatus	plasma membrane
3.97077	0.111137	2.26247	0.21348	3.27	Down	0.0192768	0.631038	DNAJC4	3338	DnaJ (Hsp40) homolog, subfamily C, member 4	Hs.172847	3338	DNAJC4	11	Biological Process:	protein folding	response to unfolded protein	response to chemical stimulus	response to biotic stimulus	cellular metabolic process	cellular macromolecule metabolic process	protein metabolic process	response to stress	cellular process	response to stimulus	response to protein stimulus	cellular protein metabolic process	macromolecule metabolic process	primary metabolic process	metabolic process	response to organic substance	Molecular Function:	heat shock protein binding	unfolded protein binding	protein binding	binding	Cellular Component:	membrane fraction	mitochondrion	membrane	integral to membrane	intracellular organelle	intracellular part	membrane-bounded organelle	all	insoluble fraction	membrane part	intrinsic to membrane	cytoplasmic part
2.8098	0.049827	4.50839	0.137478	3.25	Up	0.00732985	0.631038	RCOR1	23186	REST corepressor 1	Hs.510521	23186	RCOR1	14	Biological Process:	blood coagulation	chromatin modification	interspecies interaction between organisms	cellular component organization at cellular level	multi-organism process	chromatin organization	wound healing	response to wounding	cellular process	organelle organization	multicellular organismal process	biological regulation	cellular component organization or biogenesis	hemostasis	regulation of biological quality	response to stress	response to stimulus	chromosome organization	cellular component organization or biogenesis at cellular level	cellular component organization	coagulation	regulation of body fluid levels	Molecular Function:	DNA binding	protein binding	binding	nucleic acid binding	Cellular Component:	nucleus	nucleoplasm	nuclear lumen	organelle lumen	intracellular organelle	intracellular part
4.4432	0.124135	2.76247	0.28652	3.21	Down	0.0328261	0.631038	IGFN1	91156	Immunoglobulin-like and fibronectin type III domain containing 1	Hs.519024	91156	IGFN1	1	Biological Process:	biological_process	all	Cellular Component:	nucleus	cytoplasm	sarcomere	Z disc	intracellular organelle	intracellular part	membrane-bounded organelle	non-membrane-bounded organelle	all	cytoplasmic part	myofibril	contractile fiber	cell	intracellular membrane-bounded organelle	contractile fiber part	intracellular	organelle	cell part	intracellular non-membrane-bounded organelle	I band	cellular_component	organelle part
2.60228	0.157692	4.26246	0.21348	3.16	Up	0.0246173	0.631038	RAP2C	57826	RAP2C, member of RAS oncogene family	Hs.119889	57826	RAP2C	X	Biological Process:	signal transduction	small GTPase mediated signal transduction	negative regulation of cell migration	positive regulation of protein autophosphorylation	Rap protein signal transduction	regulation of protein tyrosine kinase activity	positive regulation of cellular process	positive regulation of cellular protein metabolic process	positive regulation of phosphorus metabolic process	Ras protein signal transduction	regulation of localization	regulation of phosphorylation	cellular process	regulation of locomotion	signaling	negative regulation of biological process	biological regulation	intracellular signal transduction	cell migration	positive regulation of protein metabolic process	response to stimulus	positive regulation of phosphorylation	locomotion	protein autophosphorylation	regulation of metabolic process	regulation of cell motility	regulation of protein kinase activity	regulation of protein modification process	regulation of molecular function	phosphate metabolic process	regulation of cell migration	protein metabolic process	protein phosphorylation	regulation of cellular protein metabolic process
3.89477	0.134789	5.55495	0.079002	3.16	Up	0.00874024	0.631038	PPFIA1	8500	Protein tyrosine phosphatase, receptor type, f polypeptide (PTPRF), interacting protein (liprin), alpha 1	Hs.530749	8500	PPFIA1	11	Biological Process:	cell-matrix adhesion	signal transduction	cell-substrate adhesion	regulation of biological process	regulation of cellular process	cellular process	response to stimulus	biological adhesion	cellular response to stimulus	signaling	cell adhesion	biological regulation	Molecular Function:	signal transducer activity	protein binding	molecular transducer activity	binding	Cellular Component:	cytoplasm	intracellular part	intracellular	cell	all	cellular_component	cell part
4.99296	0.226444	3.34743	0.28652	3.13	Down	0.0458905	0.631038	440926	440926	H3 histone, family 3A pseudogene	-	440926	-	-
4.00596	0.338977	5.63991	0.005961	3.1	Up	0.0404578	0.631038	TCP1	6950	T-complex 1	Hs.363137	6950	TCP1	6	Biological Process:	protein folding	tubulin complex assembly	cellular protein metabolic process	'de novo' posttranslational protein folding	cellular component organization at cellular level	cellular component assembly	cellular component biogenesis	protein complex subunit organization	cellular metabolic process	cellular process	protein complex biogenesis	cellular protein complex assembly	macromolecule metabolic process	tubulin complex biogenesis	macromolecular complex assembly	primary metabolic process	metabolic process	protein metabolic process	cellular macromolecule metabolic process	cellular component organization or biogenesis	cellular macromolecular complex subunit organization	protein complex assembly	macromolecular complex subunit organization	cellular macromolecular complex assembly	cellular component organization or biogenesis at cellular level	cellular component assembly at cellular level	cellular component organization	'de novo' protein folding	Molecular Function:	nucleotide binding	ATP binding	unfolded protein binding	protein binding	purine ribonucleoside triphosphate binding
3.89477	0.134789	2.26247	0.21348	3.1	Down	0.0230978	0.631038	NBN	4683	Nibrin	Hs.492208	4683	NBN	8	Biological Process:	DNA damage checkpoint	telomere maintenance	double-strand break repair via homologous recombination	in utero embryonic development	blastocyst growth	DNA repair	double-strand break repair	cell cycle	cell cycle arrest	mitotic cell cycle G2/M transition DNA damage checkpoint	meiosis	positive regulation of cell proliferation	regulation of DNA-dependent DNA replication initiation	DNA damage response, signal transduction by p53 class mediator	mitotic cell cycle G1/S transition checkpoint	positive regulation of protein autophosphorylation	DNA duplex unwinding	positive regulation of kinase activity	response to drug	isotype switching	negative regulation of neuron differentiation	regulation of fibroblast proliferation	neuromuscular process controlling balance	negative regulation of developmental process	cell differentiation	B cell activation	DNA-dependent DNA replication initiation	positive regulation of cellular process	mitotic cell cycle	immune effector process	positive regulation of transferase activity	regulation of phosphorylation	chordate embryonic development	regulation of nucleobase, nucleoside, nucleotide and nucleic acid metabolic process
3.89477	0.134789	2.26247	0.21348	3.1	Down	0.0230978	0.631038	MRPL30	51263	Mitochondrial ribosomal protein L30	Hs.590896	51263	MRPL30	2	Biological Process:	translation	protein metabolic process	cellular macromolecule metabolic process	cellular metabolic process	cellular process	cellular macromolecule biosynthetic process	cellular biosynthetic process	cellular protein metabolic process	biosynthetic process	macromolecule metabolic process	gene expression	primary metabolic process	metabolic process	macromolecule biosynthetic process	Molecular Function:	structural constituent of ribosome	structural molecule activity	Cellular Component:	mitochondrion	ribosome	intracellular organelle	intracellular part	membrane-bounded organelle	non-membrane-bounded organelle	all	cytoplasmic part	cell	intracellular membrane-bounded organelle	ribonucleoprotein complex	intracellular	organelle	cell part	cytoplasm	intracellular non-membrane-bounded organelle
3.39477	0.049827	1.76246	0.28652	3.1	Down	0.0303075	0.631038	HADH	3033	Hydroxyacyl-Coenzyme A dehydrogenase	Hs.438289	3033	HADH	4	Biological Process:	fatty acid metabolic process	fatty acid beta-oxidation	response to hormone stimulus	response to activity	response to insulin stimulus	response to drug	cellular lipid metabolic process	negative regulation of insulin secretion	oxidation-reduction process	establishment of localization in cell	regulation of localization	fatty acid oxidation	cellular process	response to endogenous stimulus	lipid oxidation	regulation of hormone secretion	signaling	negative regulation of biological process	regulation of peptide transport	biological regulation	regulation of peptide secretion	monocarboxylic acid catabolic process	signal release	regulation of hormone levels	peptide transport	negative regulation of peptide secretion	cell-cell signaling	regulation of biological quality	lipid metabolic process	response to stimulus	insulin secretion	transport	regulation of peptide hormone secretion	carboxylic acid catabolic process
3.39477	0.049827	1.76246	0.28652	3.1	Down	0.0303075	0.631038	PSMD7	5713	Proteasome (prosome, macropain) 26S subunit, non-ATPase, 7	Hs.440604	5713	PSMD7	16	Biological Process:	cell cycle checkpoint	G1/S transition of mitotic cell cycle	S phase of mitotic cell cycle	M/G1 transition of mitotic cell cycle	mitotic cell cycle	regulation of cellular amino acid metabolic process	apoptosis	DNA damage response, signal transduction by p53 class mediator resulting in cell cycle arrest	viral reproduction	RNA metabolic process	mRNA metabolic process	anaphase-promoting complex-dependent proteasomal ubiquitin-dependent protein catabolic process	cellular nitrogen compound metabolic process	regulation of apoptosis	negative regulation of ubiquitin-protein ligase activity involved in mitotic cell cycle	positive regulation of ubiquitin-protein ligase activity involved in mitotic cell cycle	regulation of ubiquitin-protein ligase activity involved in mitotic cell cycle	negative regulation of cellular metabolic process	positive regulation of cellular process	positive regulation of protein ubiquitination	cell death	biological regulation	intracellular signal transduction	proteasomal ubiquitin-dependent protein catabolic process	positive regulation of catalytic activity	negative regulation of protein modification process	signal transduction involved in DNA integrity checkpoint	positive regulation of protein metabolic process	response to stimulus	macromolecule catabolic process	cell cycle arrest	G1/S transition checkpoint	regulation of protein modification process	regulation of molecular function
3.39477	0.049827	1.76246	0.28652	3.1	Down	0.0303075	0.631038	MED26	9441	Mediator complex subunit 26	Hs.651587	9441	MED26	19	Biological Process:	regulation of transcription from RNA polymerase II promoter	transcription initiation from RNA polymerase II promoter	gene expression	nitrogen compound metabolic process	regulation of macromolecule metabolic process	cellular process	nucleic acid metabolic process	cellular macromolecule biosynthetic process	macromolecule metabolic process	regulation of nucleobase, nucleoside, nucleotide and nucleic acid metabolic process	nucleobase, nucleoside, nucleotide and nucleic acid metabolic process	biological regulation	regulation of biological process	regulation of cellular process	cellular macromolecule metabolic process	regulation of nitrogen compound metabolic process	regulation of cellular metabolic process	transcription from RNA polymerase II promoter	cellular biosynthetic process	biosynthetic process	transcription, DNA-dependent	regulation of biosynthetic process	regulation of cellular macromolecule biosynthetic process	cellular nitrogen compound metabolic process	cellular metabolic process	RNA metabolic process	regulation of transcription	regulation of cellular biosynthetic process	regulation of metabolic process	transcription initiation, DNA-dependent	regulation of primary metabolic process	primary metabolic process	metabolic process	regulation of gene expression
3.89477	0.134789	2.26247	0.21348	3.1	Down	0.0230978	0.631038	SCAMP4	113178	Secretory carrier membrane protein 4	Hs.144980	113178	SCAMP4	19	Biological Process:	protein transport	establishment of protein localization	transport	protein localization	establishment of localization	localization	macromolecule localization	Cellular Component:	membrane	integral to membrane	intrinsic to membrane	cell	all	cellular_component	cell part	membrane part
4.13173	0.049827	5.7511	0.105235	3.07	Up	0.00513007	0.631038	DDX24	57062	DEAD (Asp-Glu-Ala-Asp) box polypeptide 24	Hs.510328	57062	DDX24	14	Biological Process:	RNA metabolic process	nitrogen compound metabolic process	cellular metabolic process	cellular macromolecule metabolic process	cellular process	nucleic acid metabolic process	macromolecule metabolic process	primary metabolic process	metabolic process	nucleobase, nucleoside, nucleotide and nucleic acid metabolic process	cellular nitrogen compound metabolic process	Molecular Function:	nucleotide binding	RNA binding	RNA helicase activity	ATP-dependent RNA helicase activity	protein binding	ATP binding	hydrolase activity	hydrolase activity, acting on acid anhydrides, in phosphorus-containing anhydrides	purine ribonucleoside triphosphate binding	purine NTP-dependent helicase activity	binding	catalytic activity	ATPase activity	pyrophosphatase activity	purine ribonucleotide binding	purine nucleotide binding	nucleoside-triphosphatase activity	helicase activity	hydrolase activity, acting on acid anhydrides	RNA-dependent ATPase activity	ATPase activity, coupled	adenyl ribonucleotide binding
2.10228	0.342308	3.71591	0.081962	3.06	Up	0.0444343	0.631038	MESDC2	23184	Mesoderm development candidate 2	Hs.578450	23184	MESDC2	15	Biological Process:	mesoderm development	Wnt receptor signaling pathway	cell surface receptor linked signaling pathway	regulation of biological process	regulation of cellular process	tissue development	developmental process	cellular process	anatomical structure development	response to stimulus	signal transduction	cellular response to stimulus	signaling	biological regulation	Molecular Function:	molecular_function	all	Cellular Component:	cellular_component	endoplasmic reticulum	intracellular membrane-bounded organelle	intracellular organelle	intracellular part	intracellular	membrane-bounded organelle	organelle	cell part	all	cytoplasm	cytoplasmic part	cell
2.10228	0.342308	3.71591	0.081962	3.06	Up	0.0444343	0.631038	HECTD3	79654	HECT domain containing 3	Hs.525084	79654	HECTD3	1	Biological Process:	protein modification process	protein ubiquitination	regulation of mitotic metaphase/anaphase transition	protein ubiquitination involved in ubiquitin-dependent protein catabolic process	proteasomal ubiquitin-dependent protein catabolic process	regulation of mitotic cell cycle	mitotic cell cycle	cellular macromolecule catabolic process	modification-dependent macromolecule catabolic process	organelle organization	cellular process	proteolysis	mitotic metaphase/anaphase transition	modification-dependent protein catabolic process	regulation of cellular component organization	M phase of mitotic cell cycle	macromolecule metabolic process	biological regulation	protein modification by small protein conjugation	cell cycle phase	regulation of cellular process	regulation of biological process	cellular component organization or biogenesis	cellular macromolecule metabolic process	protein catabolic process	proteasomal protein catabolic process	proteolysis involved in cellular protein catabolic process	macromolecule catabolic process	cellular component organization or biogenesis at cellular level	regulation of organelle organization	cellular component organization	cell cycle	cellular component organization at cellular level	cellular metabolic process
2.10228	0.342308	3.71591	0.081962	3.06	Up	0.0444343	0.631038	MZF1	7593	Myeloid zinc finger 1	Hs.399810	7593	MZF1	19	Biological Process:	transcription, DNA-dependent	regulation of transcription, DNA-dependent	viral reproduction	nitrogen compound metabolic process	regulation of macromolecule metabolic process	cellular process	nucleic acid metabolic process	cellular macromolecule biosynthetic process	macromolecule metabolic process	regulation of nucleobase, nucleoside, nucleotide and nucleic acid metabolic process	gene expression	biological regulation	nucleobase, nucleoside, nucleotide and nucleic acid metabolic process	regulation of cellular process	regulation of biological process	regulation of nitrogen compound metabolic process	cellular macromolecule metabolic process	regulation of cellular metabolic process	cellular biosynthetic process	biosynthetic process	regulation of biosynthetic process	regulation of cellular macromolecule biosynthetic process	cellular nitrogen compound metabolic process	cellular metabolic process	RNA metabolic process	regulation of cellular biosynthetic process	regulation of transcription	regulation of metabolic process	regulation of primary metabolic process	primary metabolic process	metabolic process	regulation of gene expression	transcription	regulation of RNA metabolic process
4.37444	0.192887	2.76247	0.28652	3.06	Down	0.0429734	0.631038	ESD	2098	Esterase D/formylglutathione hydrolase	Hs.432491	2098	ESD	13	Biological Process:	biological_process	all	Molecular Function:	carboxylesterase activity	S-formylglutathione hydrolase activity	hydrolase activity	hydrolase activity, acting on ester bonds	thiolester hydrolase activity	catalytic activity	Cellular Component:	cytoplasm	cytoplasmic membrane-bounded vesicle	intracellular membrane-bounded organelle	intracellular organelle	intracellular part	membrane-bounded organelle	intracellular	organelle	all	cell part	cytoplasmic vesicle	cytoplasmic part	vesicle	cellular_component	cell	membrane-bounded vesicle
3.87445	0.20746	2.26247	0.21348	3.06	Down	0.0324511	0.631038	MED17	9440	Mediator complex subunit 17	Hs.444931	9440	MED17	11	Biological Process:	regulation of transcription from RNA polymerase II promoter	transcription initiation from RNA polymerase II promoter	gene expression	steroid hormone receptor signaling pathway	androgen receptor signaling pathway	positive regulation of transcription from RNA polymerase II promoter	positive regulation of cellular process	nitrogen compound metabolic process	positive regulation of biological process	positive regulation of metabolic process	regulation of macromolecule metabolic process	cellular process	positive regulation of nucleobase, nucleoside, nucleotide and nucleic acid metabolic process	nucleic acid metabolic process	cellular macromolecule biosynthetic process	signaling	positive regulation of macromolecule metabolic process	macromolecule metabolic process	positive regulation of biosynthetic process	regulation of nucleobase, nucleoside, nucleotide and nucleic acid metabolic process	nucleobase, nucleoside, nucleotide and nucleic acid metabolic process	biological regulation	regulation of biological process	regulation of cellular process	positive regulation of cellular biosynthetic process	cellular macromolecule metabolic process	regulation of nitrogen compound metabolic process	intracellular receptor mediated signaling pathway	regulation of cellular metabolic process	transcription from RNA polymerase II promoter	positive regulation of transcription, DNA-dependent	response to stimulus	cellular biosynthetic process	biosynthetic process
3.87445	0.20746	2.26247	0.21348	3.06	Down	0.0324511	0.631038	ZNF283	284349	Zinc finger protein 283	Hs.652513	284349	ZNF283	19	Biological Process:	regulation of transcription, DNA-dependent	nitrogen compound metabolic process	regulation of macromolecule metabolic process	cellular process	nucleic acid metabolic process	cellular macromolecule biosynthetic process	macromolecule metabolic process	gene expression	regulation of nucleobase, nucleoside, nucleotide and nucleic acid metabolic process	nucleobase, nucleoside, nucleotide and nucleic acid metabolic process	biological regulation	regulation of biological process	regulation of cellular process	cellular macromolecule metabolic process	regulation of nitrogen compound metabolic process	regulation of cellular metabolic process	cellular biosynthetic process	biosynthetic process	transcription, DNA-dependent	regulation of biosynthetic process	regulation of cellular macromolecule biosynthetic process	cellular nitrogen compound metabolic process	cellular metabolic process	RNA metabolic process	regulation of transcription	regulation of cellular biosynthetic process	regulation of metabolic process	regulation of primary metabolic process	primary metabolic process	metabolic process	regulation of gene expression	transcription	RNA biosynthetic process	regulation of RNA metabolic process
3.8098	0.049827	2.26247	0.21348	2.92	Down	0.0194867	0.631038	SFRS7	6432	Splicing factor, arginine/serine-rich 7, 35kDa	Hs.309090	6432	SFRS7	2	Biological Process:	nuclear mRNA splicing, via spliceosome	transcription from RNA polymerase II promoter	termination of RNA polymerase II transcription	mRNA processing	mRNA export from nucleus	RNA splicing	gene expression	mRNA 3'-end processing	nitrogen compound metabolic process	establishment of localization in cell	intracellular transport	cellular process	RNA localization	cellular macromolecule biosynthetic process	mRNA metabolic process	nucleic acid metabolic process	macromolecule metabolic process	nucleobase, nucleoside, nucleotide and nucleic acid metabolic process	nuclear transport	nucleic acid transport	RNA export from nucleus	cellular macromolecule metabolic process	macromolecule localization	cellular biosynthetic process	nucleobase, nucleoside, nucleotide and nucleic acid transport	RNA transport	biosynthetic process	transcription, DNA-dependent	cellular nitrogen compound metabolic process	RNA splicing, via transesterification reactions with bulged adenosine as nucleophile	RNA splicing, via transesterification reactions	transport	cellular localization	cellular metabolic process
6.69637	0.29254	8.2372	0.058928	2.91	Up	0.0355227	0.631038	HSPD1	3329	Heat shock 60kDa protein 1 (chaperonin)	Hs.595053	3329	HSPD1	2	Biological Process:	B cell cytokine production	MyD88-dependent toll-like receptor signaling pathway	positive regulation of T cell mediated immune response to tumor cell	ATP catabolic process	'de novo' protein folding	activation of caspase activity	response to unfolded protein	cell death	positive regulation of interferon-alpha production	positive regulation of interferon-gamma production	positive regulation of interleukin-10 production	positive regulation of interleukin-12 production	positive regulation of interleukin-6 production	protein refolding	B cell proliferation	T cell activation	B cell activation	positive regulation of macrophage activation	positive regulation of apoptosis	negative regulation of apoptosis	interspecies interaction between organisms	isotype switching to IgG isotypes	protein stabilization	positive regulation of T cell activation	chaperone-mediated protein complex assembly	protein maturation	positive regulation of cell activation	positive regulation of cellular process	regulation of adaptive immune response based on somatic recombination of immune receptors built from	regulation of hydrolase activity	T cell mediated immune response to tumor cell	positive regulation of peptidase activity	immune effector process	apoptosis
1.8098	0.049827	3.34743	0.28652	2.9	Up	0.0339608	0.631038	RP4-691N24.1	22981	Ninein-like	Hs.696157	22981	RP4-691N24.1	20	Biological Process:	G2/M transition of mitotic cell cycle	mitotic cell cycle	cell cycle phase	interphase	interphase of mitotic cell cycle	cell cycle process	cell cycle	cellular process	Molecular Function:	calcium ion binding	cation binding	ion binding	binding	metal ion binding	Cellular Component:	cytoplasm	microtubule organizing center	cytosol	cytoskeleton	microtubule	intracellular organelle	intracellular part	non-membrane-bounded organelle	all	cytoplasmic part	cell	cytoskeletal part	intracellular	organelle	protein complex	cell part	microtubule cytoskeleton	intracellular non-membrane-bounded organelle	intracellular organelle part
1.8098	0.049827	3.34743	0.28652	2.9	Up	0.0339608	0.631038	NQO2	4835	NAD(P)H dehydrogenase, quinone 2	Hs.533050	4835	NQO2	6	Biological Process:	oxidation-reduction process	metabolic process	Molecular Function:	dihydronicotinamide riboside quinone reductase activity	NADPH dehydrogenase (quinone) activity	electron carrier activity	metal ion binding	coenzyme binding	cation binding	binding	catalytic activity	cofactor binding	oxidoreductase activity	ion binding	NADPH dehydrogenase activity	oxidoreductase activity, acting on NADH or NADPH	Cellular Component:	nucleus	nucleolus	cytoplasm	nuclear lumen	organelle lumen	intracellular organelle	intracellular part	membrane-bounded organelle	non-membrane-bounded organelle	all	nuclear part	cell	intracellular organelle lumen	intracellular membrane-bounded organelle	intracellular	organelle	cell part
1.8098	0.049827	3.34743	0.28652	2.9	Up	0.0339608	0.631038	C11orf54	28970	Chromosome 11 open reading frame 54	Hs.8360	28970	C11orf54	11	Molecular Function:	protein binding	zinc ion binding	hydrolase activity, acting on ester bonds	metal ion binding	hydrolase activity	cation binding	ion binding	binding	transition metal ion binding	catalytic activity	Cellular Component:	nucleus	intracellular membrane-bounded organelle	intracellular organelle	intracellular part	intracellular	membrane-bounded organelle	organelle	cell part	all	cell	cellular_component
1.8098	0.049827	3.34743	0.28652	2.9	Up	0.0339608	0.631038	100507057	100507057	hypothetical LOC100507057	-	100507057	-	-
1.8098	0.049827	3.34743	0.28652	2.9	Up	0.0339608	0.631038	IQCB1	9657	IQ motif containing B1	Hs.604110	9657	IQCB1	3	Biological Process:	photoreceptor cell maintenance	maintenance of organ identity	negative regulation of developmental process	cell differentiation	regulation of cell differentiation	developmental process	cellular process	multicellular organismal process	anatomical structure development	negative regulation of cellular process	cellular component maintenance	negative regulation of biological process	sensory perception	biological regulation	neurological system process	multicellular organismal development	negative regulation of cell differentiation	regulation of biological process	regulation of cellular process	system development	cellular component organization or biogenesis	cellular developmental process	organ development	regulation of developmental process	system process	sensory perception of light stimulus	visual perception	cellular component organization	Molecular Function:	calmodulin binding	protein binding	binding	Cellular Component:	photoreceptor outer segment
1.8098	0.049827	3.34743	0.28652	2.9	Up	0.0339608	0.631038	ZNF616	90317	Zinc finger protein 616	Hs.645225	90317	ZNF616	19	Biological Process:	regulation of transcription, DNA-dependent	nitrogen compound metabolic process	regulation of macromolecule metabolic process	cellular process	nucleic acid metabolic process	cellular macromolecule biosynthetic process	macromolecule metabolic process	gene expression	regulation of nucleobase, nucleoside, nucleotide and nucleic acid metabolic process	nucleobase, nucleoside, nucleotide and nucleic acid metabolic process	biological regulation	regulation of biological process	regulation of cellular process	cellular macromolecule metabolic process	regulation of nitrogen compound metabolic process	regulation of cellular metabolic process	cellular biosynthetic process	biosynthetic process	transcription, DNA-dependent	regulation of biosynthetic process	regulation of cellular macromolecule biosynthetic process	cellular nitrogen compound metabolic process	cellular metabolic process	RNA metabolic process	regulation of transcription	regulation of cellular biosynthetic process	regulation of metabolic process	regulation of primary metabolic process	primary metabolic process	metabolic process	regulation of gene expression	transcription	RNA biosynthetic process	regulation of RNA metabolic process
1.8098	0.049827	3.34743	0.28652	2.9	Up	0.0339608	0.631038	EMP1	2012	Epithelial membrane protein 1	Hs.707901	2012	EMP1	12	Biological Process:	multicellular organismal development	cell proliferation	epidermis development	cell growth	developmental process	cellular process	multicellular organismal process	regulation of cellular component size	anatomical structure development	growth	biological regulation	regulation of anatomical structure size	tissue development	system development	cellular component organization or biogenesis	organ development	regulation of biological quality	cellular component organization	regulation of cell size	Cellular Component:	membrane fraction	plasma membrane	integral to membrane	all	cell part	cell fraction	insoluble fraction	membrane part	cell periphery	intrinsic to membrane	cellular_component	cell	membrane
1.8098	0.049827	3.34743	0.28652	2.9	Up	0.0339608	0.631038	CRY1	1407	Cryptochrome 1 (photolyase-like)	Hs.151573	1407	CRY1	12	Biological Process:	DNA repair	circadian rhythm	detection of visible light	protein-chromophore linkage	response to stimulus	detection of abiotic stimulus	cellular response to stress	detection of stimulus	detection of external stimulus	response to light stimulus	nitrogen compound metabolic process	cellular metabolic process	response to external stimulus	cellular process	protein modification process	nucleic acid metabolic process	macromolecule metabolic process	primary metabolic process	metabolic process	nucleobase, nucleoside, nucleotide and nucleic acid metabolic process	response to abiotic stimulus	protein metabolic process	cellular macromolecule metabolic process	response to radiation	detection of light stimulus	response to DNA damage stimulus	rhythmic process	response to stress	cellular response to stimulus	cellular protein metabolic process	macromolecule modification	cellular nitrogen compound metabolic process	DNA metabolic process	Molecular Function:
1.8098	0.049827	3.34743	0.28652	2.9	Up	0.0339608	0.631038	QSOX1	5768	Quiescin Q6 sulfhydryl oxidase 1	Hs.719176	5768	QSOX1	1	Biological Process:	protein thiol-disulfide exchange	cell redox homeostasis	oxidation-reduction process	cellular metabolic process	cellular process	protein folding	protein modification process	macromolecule metabolic process	primary metabolic process	biological regulation	metabolic process	regulation of cellular process	regulation of biological process	protein metabolic process	cellular macromolecule metabolic process	regulation of biological quality	cellular protein metabolic process	homeostatic process	cellular homeostasis	macromolecule modification	Molecular Function:	oxidoreductase activity	flavin-linked sulfhydryl oxidase activity	oxidoreductase activity, acting on a sulfur group of donors	thiol oxidase activity	oxidoreductase activity, acting on a sulfur group of donors, oxygen as acceptor	catalytic activity	Cellular Component:	Golgi membrane	extracellular region	extracellular space	Golgi apparatus	membrane	integral to membrane
1.8098	0.049827	3.34743	0.28652	2.9	Up	0.0339608	0.631038	PHF10	55274	PHD finger protein 10	Hs.435933	55274	PHF10	6	Biological Process:	nervous system development	multicellular organismal development	anatomical structure development	system development	developmental process	multicellular organismal process	Molecular Function:	zinc ion binding	metal ion binding	cation binding	ion binding	binding	transition metal ion binding	Cellular Component:	nucleus	npBAF complex	intracellular organelle	intracellular part	membrane-bounded organelle	all	nuclear part	cell	intracellular membrane-bounded organelle	SWI/SNF-type complex	intracellular	organelle	cell part	protein complex	intracellular organelle part	chromatin remodeling complex	cellular_component	macromolecular complex	organelle part
1.8098	0.049827	3.34743	0.28652	2.9	Up	0.0339608	0.631038	IL6R	3570	Interleukin 6 receptor	Hs.709210	3570	IL6R	1	Biological Process:	hepatic immune response	neutrophil mediated immunity	monocyte chemotaxis	positive regulation of leukocyte chemotaxis	acute-phase response	positive regulation of cell proliferation	response to gamma radiation	positive regulation of activation of Janus kinase activity	cytokine-mediated signaling pathway	endocrine pancreas development	response to lipopolysaccharide	negative regulation of interleukin-8 production	positive regulation of chemokine production	positive regulation of interleukin-6 production	negative regulation of collagen biosynthetic process	response to cytokine stimulus	positive regulation of tyrosine phosphorylation of Stat3 protein	regulation of apoptosis	positive regulation of MAPKKK cascade	response to peptide hormone stimulus	response to ethanol	positive regulation of osteoblast differentiation	positive regulation of anti-apoptosis	positive regulation of smooth muscle cell proliferation	positive regulation of peptidyl-tyrosine phosphorylation	defense response to Gram-negative bacterium	defense response to Gram-positive bacterium	positive regulation of NF-kappaB transcription factor activity	response to glucocorticoid stimulus	response to cAMP	interleukin-6-mediated signaling pathway	ciliary neurotrophic factor-mediated signaling pathway	cell differentiation	taxis
1.8098	0.049827	3.34743	0.28652	2.9	Up	0.0339608	0.631038	B3GNT5	84002	UDP-GlcNAc:betaGal beta-1,3-N-acetylglucosaminyltransferase 5	Hs.718506	84002	B3GNT5	3	Biological Process:	protein glycosylation	multicellular organismal development	central nervous system development	glycolipid biosynthetic process	developmental process	multicellular organismal process	cellular process	anatomical structure development	cellular macromolecule biosynthetic process	protein modification process	membrane lipid biosynthetic process	macromolecule metabolic process	macromolecule glycosylation	system development	cellular macromolecule metabolic process	lipid metabolic process	cellular biosynthetic process	cellular carbohydrate metabolic process	lipid biosynthetic process	biosynthetic process	membrane lipid metabolic process	nervous system development	glycosylation	cellular metabolic process	glycolipid metabolic process	glycoprotein metabolic process	primary metabolic process	metabolic process	glycoprotein biosynthetic process	protein metabolic process	carbohydrate metabolic process	cellular lipid metabolic process	cellular protein metabolic process	macromolecule modification
1.8098	0.049827	3.34743	0.28652	2.9	Up	0.0339608	0.631038	PAM	5066	Peptidylglycine alpha-amidating monooxygenase	Hs.369430	5066	PAM	5	Biological Process:	protein modification process	peptide metabolic process	cellular process	oxidation-reduction process	cellular metabolic process	cellular macromolecule metabolic process	protein metabolic process	cellular protein metabolic process	macromolecule metabolic process	primary metabolic process	macromolecule modification	metabolic process	Molecular Function:	peptidylglycine monooxygenase activity	peptidylamidoglycolate lyase activity	copper ion binding	protein binding	lyase activity	L-ascorbic acid binding	metal ion binding	cation binding	oxidoreductase activity, acting on paired donors, with incorporation or reduction of molecular oxygen	carboxylic acid binding	binding	vitamin binding	catalytic activity	oxidoreductase activity, acting on paired donors, with incorporation or reduction of molecular oxygen, reduced	oxidoreductase activity	ion binding	carbon-nitrogen lyase activity	monooxygenase activity	transition metal ion binding	amidine-lyase activity	Cellular Component:
1.8098	0.049827	3.34743	0.28652	2.9	Up	0.0339608	0.631038	KIAA0895	23366	KIAA0895	Hs.6224	23366	KIAA0895	7
1.8098	0.049827	3.34743	0.28652	2.9	Up	0.0339608	0.631038	LOC150786	150786	RAB6C-like	Hs.645670	150786	LOC150786	2
1.8098	0.049827	3.34743	0.28652	2.9	Up	0.0339608	0.631038	KIAA1279	26128	KIAA1279	Hs.279580	26128	KIAA1279	10	Biological Process:	mitochondrial transport	multicellular organismal development	nervous system development	cell differentiation	transport	cellular localization	system development	establishment of localization in cell	establishment of localization	developmental process	intracellular transport	cellular developmental process	multicellular organismal process	cellular process	anatomical structure development	localization	Molecular Function:	protein binding	kinesin binding	cytoskeletal protein binding	binding	Cellular Component:	mitochondrion	intracellular membrane-bounded organelle	intracellular organelle	intracellular part	intracellular	membrane-bounded organelle	organelle	cell part	all	cytoplasm	cytoplasmic part	cell
5.85618	0.28885	7.38821	0.184341	2.89	Up	0.04656	0.631038	ITGB1	3688	Integrin, beta 1 (fibronectin receptor, beta polypeptide, antigen CD29 includes MDF2, MSK12)	Hs.643813	3688	ITGB1	10	Biological Process:	cellular defense response	cell adhesion	homophilic cell adhesion	leukocyte cell-cell adhesion	cell-matrix adhesion	integrin-mediated signaling pathway	multicellular organismal development	axon guidance	blood coagulation	cell migration	B cell differentiation	cell-cell adhesion mediated by integrin	cell junction assembly	positive regulation of apoptosis	interspecies interaction between organisms	regulation of immune response	leukocyte migration	cell differentiation	taxis	neuron projection development	cell-cell adhesion	positive regulation of cellular process	positive regulation of programmed cell death	B cell activation	neuron development	apoptosis	multicellular organismal process	cellular process	anatomical structure development	cell death	regulation of programmed cell death	signaling	biological regulation	immune system development
2.8098	0.049827	4.32711	0.043807	2.86	Up	0.0019065	0.631038	SPTY2D1	144108	SPT2, Suppressor of Ty, domain containing 1 (S. cerevisiae)	Hs.719399	144108	SPTY2D1	11
4.26325	0.181344	2.76247	0.28652	2.83	Down	0.0474451	0.631038	ULK2	9706	Unc-51-like kinase 2 (C. elegans)	Hs.168762	9706	ULK2	17	Biological Process:	protein phosphorylation	signal transduction	axonogenesis	cell differentiation	neuron projection development	neuron development	developmental process	cellular component morphogenesis	multicellular organismal process	cellular process	anatomical structure development	protein modification process	cell morphogenesis involved in differentiation	neuron differentiation	neurogenesis	signaling	macromolecule metabolic process	biological regulation	cell morphogenesis	regulation of cellular process	regulation of biological process	system development	cellular component organization or biogenesis	cellular macromolecule metabolic process	cell projection morphogenesis	phosphorus metabolic process	response to stimulus	cell morphogenesis involved in neuron differentiation	cellular component organization or biogenesis at cellular level	cellular component organization	nervous system development	cellular component organization at cellular level	anatomical structure morphogenesis	cell part morphogenesis
3.26325	0.081691	1.76246	0.28652	2.83	Down	0.0372243	0.631038	COG3	83548	Component of oligomeric golgi complex 3	Hs.507948	83548	COG3	13	Biological Process:	protein glycosylation	intracellular protein transport	ER to Golgi vesicle-mediated transport	retrograde vesicle-mediated transport, Golgi to ER	intra-Golgi vesicle-mediated transport	protein transport	protein localization to organelle	protein stabilization	Golgi vesicle transport	regulation of protein stability	establishment of localization in cell	intracellular transport	regulation of macromolecule metabolic process	cellular process	cellular macromolecule biosynthetic process	protein modification process	macromolecule metabolic process	gene expression	biological regulation	macromolecule glycosylation	regulation of biological process	cellular macromolecule metabolic process	cellular protein localization	regulation of biological quality	macromolecule localization	cellular biosynthetic process	cellular carbohydrate metabolic process	vesicle-mediated transport	protein localization	biosynthetic process	glycosylation	establishment of protein localization	transport	cellular localization
3.26325	0.081691	1.76246	0.28652	2.83	Down	0.0372243	0.631038	PSMG3	84262	Proteasome (prosome, macropain) assembly chaperone 3	Hs.446311	84262	PSMG3	7
3.26325	0.081691	1.76246	0.28652	2.83	Down	0.0372243	0.631038	SGSM3	27352	Small G protein signaling modulator 3	Hs.474914	27352	SGSM3	22	Biological Process:	cell cycle	cell cycle arrest	regulation of Rab GTPase activity	regulation of Rab protein signal transduction	Rap protein signal transduction	positive regulation of protein catabolic process	regulation of hydrolase activity	ribonucleotide metabolic process	Ras protein signal transduction	purine nucleotide catabolic process	cellular process	signaling	negative regulation of biological process	ribonucleoside triphosphate metabolic process	regulation of nucleobase, nucleoside, nucleotide and nucleic acid metabolic process	biological regulation	intracellular signal transduction	protein catabolic process	GTP catabolic process	positive regulation of protein metabolic process	response to stimulus	nucleoside phosphate metabolic process	macromolecule catabolic process	nucleobase, nucleoside and nucleotide catabolic process	purine nucleoside triphosphate catabolic process	regulation of protein catabolic process	Rab protein signal transduction	regulation of GTPase activity	regulation of Ras GTPase activity	purine nucleotide metabolic process	ribonucleoside triphosphate catabolic process	purine ribonucleoside triphosphate catabolic process	regulation of metabolic process	regulation of Ras protein signal transduction
3.26325	0.081691	1.76246	0.28652	2.83	Down	0.0372243	0.631038	TIGD5	84948	Tigger transposable element derived 5	Hs.71574	84948	TIGD5	8	Biological Process:	biological_process	all	Molecular Function:	molecular_function	DNA binding	binding	all	nucleic acid binding	Cellular Component:	chromosome, centromeric region	cellular_component	nucleus	intracellular organelle	intracellular part	membrane-bounded organelle	non-membrane-bounded organelle	all	chromosome	cell	intracellular membrane-bounded organelle	intracellular	organelle	cell part	chromosomal part	intracellular non-membrane-bounded organelle	intracellular organelle part	organelle part
3.26325	0.081691	1.76246	0.28652	2.83	Down	0.0372243	0.631038	SELT	51714	Selenoprotein T	Hs.369052	51714	SELT	3	Biological Process:	selenocysteine incorporation	cell redox homeostasis	translational readthrough	regulation of macromolecule metabolic process	cellular process	cellular macromolecule biosynthetic process	macromolecule metabolic process	gene expression	translation	biological regulation	regulation of cellular process	regulation of biological process	cellular macromolecule metabolic process	regulation of cellular metabolic process	regulation of biological quality	cellular biosynthetic process	cellular homeostasis	biosynthetic process	regulation of biosynthetic process	regulation of cellular macromolecule biosynthetic process	cellular metabolic process	posttranscriptional regulation of gene expression	regulation of cellular biosynthetic process	regulation of metabolic process	regulation of primary metabolic process	primary metabolic process	metabolic process	translational elongation	regulation of gene expression	protein metabolic process	regulation of cellular protein metabolic process	regulation of protein metabolic process	cellular protein metabolic process	homeostatic process
2.97077	0.210791	4.45862	0.175324	2.8	Up	0.0323198	0.631038	644762	644762	hypothetical LOC644762	-	644762	-	-
3.26325	0.081691	4.7511	0.105235	2.8	Up	0.00792207	0.631038	ABCC4	10257	ATP-binding cassette, sub-family C (CFTR/MRP), member 4	Hs.508423	10257	ABCC4	13	Biological Process:	platelet degranulation	ion transport	blood coagulation	biological_process	platelet activation	transmembrane transport	transport	cellular localization	establishment of localization in cell	wound healing	response to wounding	all	multicellular organismal process	cellular process	biological regulation	exocytosis	establishment of localization	hemostasis	response to stress	regulation of biological quality	secretion by cell	cell activation	response to stimulus	secretion	vesicle-mediated transport	localization	coagulation	regulation of body fluid levels	Molecular Function:	nucleotide binding	chloride channel activity	ATP binding	ATPase activity, coupled to transmembrane movement of ions, phosphorylative mechanism	15-hydroxyprostaglandin dehydrogenase (NAD+) activity
4.79844	0.231112	6.27365	0.097265	2.78	Up	0.0276961	0.631038	ADAM9	8754	ADAM metallopeptidase domain 9 (meltrin gamma)	Hs.591852	8754	ADAM9	8	Biological Process:	activation of MAPKK activity	proteolysis	membrane protein ectodomain proteolysis	cell adhesion	cell-matrix adhesion	transforming growth factor beta receptor signaling pathway	integrin-mediated signaling pathway	visual perception	response to manganese ion	keratinocyte differentiation	cell adhesion mediated by integrin	positive regulation of cell adhesion mediated by integrin	cell-cell adhesion mediated by integrin	positive regulation of macrophage fusion	response to tumor necrosis factor	monocyte activation	response to hydrogen peroxide	positive regulation of protein secretion	response to stimulus	positive regulation of membrane protein ectodomain proteolysis	PMA-inducible membrane protein ectodomain proteolysis	response to glucocorticoid stimulus	positive regulation of keratinocyte migration	response to calcium ion	cell differentiation	positive regulation of cellular process	positive regulation of transferase activity	positive regulation of cellular component organization	regulation of phosphorylation	regulation of locomotion	regulation of cellular component organization	response to inorganic substance	biological regulation	intracellular signal transduction
4.4432	0.124135	5.91207	0.043807	2.77	Up	0.00793597	0.631038	ATM	472	Ataxia telangiectasia mutated	Hs.367437	472	ATM	11	Biological Process:	cell cycle checkpoint	double-strand break repair via homologous recombination	somitogenesis	pre-B cell allelic exclusion	DNA repair	double-strand break repair	response to DNA damage stimulus	DNA damage induced protein phosphorylation	DNA damage response, signal transduction by p53 class mediator resulting in cell cycle arrest	cell cycle	cell cycle arrest	mitotic cell cycle spindle assembly checkpoint	reciprocal meiotic recombination	signal transduction	female gamete generation	brain development	heart development	cell death	DNA damage response, signal transduction resulting in induction of apoptosis	response to ionizing radiation	phosphorylation	peptidyl-serine phosphorylation	negative regulation of B cell proliferation	G2/M transition DNA damage checkpoint	lipoprotein catabolic process	positive regulation of apoptosis	negative regulation of apoptosis	positive regulation of DNA damage response, signal transduction by p53 class mediator	positive regulation of neuron apoptosis	protein autophosphorylation	histone mRNA catabolic process	cellular response to gamma radiation	replicative senescence	cell differentiation
4.76325	0.003272	6.2204	0.220898	2.75	Up	0.0222228	0.631038	RPL6	6128	Ribosomal protein L6	Hs.528668	6128	RPL6	12	Biological Process:	regulation of transcription, DNA-dependent	translation	translational elongation	translational termination	gene expression	viral reproduction	viral infectious cycle	viral transcription	endocrine pancreas development	cellular protein metabolic process	pancreas development	reproduction	multicellular organismal process	cellular process	anatomical structure development	cellular component disassembly	endocrine system development	regulation of nucleobase, nucleoside, nucleotide and nucleic acid metabolic process	biological regulation	reproductive process	cellular component organization or biogenesis	macromolecular complex subunit organization	cellular biosynthetic process	biosynthetic process	transcription, DNA-dependent	regulation of biosynthetic process	regulation of cellular macromolecule biosynthetic process	cellular component organization at cellular level	RNA metabolic process	regulation of metabolic process	cellular protein complex disassembly	protein metabolic process	transcription	organ development
1.8098	0.049827	3.26247	0.21348	2.74	Up	0.0220235	0.631038	NCRNA00153	55857	Non-protein coding RNA 153	Hs.187635	55857	NCRNA00153	20	Biological Process:	spindle organization	cellular component organization at cellular level	microtubule-based process	cell cycle phase	cellular component organization or biogenesis	cellular process	organelle organization	cell cycle process	cellular component organization or biogenesis at cellular level	cell cycle	microtubule cytoskeleton organization	cytoskeleton organization	cellular component organization	M phase	Molecular Function:	protein binding	protein kinase binding	kinase binding	binding	enzyme binding	Cellular Component:	cytoplasm	centrosome	cytoskeleton	intracellular organelle	intracellular part	non-membrane-bounded organelle	all	microtubule organizing center	cytoplasmic part	cell	cytoskeletal part	intracellular	organelle
1.8098	0.049827	3.26247	0.21348	2.74	Up	0.0220235	0.631038	FAM57A	79850	Family with sequence similarity 57, member A	Hs.154396	79850	FAM57A	17	Cellular Component:	plasma membrane	integral to membrane	intrinsic to membrane	cell periphery	cell	all	cellular_component	cell part	membrane	membrane part
1.8098	0.049827	3.26247	0.21348	2.74	Up	0.0220235	0.631038	MPI	4351	Mannose phosphate isomerase	Hs.75694	4351	MPI	15	Biological Process:	carbohydrate metabolic process	dolichol-linked oligosaccharide biosynthetic process	GDP-mannose biosynthetic process	protein N-linked glycosylation via asparagine	post-translational protein modification	cellular protein metabolic process	nitrogen compound metabolic process	cellular process	cellular macromolecule biosynthetic process	protein modification process	hexose biosynthetic process	protein glycosylation	macromolecule metabolic process	monosaccharide biosynthetic process	nucleobase, nucleoside, nucleotide and nucleic acid metabolic process	macromolecule glycosylation	protein N-linked glycosylation	monosaccharide metabolic process	nucleotide-sugar biosynthetic process	peptidyl-amino acid modification	peptidyl-asparagine modification	cellular macromolecule metabolic process	nucleotide-sugar metabolic process	cellular biosynthetic process	cellular carbohydrate metabolic process	hexose metabolic process	mannose metabolic process	biosynthetic process	alcohol metabolic process	alcohol biosynthetic process	cellular nitrogen compound metabolic process	glycosylation	small molecule biosynthetic process	cellular metabolic process
1.8098	0.049827	3.26247	0.21348	2.74	Up	0.0220235	0.631038	DKFZP586I1420	222161	Hypothetical protein DKFZp586I1420	Hs.112423	222161	DKFZP586I1420	7
1.8098	0.049827	3.26247	0.21348	2.74	Up	0.0220235	0.631038	UFD1L	7353	Ubiquitin fusion degradation 1 like (yeast)	Hs.474213	7353	UFD1L	22	Biological Process:	skeletal system development	ubiquitin-dependent protein catabolic process	cellular metabolic process	cellular macromolecule catabolic process	developmental process	modification-dependent macromolecule catabolic process	cellular process	multicellular organismal process	anatomical structure development	proteolysis	modification-dependent protein catabolic process	macromolecule metabolic process	primary metabolic process	catabolic process	metabolic process	multicellular organismal development	cellular protein catabolic process	cellular catabolic process	protein metabolic process	system development	cellular macromolecule metabolic process	protein catabolic process	cellular protein metabolic process	proteolysis involved in cellular protein catabolic process	macromolecule catabolic process	Molecular Function:	ubiquitin-specific protease activity	protein binding	hydrolase activity	peptidase activity	cysteine-type peptidase activity	binding	catalytic activity	peptidase activity, acting on L-amino acid peptides
1.8098	0.049827	3.26247	0.21348	2.74	Up	0.0220235	0.631038	PELI2	57161	Pellino homolog 2 (Drosophila)	Hs.657926	57161	PELI2	14	Biological Process:	positive regulation of protein phosphorylation	toll-like receptor signaling pathway	MyD88-dependent toll-like receptor signaling pathway	Toll signaling pathway	toll-like receptor 1 signaling pathway	toll-like receptor 2 signaling pathway	toll-like receptor 4 signaling pathway	positive regulation of I-kappaB kinase/NF-kappaB cascade	positive regulation of MAPKKK cascade	innate immune response	regulation of immune response	positive regulation of cellular process	positive regulation of cellular protein metabolic process	positive regulation of phosphorus metabolic process	regulation of phosphorylation	cellular process	pattern recognition receptor signaling pathway	immune response-activating signal transduction	signaling	positive regulation of signaling	immune response-regulating signaling pathway	biological regulation	intracellular signal transduction	cell surface receptor linked signaling pathway	positive regulation of intracellular protein kinase cascade	regulation of defense response	response to stimulus	positive regulation of protein metabolic process	positive regulation of phosphorylation	positive regulation of cell communication	intracellular protein kinase cascade	regulation of I-kappaB kinase/NF-kappaB cascade	activation of immune response	regulation of metabolic process
1.8098	0.049827	3.26247	0.21348	2.74	Up	0.0220235	0.631038	ARHGAP11B	89839	Rho GTPase activating protein 11B	Hs.659621	89839	ARHGAP11B	15	Biological Process:	signal transduction	small GTPase mediated signal transduction	regulation of small GTPase mediated signal transduction	regulation of signal transduction	regulation of biological process	regulation of cellular process	cellular process	regulation of response to stimulus	cellular response to stimulus	response to stimulus	signaling	regulation of signaling	biological regulation	intracellular signal transduction	Molecular Function:	GTPase activator activity	nucleoside-triphosphatase regulator activity	enzyme regulator activity	enzyme activator activity	GTPase regulator activity	Cellular Component:	intracellular	cytosol	cytoplasmic part	intracellular part	cell	all	cellular_component	cell part	cytoplasm
1.8098	0.049827	3.26247	0.21348	2.74	Up	0.0220235	0.631038	CBR1	873	Carbonyl reductase 1	Hs.88778	873	CBR1	21	Biological Process:	drug metabolic process	vitamin K metabolic process	oxidation-reduction process	cofactor metabolic process	small molecule metabolic process	cellular metabolic process	quinone cofactor metabolic process	cellular process	fat-soluble vitamin metabolic process	vitamin metabolic process	cellular ketone metabolic process	metabolic process	Molecular Function:	carbonyl reductase (NADPH) activity	protein binding	oxidoreductase activity	15-hydroxyprostaglandin dehydrogenase (NADP+) activity	prostaglandin-E2 9-reductase activity	oxidoreductase activity, acting on CH-OH group of donors	binding	oxidoreductase activity, acting on the CH-OH group of donors, NAD or NADP as acceptor	catalytic activity	Cellular Component:	cytoplasm	intracellular part	intracellular	cell	all	cellular_component	cell part
1.8098	0.049827	3.26247	0.21348	2.74	Up	0.0220235	0.631038	NUDCD1	84955	NudC domain containing 1	Hs.380291	84955	NUDCD1	8
1.8098	0.049827	3.26247	0.21348	2.74	Up	0.0220235	0.631038	SSBP1	6742	Single-stranded DNA binding protein 1	Hs.490394	6742	SSBP1	7	Biological Process:	DNA replication	positive regulation of helicase activity	mitochondrion morphogenesis	nitrogen compound metabolic process	regulation of hydrolase activity	developmental process	cellular component morphogenesis	regulation of catalytic activity	organelle organization	cellular process	anatomical structure development	cellular macromolecule biosynthetic process	nucleic acid metabolic process	macromolecule metabolic process	biological regulation	nucleobase, nucleoside, nucleotide and nucleic acid metabolic process	regulation of biological process	cellular component organization or biogenesis	positive regulation of catalytic activity	cellular macromolecule metabolic process	mitochondrion organization	cellular biosynthetic process	cellular component organization or biogenesis at cellular level	biosynthetic process	cellular component organization	cellular nitrogen compound metabolic process	DNA metabolic process	anatomical structure morphogenesis	cellular component organization at cellular level	cell part morphogenesis	cellular metabolic process	regulation of helicase activity	regulation of metabolic process	primary metabolic process
2.8098	0.049827	4.26246	0.21348	2.74	Up	0.0220235	0.631038	LRRC37B2	147172	Leucine rich repeat containing 37, member B2	Hs.568209	147172	LRRC37B2	17	Cellular Component:	membrane	integral to membrane	intrinsic to membrane	cell	all	cellular_component	cell part	membrane part
1.8098	0.049827	3.26247	0.21348	2.74	Up	0.0220235	0.631038	BYSL	705	Bystin-like	Hs.106880	705	BYSL	6	Biological Process:	cell adhesion	female pregnancy	ribosome biogenesis	ribonucleoprotein complex biogenesis	reproduction	reproductive process	cellular component biogenesis	cellular component organization or biogenesis	multi-organism process	cellular component biogenesis at cellular level	cellular process	biological adhesion	cellular component organization or biogenesis at cellular level	Cellular Component:	nucleus	nucleolus	cytoplasm	intracellular membrane-bounded organelle	nuclear lumen	organelle lumen	intracellular organelle	intracellular part	membrane-bounded organelle	non-membrane-bounded organelle	all	nuclear part	cell	intracellular organelle lumen	intracellular	organelle	cell part	membrane-enclosed lumen	intracellular non-membrane-bounded organelle	intracellular organelle part
3.97077	0.210791	5.42343	0.052516	2.74	Up	0.0216396	0.631038	TNPO3	23534	Transportin 3	Hs.193613	23534	TNPO3	7	Biological Process:	protein transport	establishment of protein localization	transport	protein localization	establishment of localization	localization	macromolecule localization	Molecular Function:	receptor activity	protein binding	molecular transducer activity	binding	signal transducer activity	Cellular Component:	nucleus	cytoplasm	intracellular membrane-bounded organelle	intracellular organelle	intracellular part	intracellular	membrane-bounded organelle	organelle	cell part	all	cell	cellular_component
3.87445	0.20746	5.32711	0.043807	2.74	Up	0.0206476	0.631038	DDX50	79009	DEAD (Asp-Glu-Ala-Asp) box polypeptide 50	Hs.522984	79009	DDX50	10	Molecular Function:	nucleotide binding	RNA binding	helicase activity	ATP binding	ATP-dependent helicase activity	hydrolase activity	hydrolase activity, acting on acid anhydrides, in phosphorus-containing anhydrides	purine ribonucleoside triphosphate binding	purine NTP-dependent helicase activity	binding	catalytic activity	ATPase activity	pyrophosphatase activity	purine ribonucleotide binding	nucleoside-triphosphatase activity	purine nucleotide binding	hydrolase activity, acting on acid anhydrides	adenyl ribonucleotide binding	ATPase activity, coupled	ribonucleotide binding	adenyl nucleotide binding	nucleic acid binding	Cellular Component:	nucleus	nucleolus	nuclear lumen	organelle lumen	intracellular organelle	intracellular part	membrane-bounded organelle	non-membrane-bounded organelle	all	nuclear part	cell
3.71348	0.046496	2.26247	0.21348	2.73	Down	0.0219293	0.631038	RBM6	10180	RNA binding motif protein 6	Hs.439480	10180	RBM6	3	Biological Process:	RNA processing	nitrogen compound metabolic process	cellular metabolic process	cellular macromolecule metabolic process	RNA metabolic process	cellular process	nucleic acid metabolic process	macromolecule metabolic process	gene expression	primary metabolic process	cellular nitrogen compound metabolic process	metabolic process	nucleobase, nucleoside, nucleotide and nucleic acid metabolic process	Molecular Function:	nucleotide binding	DNA binding	RNA binding	zinc ion binding	cation binding	ion binding	binding	transition metal ion binding	metal ion binding	nucleic acid binding	Cellular Component:	intracellular	nucleus	intracellular membrane-bounded organelle	intracellular organelle	intracellular part	membrane-bounded organelle	organelle	all	cell part
4.13173	0.049827	5.56982	0.28652	2.71	Up	0.0385467	0.631038	PDE3A	5139	Phosphodiesterase 3A, cGMP-inhibited	Hs.591150	5139	PDE3A	12	Biological Process:	oocyte maturation	cAMP catabolic process	lipid metabolic process	signal transduction	blood coagulation	platelet activation	regulation of meiosis	response to drug	negative regulation of apoptosis	response to cAMP	cell differentiation	reproduction	purine nucleotide catabolic process	apoptosis	multicellular organismal process	cellular process	anatomical structure development	cell death	regulation of programmed cell death	signaling	negative regulation of biological process	biological regulation	reproductive process	cell cycle phase	programmed cell death	regulation of biological quality	response to stimulus	nucleoside phosphate metabolic process	nucleobase, nucleoside and nucleotide catabolic process	oogenesis	nucleoside monophosphate metabolic process	purine nucleotide metabolic process	response to wounding	oocyte development
11.3814	0.006699	12.8182	0.012992	2.71	Up	0.000103488	0.631038	AHNAK	79026	AHNAK nucleoprotein	Hs.502756	79026	AHNAK	11	Biological Process:	nervous system development	multicellular organismal development	anatomical structure development	system development	developmental process	multicellular organismal process	Molecular Function:	protein binding	binding	Cellular Component:	nucleus	intracellular membrane-bounded organelle	intracellular organelle	intracellular part	intracellular	membrane-bounded organelle	organelle	cell part	all	cell	cellular_component
4.18725	0.157692	2.76247	0.28652	2.68	Down	0.0488605	0.631038	FCGBP	8857	Fc fragment of IgG binding protein	Hs.111732	8857	FCGBP	19	Molecular Function:	protein binding	binding	Cellular Component:	extracellular region	all	cellular_component
4.68725	0.242655	3.26247	0.21348	2.68	Down	0.0477965	0.631038	SEMA6D	80031	Sema domain, transmembrane domain (TM), and cytoplasmic domain, (semaphorin) 6D	Hs.511265	80031	SEMA6D	15	Biological Process:	multicellular organismal development	nervous system development	axon guidance	cell differentiation	taxis	neuron projection development	neuron development	developmental process	cellular component morphogenesis	response to external stimulus	cellular process	multicellular organismal process	anatomical structure development	axonogenesis	cell morphogenesis involved in differentiation	neuron differentiation	neurogenesis	response to chemical stimulus	cell morphogenesis	cellular component organization or biogenesis	system development	cell projection morphogenesis	response to stimulus	cell morphogenesis involved in neuron differentiation	cellular component organization or biogenesis at cellular level	cellular component organization	locomotion	cellular component organization at cellular level	anatomical structure morphogenesis	cell part morphogenesis	chemotaxis	generation of neurons	cellular developmental process	cell development
4.47077	0.289209	3.05495	0.005961	2.67	Down	0.0392995	0.631038	KCNRG	283518	Potassium channel regulator	Hs.660161	283518	KCNRG	13	Biological Process:	potassium ion transport	transport	establishment of localization	cation transport	localization	ion transport	monovalent inorganic cation transport	metal ion transport	Molecular Function:	voltage-gated potassium channel activity	identical protein binding	gated channel activity	cation transmembrane transporter activity	substrate-specific transmembrane transporter activity	substrate-specific transporter activity	binding	transporter activity	voltage-gated cation channel activity	voltage-gated ion channel activity	transmembrane transporter activity	passive transmembrane transporter activity	potassium channel activity	ion channel activity	substrate-specific channel activity	ion transmembrane transporter activity	voltage-gated channel activity	channel activity	protein binding	cation channel activity	Cellular Component:	voltage-gated potassium channel complex	membrane	cation channel complex	plasma membrane part
2.8098	0.049827	4.21591	0.155003	2.65	Up	0.0131439	0.631038	KDELC1	79070	KDEL (Lys-Asp-Glu-Leu) containing 1	Hs.408629	79070	KDELC1	13	Cellular Component:	endoplasmic reticulum	endoplasmic reticulum lumen	endoplasmic reticulum part	organelle lumen	intracellular organelle	intracellular part	membrane-bounded organelle	all	cytoplasmic part	cell	intracellular organelle lumen	intracellular membrane-bounded organelle	intracellular	organelle	cell part	membrane-enclosed lumen	cytoplasm	intracellular organelle part	cellular_component	organelle part
2.8098	0.049827	4.21591	0.155003	2.65	Up	0.0131439	0.631038	LOC169834	169834	Hypothetical protein LOC169834	Hs.192877	169834	LOC169834	9	Molecular Function:	DNA binding	zinc ion binding	metal ion binding	cation binding	ion binding	binding	transition metal ion binding	nucleic acid binding	Cellular Component:	intracellular	nucleus	intracellular membrane-bounded organelle	intracellular organelle	intracellular part	membrane-bounded organelle	organelle	all	cell part	cellular_component	cell
5.01873	0.088828	6.42343	0.052516	2.65	Up	0.00535321	0.631038	FAM46A	55603	Family with sequence similarity 46, member A	Hs.10784	55603	FAM46A	6
5.3013	0.081892	3.92343	0.125556	2.6	Down	0.0116298	0.631038	RBM28	55131	RNA binding motif protein 28	Hs.274263	55131	RBM28	7	Biological Process:	mRNA processing	RNA splicing	nitrogen compound metabolic process	cellular metabolic process	cellular macromolecule metabolic process	RNA metabolic process	cellular process	mRNA metabolic process	nucleic acid metabolic process	macromolecule metabolic process	gene expression	primary metabolic process	cellular nitrogen compound metabolic process	metabolic process	nucleobase, nucleoside, nucleotide and nucleic acid metabolic process	RNA processing	Molecular Function:	nucleotide binding	RNA binding	binding	nucleic acid binding	Cellular Component:	nucleus	spliceosomal complex	nucleolus	Golgi apparatus	nuclear lumen	organelle lumen	intracellular organelle	intracellular part	membrane-bounded organelle	non-membrane-bounded organelle	all	cytoplasmic part
3.97077	0.111137	5.34743	0.28652	2.6	Up	0.0463937	0.631038	LRP6	4040	Low density lipoprotein receptor-related protein 6	Hs.584775	4040	LRP6	12	Biological Process:	neural tube closure	negative regulation of protein phosphorylation	heart looping	positive regulation of mesenchymal cell proliferation	pericardium morphogenesis	axis elongation	negative regulation of protein kinase activity	endocytosis	multicellular organismal development	embryonic pattern specification	neural crest cell differentiation	Wnt receptor signaling pathway	cerebellum morphogenesis	thalamus development	cerebral cortex cell migration	forebrain radial glial cell differentiation	Wnt receptor signaling pathway involved in forebrain neuroblast division	neural tube development	formation of radial glial scaffolds	midbrain development	midbrain-hindbrain boundary development	negative regulation of smooth muscle cell apoptosis	embryonic forelimb morphogenesis	embryonic hindlimb morphogenesis	tail morphogenesis	external genitalia morphogenesis	cell migration involved in gastrulation	odontogenesis of dentine-containing tooth	embryonic digit morphogenesis	positive regulation of apoptosis	Wnt receptor signaling pathway involved in dorsal/ventral axis specification	canonical Wnt receptor signaling pathway involved in neural crest cell differentiation	canonical Wnt receptor signaling pathway involved in regulation of cell proliferation	negative regulation of fat cell differentiation
4.60228	0.257345	5.97769	0.021815	2.59	Up	0.0334982	0.631038	SERINC1	57515	Serine incorporator 1	Hs.146668	57515	SERINC1	6	Biological Process:	lipid metabolic process	phosphatidylserine metabolic process	sphingolipid metabolic process	phospholipid biosynthetic process	L-serine transport	positive regulation of transferase activity	glycerophospholipid metabolic process	regulation of catalytic activity	amine transport	L-amino acid transport	cellular process	carboxylic acid transport	organic acid transport	biological regulation	organophosphate metabolic process	regulation of biological process	positive regulation of catalytic activity	serine transport	neutral amino acid transport	cellular biosynthetic process	regulation of transferase activity	lipid biosynthetic process	biosynthetic process	glycerolipid metabolic process	membrane lipid metabolic process	phospholipid metabolic process	transport	cellular metabolic process	nitrogen compound transport	regulation of metabolic process	primary metabolic process	metabolic process	regulation of molecular function	establishment of localization
5.33744	0.229887	6.70455	0.099323	2.58	Up	0.0319551	0.631038	RB1CC1	9821	RB1-inducible coiled-coil 1	Hs.196102	9821	RB1CC1	8	Biological Process:	autophagic vacuole assembly	liver development	positive regulation of protein phosphorylation	autophagy	cell cycle	JNK cascade	heart development	negative regulation of apoptosis	positive regulation of cell size	positive regulation of cellular process	positive regulation of cellular protein metabolic process	positive regulation of phosphorus metabolic process	apoptosis	regulation of phosphorylation	multicellular organismal process	cellular process	regulation of cellular component size	anatomical structure development	cell death	regulation of programmed cell death	signaling	negative regulation of biological process	biological regulation	intracellular signal transduction	response to nutrient levels	cellular component organization or biogenesis	programmed cell death	regulation of biological quality	positive regulation of protein metabolic process	response to stimulus	circulatory system development	positive regulation of phosphorylation	intracellular protein kinase cascade	cellular component organization at cellular level
2.97077	0.210791	4.32711	0.043807	2.56	Up	0.0242819	0.631038	MORC2	22880	MORC family CW-type zinc finger 2	Hs.555918	22880	MORC2	22	Molecular Function:	ATP binding	zinc ion binding	metal ion binding	cation binding	purine ribonucleoside triphosphate binding	purine nucleotide binding	binding	nucleotide binding	ion binding	adenyl ribonucleotide binding	ribonucleotide binding	adenyl nucleotide binding	transition metal ion binding	purine ribonucleotide binding
6.6548	0.087471	5.3062	0.257211	2.55	Down	0.038268	0.631038	PITPNM1	9600	Phosphatidylinositol transfer protein, membrane-associated 1	Hs.372295	9600	PITPNM1	11	Biological Process:	lipid metabolic process	brain development	phototransduction	protein transport	detection of abiotic stimulus	detection of stimulus	response to light stimulus	developmental process	response to external stimulus	cellular process	multicellular organismal process	anatomical structure development	signaling	biological regulation	response to abiotic stimulus	regulation of cellular process	regulation of biological process	system development	response to radiation	detection of light stimulus	macromolecule localization	response to stimulus	central nervous system development	protein localization	nervous system development	establishment of protein localization	transport	detection of external stimulus	primary metabolic process	metabolic process	multicellular organismal development	establishment of localization	organ development	cellular response to stimulus
3.60228	0.157692	2.26247	0.21348	2.53	Down	0.0370717	0.631038	WIPI1	55062	WD repeat domain, phosphoinositide interacting 1	Hs.463964	55062	WIPI1	17	Biological Process:	autophagy	macroautophagy	vesicle targeting, trans-Golgi to endosome	post-Golgi vesicle-mediated transport	Golgi vesicle transport	establishment of localization in cell	intracellular transport	response to external stimulus	vesicle targeting, to, from or within Golgi	cell communication	response to extracellular stimulus	cellular process	vesicle targeting	Golgi to endosome transport	response to nutrient levels	organelle localization	response to starvation	response to stimulus	vesicle-mediated transport	cellular response to stress	establishment of organelle localization	transport	cellular response to external stimulus	cellular localization	cellular metabolic process	vesicle localization	catabolic process	metabolic process	cellular response to nutrient levels	cellular response to starvation	establishment of vesicle localization	endosome transport	cellular catabolic process	establishment of localization
3.60228	0.157692	2.26247	0.21348	2.53	Down	0.0370717	0.631038	C12orf48	55010	Chromosome 12 open reading frame 48	Hs.330663	55010	C12orf48	12	Biological Process:	response to DNA damage stimulus	cellular response to stress	cellular response to stimulus	response to stimulus	cellular process	response to stress	Molecular Function:	DNA binding	binding	nucleic acid binding	Cellular Component:	nucleus	cytoplasm	intracellular membrane-bounded organelle	intracellular organelle	intracellular part	intracellular	membrane-bounded organelle	organelle	cell part	all	cell	cellular_component
3.60228	0.157692	2.26247	0.21348	2.53	Down	0.0370717	0.631038	KCTD1	284252	Potassium channel tetramerisation domain containing 1	Hs.526630	284252	KCTD1	18	Biological Process:	potassium ion transport	transport	establishment of localization	cation transport	localization	ion transport	monovalent inorganic cation transport	metal ion transport	Molecular Function:	voltage-gated potassium channel activity	gated channel activity	cation transmembrane transporter activity	substrate-specific transmembrane transporter activity	substrate-specific transporter activity	transporter activity	voltage-gated cation channel activity	voltage-gated ion channel activity	transmembrane transporter activity	passive transmembrane transporter activity	potassium channel activity	ion channel activity	substrate-specific channel activity	ion transmembrane transporter activity	voltage-gated channel activity	channel activity	cation channel activity	Cellular Component:	nucleus	voltage-gated potassium channel complex	membrane	cation channel complex	intracellular organelle	intracellular part	plasma membrane part
3.60228	0.157692	2.26247	0.21348	2.53	Down	0.0370717	0.631038	C9orf7	11094	Chromosome 9 open reading frame 7	Hs.62003	11094	C9orf7	9	Biological Process:	biological_process	all	Molecular Function:	molecular_function	all	Cellular Component:	cellular_component	membrane	integral to membrane	intrinsic to membrane	cell	cell part	all	membrane part
3.60228	0.157692	2.26247	0.21348	2.53	Down	0.0370717	0.631038	POTEF	728378	POTE ankyrin domain family, member F	Hs.580547	728378	POTEF	2	Molecular Function:	ATP binding	purine ribonucleoside triphosphate binding	purine nucleotide binding	adenyl ribonucleotide binding	ribonucleotide binding	binding	adenyl nucleotide binding	purine ribonucleotide binding	nucleotide binding	Cellular Component:	cytoplasm	cell cortex	intracellular part	intracellular	all	cell part	cytoplasmic part	cell periphery	cellular_component	cell
5.18725	0.257345	6.52425	0.048301	2.53	Up	0.0362793	0.631038	FAM178A	55719	Family with sequence similarity 178, member A	Hs.447458	55719	FAM178A	10
2.60228	0.157692	3.92343	0.125556	2.5	Up	0.0224962	0.631038	FEZ2	9637	Fasciculation and elongation protein zeta 2 (zygin II)	Hs.258563	9637	FEZ2	2	Biological Process:	signal transduction	nervous system development	axon guidance	cell differentiation	taxis	neuron projection development	neuron development	developmental process	cellular component morphogenesis	response to external stimulus	multicellular organismal process	cellular process	anatomical structure development	axonogenesis	cell morphogenesis involved in differentiation	neuron differentiation	neurogenesis	signaling	biological regulation	response to chemical stimulus	cell morphogenesis	regulation of cellular process	regulation of biological process	cellular component organization or biogenesis	system development	cell projection morphogenesis	response to stimulus	cell morphogenesis involved in neuron differentiation	cellular component organization or biogenesis at cellular level	cellular component organization	locomotion	cellular component organization at cellular level	anatomical structure morphogenesis	cell part morphogenesis
2.60228	0.157692	3.92343	0.125556	2.5	Up	0.0224962	0.631038	WDR13	64743	WD repeat domain 13	Hs.521973	64743	WDR13	X	Cellular Component:	nucleus	nucleolus	cytoplasm	nuclear lumen	organelle lumen	intracellular organelle	intracellular part	membrane-bounded organelle	non-membrane-bounded organelle	all	nuclear part	cell	intracellular organelle lumen	intracellular membrane-bounded organelle	intracellular	organelle	cell part	membrane-enclosed lumen	intracellular non-membrane-bounded organelle	intracellular organelle part	cellular_component	organelle part
2.60228	0.157692	3.92343	0.125556	2.5	Up	0.0224962	0.631038	CHST6	4166	Carbohydrate (N-acetylglucosamine 6-O) sulfotransferase 6	Hs.655622	4166	CHST6	16	Biological Process:	carbohydrate metabolic process	N-acetylglucosamine metabolic process	sulfur compound metabolic process	keratan sulfate biosynthetic process	nitrogen compound metabolic process	aminoglycan metabolic process	glucosamine metabolic process	cellular metabolic process	glycosaminoglycan metabolic process	glycosaminoglycan biosynthetic process	cellular process	carbohydrate biosynthetic process	macromolecule metabolic process	primary metabolic process	metabolic process	keratan sulfate metabolic process	monosaccharide metabolic process	polysaccharide metabolic process	small molecule metabolic process	sulfur compound biosynthetic process	amine metabolic process	cellular biosynthetic process	cellular carbohydrate metabolic process	polysaccharide biosynthetic process	biosynthetic process	alcohol metabolic process	aminoglycan biosynthetic process	amino sugar metabolic process	macromolecule biosynthetic process	Molecular Function:	N-acetylglucosamine 6-O-sulfotransferase activity	transferase activity	transferase activity, transferring sulfur-containing groups	sulfotransferase activity
4.37444	0.192887	3.05495	0.005961	2.5	Down	0.0207269	0.631038	TCTA	6988	T-cell leukemia translocation altered gene	Hs.517962	6988	TCTA	3	Cellular Component:	membrane	integral to membrane	intrinsic to membrane	cell	all	cellular_component	cell part	membrane part
4.37444	0.192887	3.05495	0.005961	2.5	Down	0.0207269	0.631038	DBF4B	80174	DBF4 homolog B (S. cerevisiae)	Hs.369998	80174	DBF4B	17	Biological Process:	cell cycle	cellular process	Molecular Function:	nucleic acid binding	zinc ion binding	metal ion binding	cation binding	ion binding	binding	transition metal ion binding	Cellular Component:	nucleus	intracellular membrane-bounded organelle	intracellular organelle	intracellular part	intracellular	membrane-bounded organelle	organelle	cell part	all	cell	cellular_component
2.8098	0.049827	4.08439	0.28652	2.42	Up	0.0483185	0.631038	BOD1	91272	Biorientation of chromosomes in cell division 1	Hs.425091	91272	BOD1	5	Biological Process:	cell cycle	mitosis	cell division	cellular component organization at cellular level	mitotic cell cycle	cell cycle phase	cellular component organization or biogenesis	organelle organization	cellular process	cell cycle process	nuclear division	cellular component organization or biogenesis at cellular level	M phase of mitotic cell cycle	organelle fission	cellular component organization	M phase	Cellular Component:	condensed chromosome kinetochore	cytoplasm	microtubule organizing center	cytoskeleton	intracellular organelle	intracellular part	non-membrane-bounded organelle	all	cytoplasmic part	condensed chromosome	chromosome, centromeric region	condensed chromosome, centromeric region	chromosome	cell	kinetochore	cytoskeletal part	intracellular
5.73098	0.116461	4.45862	0.175324	2.42	Down	0.0262912	0.631038	HLA-A	3105	Major histocompatibility complex, class I, A	Hs.181244	3105	HLA-A	6	Biological Process:	antigen processing and presentation of peptide antigen via MHC class I	immune response	viral reproduction	cytokine-mediated signaling pathway	antigen processing and presentation	interspecies interaction between organisms	regulation of defense response to virus by virus	regulation of immune response	interferon-gamma-mediated signaling pathway	type I interferon-mediated signaling pathway	defense response to virus	immune effector process	cellular process	regulation of immune system process	response to other organism	signaling	defense response	biological regulation	response to organic substance	cell surface receptor linked signaling pathway	response to chemical stimulus	response to virus	regulation of cellular process	regulation of biological process	regulation of multi-organism process	regulation of defense response	regulation of defense response to virus	response to stimulus	response to interferon-gamma	cellular response to chemical stimulus	regulation of immune effector process	cellular response to interferon-gamma	response to cytokine stimulus	regulation of response to biotic stimulus
3.39477	0.049827	4.66614	0.190198	2.41	Up	0.0230909	0.631038	BCAS2	10286	Breast carcinoma amplified sequence 2	Hs.22960	10286	BCAS2	1	Biological Process:	RNA splicing, via transesterification reactions	mRNA processing	RNA splicing	nitrogen compound metabolic process	cellular metabolic process	cellular macromolecule metabolic process	RNA metabolic process	cellular process	mRNA metabolic process	nucleic acid metabolic process	macromolecule metabolic process	gene expression	primary metabolic process	cellular nitrogen compound metabolic process	nucleobase, nucleoside, nucleotide and nucleic acid metabolic process	metabolic process	RNA processing	Molecular Function:	protein binding	binding	Cellular Component:	nucleus	spliceosomal complex	nucleolus	nuclear lumen	organelle lumen	intracellular organelle	intracellular part	membrane-bounded organelle	non-membrane-bounded organelle	all	nuclear part	cell	intracellular organelle lumen
5.60228	0.157692	6.86962	0.065752	2.41	Up	0.017693	0.631038	ZNF638	27332	Zinc finger protein 638	Hs.434401	27332	ZNF638	2	Biological Process:	RNA splicing	nitrogen compound metabolic process	cellular metabolic process	cellular macromolecule metabolic process	RNA metabolic process	cellular process	nucleic acid metabolic process	macromolecule metabolic process	gene expression	primary metabolic process	cellular nitrogen compound metabolic process	metabolic process	nucleobase, nucleoside, nucleotide and nucleic acid metabolic process	RNA processing	Molecular Function:	nucleotide binding	DNA binding	double-stranded DNA binding	RNA binding	zinc ion binding	metal ion binding	cation binding	ion binding	binding	transition metal ion binding	structure-specific DNA binding	nucleic acid binding	Cellular Component:	intracellular	nucleus	nucleoplasm	cytoplasm	nuclear speck	nuclear lumen
4.53952	0.220458	5.78466	0.150714	2.37	Up	0.0430505	0.631038	HLTF	6596	Helicase-like transcription factor	Hs.3068	6596	HLTF	3	Biological Process:	regulation of transcription, DNA-dependent	regulation of transcription from RNA polymerase II promoter	chromatin modification	nitrogen compound metabolic process	chromatin organization	regulation of macromolecule metabolic process	organelle organization	cellular process	nucleic acid metabolic process	cellular macromolecule biosynthetic process	macromolecule metabolic process	gene expression	regulation of nucleobase, nucleoside, nucleotide and nucleic acid metabolic process	nucleobase, nucleoside, nucleotide and nucleic acid metabolic process	biological regulation	regulation of biological process	regulation of cellular process	cellular component organization or biogenesis	cellular macromolecule metabolic process	regulation of nitrogen compound metabolic process	regulation of cellular metabolic process	transcription from RNA polymerase II promoter	cellular biosynthetic process	chromosome organization	cellular component organization or biogenesis at cellular level	biosynthetic process	cellular component organization	transcription, DNA-dependent	regulation of biosynthetic process	regulation of cellular macromolecule biosynthetic process	cellular nitrogen compound metabolic process	cellular component organization at cellular level	cellular metabolic process	RNA metabolic process
1.8098	0.049827	3.05495	0.005961	2.37	Up	0.00162032	0.631038	MPHOSPH8	54737	M-phase phosphoprotein 8	Hs.718457	54737	MPHOSPH8	13	Biological Process:	chromatin assembly or disassembly	cell cycle	cellular component organization at cellular level	cellular component organization or biogenesis	chromatin organization	cellular process	organelle organization	chromosome organization	cellular component organization or biogenesis at cellular level	cellular component organization	Molecular Function:	molecular_function	chromatin binding	binding	all	Cellular Component:	chromatin	nucleus	cytoplasm	intracellular organelle	intracellular part	membrane-bounded organelle	non-membrane-bounded organelle	all	chromosome	cell	intracellular membrane-bounded organelle	intracellular	organelle	cell part	chromosomal part	intracellular non-membrane-bounded organelle	intracellular organelle part	cellular_component
1.8098	0.049827	3.05495	0.005961	2.37	Up	0.00162032	0.631038	PRRT1	80863	Proline-rich transmembrane protein 1	Hs.549204	80863	PRRT1	6	Biological Process:	response to biotic stimulus	response to stimulus	Cellular Component:	membrane	integral to membrane	intrinsic to membrane	cell	all	cellular_component	cell part	membrane part
1.8098	0.049827	3.05495	0.005961	2.37	Up	0.00162032	0.631038	ALKBH2	121642	AlkB, alkylation repair homolog 2 (E. coli)	Hs.374458	121642	ALKBH2	12	Biological Process:	DNA repair	DNA dealkylation involved in DNA repair	oxidative DNA demethylation	oxidative demethylation	DNA demethylation	oxidation-reduction process	nitrogen compound metabolic process	regulation of macromolecule metabolic process	cellular process	nucleic acid metabolic process	macromolecule metabolic process	gene expression	biological regulation	nucleobase, nucleoside, nucleotide and nucleic acid metabolic process	regulation of biological process	cellular macromolecule metabolic process	DNA modification	response to stimulus	regulation of gene expression, epigenetic	DNA dealkylation	cellular nitrogen compound metabolic process	demethylation	DNA metabolic process	cellular response to stress	cellular metabolic process	regulation of metabolic process	primary metabolic process	metabolic process	regulation of gene expression	small molecule metabolic process	response to DNA damage stimulus	response to stress	cellular response to stimulus	one-carbon metabolic process
1.8098	0.049827	3.05495	0.005961	2.37	Up	0.00162032	0.631038	C12orf57	113246	Chromosome 12 open reading frame 57	Hs.591045	113246	C12orf57	12
1.8098	0.049827	3.05495	0.005961	2.37	Up	0.00162032	0.631038	100507062	100507062	hypothetical LOC100507062	-	100507062	-	-
1.8098	0.049827	3.05495	0.005961	2.37	Up	0.00162032	0.631038	286367	286367	FP944	-	286367	-	-
1.8098	0.049827	3.05495	0.005961	2.37	Up	0.00162032	0.631038	SAP18	10284	Sin3A-associated protein, 18kDa	Hs.524899	10284	SAP18	13	Biological Process:	regulation of transcription from RNA polymerase II promoter	nitrogen compound metabolic process	regulation of macromolecule metabolic process	cellular process	nucleic acid metabolic process	cellular macromolecule biosynthetic process	macromolecule metabolic process	regulation of nucleobase, nucleoside, nucleotide and nucleic acid metabolic process	gene expression	nucleobase, nucleoside, nucleotide and nucleic acid metabolic process	biological regulation	regulation of biological process	regulation of cellular process	cellular macromolecule metabolic process	regulation of nitrogen compound metabolic process	regulation of cellular metabolic process	transcription from RNA polymerase II promoter	cellular biosynthetic process	biosynthetic process	transcription, DNA-dependent	regulation of biosynthetic process	regulation of cellular macromolecule biosynthetic process	cellular nitrogen compound metabolic process	cellular metabolic process	RNA metabolic process	regulation of transcription	regulation of cellular biosynthetic process	regulation of metabolic process	regulation of primary metabolic process	primary metabolic process	metabolic process	regulation of gene expression	regulation of transcription, DNA-dependent	transcription
1.8098	0.049827	3.05495	0.005961	2.37	Up	0.00162032	0.631038	548645	548645	DnaJ (Hsp40) homolog, subfamily C , member 25	-	548645	-	-	Biological Process:	protein folding	cellular protein metabolic process	cellular metabolic process	cellular macromolecule metabolic process	protein metabolic process	macromolecule metabolic process	primary metabolic process	metabolic process	cellular process	Molecular Function:	heat shock protein binding	unfolded protein binding	protein binding	binding	Cellular Component:	membrane	integral to membrane	intrinsic to membrane	cell	all	cellular_component	cell part	membrane part
1.8098	0.049827	3.05495	0.005961	2.37	Up	0.00162032	0.631038	C15orf38	348110	Chromosome 15 open reading frame 38	Hs.6734	348110	C15orf38	15
1.8098	0.049827	3.05495	0.005961	2.37	Up	0.00162032	0.631038	RAE1	8480	RAE1 RNA export 1 homolog (S. pombe)	Hs.371698	8480	RAE1	20	Biological Process:	carbohydrate metabolic process	mRNA export from nucleus	hexose transport	regulation of glucose transport	glucose transport	viral reproduction	transmembrane transport	transport	cellular localization	establishment of localization in cell	intracellular transport	regulation of localization	regulation of transport	mRNA transport	cellular process	RNA localization	primary metabolic process	biological regulation	metabolic process	regulation of biological process	RNA export from nucleus	nucleic acid transport	nuclear export	nuclear transport	establishment of localization	organic substance transport	macromolecule localization	carbohydrate transport	nucleocytoplasmic transport	nucleobase, nucleoside, nucleotide and nucleic acid transport	RNA transport	establishment of RNA localization	localization	monosaccharide transport
1.8098	0.049827	3.05495	0.005961	2.37	Up	0.00162032	0.631038	ZNF764	92595	Zinc finger protein 764	Hs.132227	92595	ZNF764	16	Biological Process:	regulation of transcription, DNA-dependent	nitrogen compound metabolic process	regulation of macromolecule metabolic process	cellular process	nucleic acid metabolic process	cellular macromolecule biosynthetic process	macromolecule metabolic process	gene expression	regulation of nucleobase, nucleoside, nucleotide and nucleic acid metabolic process	nucleobase, nucleoside, nucleotide and nucleic acid metabolic process	biological regulation	regulation of biological process	regulation of cellular process	cellular macromolecule metabolic process	regulation of nitrogen compound metabolic process	regulation of cellular metabolic process	cellular biosynthetic process	biosynthetic process	transcription, DNA-dependent	regulation of biosynthetic process	regulation of cellular macromolecule biosynthetic process	cellular nitrogen compound metabolic process	cellular metabolic process	RNA metabolic process	regulation of transcription	regulation of cellular biosynthetic process	regulation of metabolic process	regulation of primary metabolic process	primary metabolic process	metabolic process	regulation of gene expression	transcription	RNA biosynthetic process	regulation of RNA metabolic process
1.8098	0.049827	3.05495	0.005961	2.37	Up	0.00162032	0.631038	SAMD5	389432	Sterile alpha motif domain containing 5	Hs.567973	389432	SAMD5	6
1.8098	0.049827	3.05495	0.005961	2.37	Up	0.00162032	0.631038	HEXDC	284004	Hexosaminidase (glycosyl hydrolase family 20, catalytic domain) containing	Hs.714387	284004	HEXDC	17	Biological Process:	carbohydrate metabolic process	primary metabolic process	metabolic process	Molecular Function:	hydrolase activity, hydrolyzing O-glycosyl compounds	beta-N-acetylhexosaminidase activity	cation binding	hydrolase activity	hydrolase activity, acting on glycosyl bonds	ion binding	hexosaminidase activity	binding	catalytic activity	Cellular Component:	nucleus	cytoplasm	intracellular membrane-bounded organelle	intracellular organelle	intracellular part	intracellular	membrane-bounded organelle	organelle	cell part	all	cell	cellular_component
1.8098	0.049827	3.05495	0.005961	2.37	Up	0.00162032	0.631038	DAAM1	23002	Dishevelled associated activator of morphogenesis 1	Hs.654934	23002	DAAM1	14	Biological Process:	cellular component organization	actin cytoskeleton organization	cellular component organization at cellular level	actin filament-based process	cellular component organization or biogenesis at cellular level	cellular component organization or biogenesis	cytoskeleton organization	cellular process	organelle organization	Molecular Function:	actin binding	binding	Rho GTPase binding	cytoskeletal protein binding	GTPase binding	small GTPase binding	protein binding	enzyme binding	Ras GTPase binding	Cellular Component:	cytoplasm	plasma membrane	cell periphery	intracellular part	intracellular	membrane	cell	all	cellular_component	cell part
1.8098	0.049827	3.05495	0.005961	2.37	Up	0.00162032	0.631038	KIAA1609	57707	KIAA1609	Hs.288274	57707	KIAA1609	16	Molecular Function:	protein binding	binding
1.8098	0.049827	3.05495	0.005961	2.37	Up	0.00162032	0.631038	DNAJC22	79962	DnaJ (Hsp40) homolog, subfamily C, member 22	Hs.659300	79962	DNAJC22	12	Biological Process:	protein folding	cellular protein metabolic process	cellular metabolic process	cellular macromolecule metabolic process	protein metabolic process	macromolecule metabolic process	primary metabolic process	metabolic process	cellular process	Molecular Function:	heat shock protein binding	unfolded protein binding	protein binding	binding	Cellular Component:	membrane	integral to membrane	intrinsic to membrane	cell	all	cellular_component	cell part	membrane part
1.8098	0.049827	3.05495	0.005961	2.37	Up	0.00162032	0.631038	RG9MTD1	54931	RNA (guanine-9-) methyltransferase domain containing 1	Hs.715724	54931	RG9MTD1	3	Biological Process:	tRNA processing	nitrogen compound metabolic process	cellular metabolic process	RNA metabolic process	cellular process	nucleic acid metabolic process	tRNA metabolic process	macromolecule metabolic process	gene expression	primary metabolic process	nucleobase, nucleoside, nucleotide and nucleic acid metabolic process	metabolic process	RNA processing	ncRNA metabolic process	cellular macromolecule metabolic process	ncRNA processing	cellular nitrogen compound metabolic process	Molecular Function:	protein binding	methyltransferase activity	transferase activity	transferase activity, transferring one-carbon groups	binding	catalytic activity	Cellular Component:	mitochondrion	intracellular membrane-bounded organelle	intracellular organelle	intracellular part	intracellular	membrane-bounded organelle	organelle	cell part	all
1.8098	0.049827	3.05495	0.005961	2.37	Up	0.00162032	0.631038	WDR73	84942	WD repeat domain 73	Hs.719288	84942	WDR73	15
1.8098	0.049827	3.05495	0.005961	2.37	Up	0.00162032	0.631038	100507373	100507373	hypothetical LOC100507373	-	100507373	-	-
1.8098	0.049827	3.05495	0.005961	2.37	Up	0.00162032	0.631038	692196	692196	small nucleolar RNA, C/D box 76	-	692196	-	-
1.8098	0.049827	3.05495	0.005961	2.37	Up	0.00162032	0.631038	RHOG	391	Ras homolog gene family, member G (rho G)	Hs.501728	391	RHOG	11	Biological Process:	GTP catabolic process	small GTPase mediated signal transduction	Rho protein signal transduction	axon guidance	blood coagulation	positive regulation of cell proliferation	Rac protein signal transduction	actin cytoskeleton organization	platelet activation	activation of Rac GTPase activity	regulation of small GTPase mediated signal transduction	cell chemotaxis	positive regulation of establishment of protein localization in plasma membrane	cell differentiation	taxis	positive regulation of cellular process	neuron development	regulation of hydrolase activity	regulation of establishment of protein localization in plasma membrane	positive regulation of cellular component organization	regulation of cellular component organization	regulation of nucleobase, nucleoside, nucleotide and nucleic acid metabolic process	ribonucleoside triphosphate metabolic process	biological regulation	intracellular signal transduction	positive regulation of catalytic activity	cellular component organization or biogenesis	regulation of biological quality	response to stimulus	nucleoside phosphate metabolic process	nervous system development	regulation of GTPase activity	cellular component organization at cellular level	cell part morphogenesis
2.60228	0.157692	3.84743	0.21348	2.37	Up	0.042555	0.631038	PHF7	51533	PHD finger protein 7	Hs.372719	51533	PHF7	3	Molecular Function:	zinc ion binding	metal ion binding	cation binding	ion binding	binding	transition metal ion binding	Cellular Component:	nucleus	intracellular membrane-bounded organelle	intracellular organelle	intracellular part	intracellular	membrane-bounded organelle	organelle	cell part	all	cell	cellular_component
2.60228	0.157692	3.84743	0.21348	2.37	Up	0.042555	0.631038	PREPL	9581	Prolyl endopeptidase-like	Hs.719111	9581	PREPL	2	Biological Process:	proteolysis	protein metabolic process	macromolecule metabolic process	primary metabolic process	metabolic process	Molecular Function:	serine-type endopeptidase activity	peptidase activity	serine-type peptidase activity	hydrolase activity	serine hydrolase activity	endopeptidase activity	catalytic activity	peptidase activity, acting on L-amino acid peptides	Cellular Component:	cytoplasm	cytosol	cytoplasmic part	intracellular part	intracellular	cell	all	cellular_component	cell part
2.60228	0.157692	3.84743	0.21348	2.37	Up	0.042555	0.631038	UBTD2	92181	Ubiquitin domain containing 2	Hs.131570	92181	UBTD2	5	Cellular Component:	cytoplasm	intracellular part	intracellular	cell	all	cellular_component	cell part
3.50596	0.161023	2.26247	0.21348	2.37	Down	0.0432624	0.631038	SERHL2	253190	Serine hydrolase-like 2	Hs.360940	253190	SERHL2	22	Molecular Function:	hydrolase activity	catalytic activity	Cellular Component:	cytoplasm	mitochondrion	peroxisome	cytoplasmic membrane-bounded vesicle	perinuclear region of cytoplasm	intracellular membrane-bounded organelle	intracellular organelle	intracellular part	membrane-bounded organelle	intracellular	organelle	all	cell part	microbody	cytoplasmic vesicle	cytoplasmic part	vesicle	cellular_component	cell	membrane-bounded vesicle
3.50596	0.161023	2.26247	0.21348	2.37	Down	0.0432624	0.631038	BCDIN3D	144233	BCDIN3 domain containing	Hs.142736	144233	BCDIN3D	12	Molecular Function:	methyltransferase activity	transferase activity	transferase activity, transferring one-carbon groups	catalytic activity
3.50596	0.161023	2.26247	0.21348	2.37	Down	0.0432624	0.631038	CLNS1A	1207	Chloride channel, nucleotide-sensitive, 1A	Hs.430733	1207	CLNS1A	11	Biological Process:	spliceosomal snRNP assembly	transport	chloride transport	cell volume homeostasis	blood circulation	RNA metabolic process	ncRNA metabolic process	cellular component assembly	nitrogen compound metabolic process	cellular component biogenesis	ribonucleoprotein complex subunit organization	multicellular organismal process	cellular process	mRNA metabolic process	nucleic acid metabolic process	macromolecule metabolic process	gene expression	biological regulation	nucleobase, nucleoside, nucleotide and nucleic acid metabolic process	cellular macromolecule metabolic process	cellular component organization or biogenesis	regulation of biological quality	ribonucleoprotein complex assembly	macromolecular complex subunit organization	nuclear mRNA splicing, via spliceosome	system process	circulatory system process	mRNA processing	cellular component organization or biogenesis at cellular level	cellular homeostasis	cellular component organization	cellular nitrogen compound metabolic process	cellular component organization at cellular level	RNA splicing, via transesterification reactions with bulged adenosine as nucleophile
3.50596	0.161023	2.26247	0.21348	2.37	Down	0.0432624	0.631038	100287759	100287759	hypothetical protein LOC100287759	-	100287759	-	-
3.50596	0.161023	2.26247	0.21348	2.37	Down	0.0432624	0.631038	RGL3	57139	Ral guanine nucleotide dissociation stimulator-like 3	Hs.375142	57139	RGL3	19	Biological Process:	signal transduction	regulation of small GTPase mediated signal transduction	regulation of signal transduction	regulation of biological process	regulation of cellular process	small GTPase mediated signal transduction	cellular process	regulation of response to stimulus	cellular response to stimulus	response to stimulus	signaling	biological regulation	regulation of signaling	intracellular signal transduction	Molecular Function:	guanyl-nucleotide exchange factor activity	Ral guanyl-nucleotide exchange factor activity	Ras GTPase binding	nucleoside-triphosphatase regulator activity	binding	small GTPase regulator activity	enzyme binding	GTPase regulator activity	enzyme regulator activity	protein binding	small GTPase binding	GTPase binding	Ras guanyl-nucleotide exchange factor activity	Cellular Component:	intracellular	cell	all	cellular_component	cell part
3.50596	0.161023	2.26247	0.21348	2.37	Down	0.0432624	0.631038	NEXN	91624	Nexilin (F actin binding protein)	Hs.612385	91624	NEXN	1	Biological Process:	regulation of cell migration	regulation of cytoskeleton organization	cellular component organization at cellular level	localization of cell	regulation of localization	regulation of cellular component movement	organelle organization	cellular process	regulation of cellular component organization	cell motility	regulation of cell motility	regulation of locomotion	cytoskeleton organization	biological regulation	cellular component movement	regulation of biological process	regulation of cellular process	cellular component organization or biogenesis	cell migration	cellular component organization or biogenesis at cellular level	regulation of organelle organization	cellular component organization	localization	locomotion	Molecular Function:	structural constituent of muscle	actin filament binding	cytoskeletal protein binding	protein binding	actin binding	structural molecule activity	binding	Cellular Component:	cytoplasm
7.5971	0.093614	8.82952	0.077449	2.35	Up	0.00957966	0.631038	SF3B1	23451	Splicing factor 3b, subunit 1, 155kDa	Hs.632554	23451	SF3B1	2	Biological Process:	RNA splicing, via transesterification reactions	nuclear mRNA splicing, via spliceosome	RNA splicing	anterior/posterior pattern formation	gene expression	RNA splicing, via transesterification reactions with bulged adenosine as nucleophile	nitrogen compound metabolic process	cellular metabolic process	developmental process	RNA metabolic process	multicellular organismal process	cellular process	mRNA metabolic process	nucleic acid metabolic process	macromolecule metabolic process	regionalization	primary metabolic process	nucleobase, nucleoside, nucleotide and nucleic acid metabolic process	metabolic process	RNA processing	multicellular organismal development	cellular macromolecule metabolic process	mRNA processing	cellular nitrogen compound metabolic process	pattern specification process	Molecular Function:	chromatin binding	protein binding	binding	Cellular Component:	nucleus	nucleoplasm	spliceosomal complex	U12-type spliceosomal complex
5.28399	0.176429	4.05495	0.005961	2.34	Down	0.0200131	0.631038	UHRF1BP1L	23074	UHRF1 binding protein 1-like	Hs.620701	23074	UHRF1BP1L	12
4.4432	0.124135	5.66614	0.190198	2.33	Up	0.0328034	0.631038	SAPS1	22870	SAPS domain family, member 1	Hs.515610	22870	SAPS1	19	Biological Process:	regulation of phosphoprotein phosphatase activity	regulation of phosphatase activity	regulation of hydrolase activity	cellular metabolic process	regulation of catalytic activity	cellular process	regulation of phosphorus metabolic process	regulation of phosphate metabolic process	regulation of metabolic process	metabolic process	biological regulation	regulation of molecular function	phosphate metabolic process	regulation of biological process	regulation of cellular process	regulation of cellular metabolic process	phosphorus metabolic process	dephosphorylation	regulation of dephosphorylation	Molecular Function:	protein binding	protein phosphatase binding	phosphatase binding	binding	enzyme binding	Cellular Component:	cytoplasm	intracellular part	intracellular	cell	all	cellular_component	cell part
5.65655	0.273355	6.87927	0.022934	2.33	Up	0.0468247	0.631038	CDK5RAP2	55755	CDK5 regulatory subunit associated protein 2	Hs.269560	55755	CDK5RAP2	9	Biological Process:	G2/M transition of mitotic cell cycle	microtubule cytoskeleton organization	mitotic cell cycle	microtubule bundle formation	chromosome segregation	brain development	regulation of neuron differentiation	centrosome organization	regulation of spindle checkpoint	cell differentiation	regulation of cell differentiation	microtubule organizing center organization	developmental process	multicellular organismal process	organelle organization	cellular process	negative regulation of cellular process	anatomical structure development	neuron differentiation	interphase of mitotic cell cycle	neurogenesis	negative regulation of biological process	cell cycle checkpoint	biological regulation	regulation of cellular process	regulation of biological process	cell cycle phase	regulation of multicellular organismal process	system development	cellular component organization or biogenesis	negative regulation of cell cycle	regulation of cell cycle arrest	regulation of multicellular organismal development	central nervous system development
4.26325	0.081691	3.05495	0.005961	2.31	Down	0.00456371	0.631038	ITFG2	55846	Integrin alpha FG-GAP repeat containing 2	Hs.446098	55846	ITFG2	12
4.26325	0.081691	3.05495	0.005961	2.31	Down	0.00456371	0.631038	VIT	5212	Vitrin	Hs.137415	5212	VIT	2	Cellular Component:	extracellular region	proteinaceous extracellular matrix	extracellular matrix	extracellular region part	all	cellular_component
3.8098	0.049827	5.01636	0.160022	2.31	Up	0.0187542	0.631038	DLG3	1741	Discs, large homolog 3 (Drosophila)	Hs.716481	1741	DLG3	X	Biological Process:	synaptic transmission	axon guidance	negative regulation of cell proliferation	cell differentiation	taxis	multicellular organismal signaling	transmission of nerve impulse	neuron projection development	neuron development	developmental process	cellular component morphogenesis	response to external stimulus	multicellular organismal process	cellular process	cell communication	negative regulation of cellular process	anatomical structure development	axonogenesis	cell morphogenesis involved in differentiation	neuron differentiation	neurogenesis	signaling	negative regulation of biological process	biological regulation	neurological system process	response to chemical stimulus	regulation of biological process	regulation of cellular process	cell morphogenesis	system development	cellular component organization or biogenesis	regulation of cell proliferation	cell projection morphogenesis	cell-cell signaling
2.97077	0.210791	4.16614	0.117157	2.29	Up	0.0383735	0.631038	RAD54L	8438	RAD54-like (S. cerevisiae)	Hs.642042	8438	RAD54L	1	Biological Process:	double-strand break repair via homologous recombination	DNA repair	DNA recombination	meiosis	response to ionizing radiation	response to drug	chromosome organization	nitrogen compound metabolic process	organelle organization	M phase of meiotic cell cycle	cellular process	nucleic acid metabolic process	macromolecule metabolic process	nucleobase, nucleoside, nucleotide and nucleic acid metabolic process	response to abiotic stimulus	response to chemical stimulus	cell cycle phase	cellular component organization or biogenesis	cellular macromolecule metabolic process	response to radiation	response to stimulus	cellular component organization or biogenesis at cellular level	cellular component organization	cell cycle	cellular nitrogen compound metabolic process	DNA metabolic process	cellular response to stress	double-strand break repair	cellular component organization at cellular level	recombinational repair	cellular metabolic process	primary metabolic process	metabolic process	M phase
4.74498	0.184916	3.55495	0.079002	2.28	Down	0.0273846	0.631038	PTPRK	5796	Protein tyrosine phosphatase, receptor type, K	Hs.155919	5796	PTPRK	6	Biological Process:	protein dephosphorylation	cell adhesion	signal transduction	transforming growth factor beta receptor signaling pathway	negative regulation of cell proliferation	negative regulation of keratinocyte proliferation	cell migration	negative regulation of cell migration	protein localization at cell surface	cellular response to reactive oxygen species	cellular response to UV	negative regulation of cell cycle	focal adhesion assembly	response to reactive oxygen species	cellular response to abiotic stimulus	regulation of localization	enzyme linked receptor protein signaling pathway	cellular process	response to inorganic substance	regulation of locomotion	signaling	negative regulation of biological process	biological regulation	response to abiotic stimulus	cell surface receptor linked signaling pathway	cellular component organization or biogenesis	regulation of cell proliferation	transmembrane receptor protein serine/threonine kinase signaling pathway	response to stimulus	cellular response to chemical stimulus	protein localization	locomotion	cellular component organization at cellular level	cellular response to stress
5.92421	0.157692	4.7511	0.105235	2.25	Down	0.0251361	0.631038	FOXC2	2303	Forkhead box C2 (MFH-1, mesenchyme forkhead 1)	Hs.436448	2303	FOXC2	16	Biological Process:	skeletal system development	ossification	blood vessel development	patterning of blood vessels	vasculogenesis	metanephros development	ureteric bud development	somitogenesis	lymphangiogenesis	blood vessel remodeling	heart morphogenesis	transcription, DNA-dependent	anti-apoptosis	Notch signaling pathway	multicellular organismal development	mesoderm development	cell proliferation	insulin receptor signaling pathway	response to hormone stimulus	positive regulation of gene-specific transcription from RNA polymerase II promoter	negative regulation of gene-specific transcription from RNA polymerase II promoter	positive regulation of endothelial cell migration	neural crest cell development	neural crest cell fate commitment	collagen fibril organization	positive regulation of cell adhesion mediated by integrin	embryonic heart tube development	positive regulation of vascular wound healing	camera-type eye development	positive regulation of transcription, DNA-dependent	positive regulation of transcription from RNA polymerase II promoter	regulation of organ growth	vascular endothelial growth factor receptor signaling pathway	paraxial mesoderm formation
3.26325	0.081691	4.42343	0.052516	2.23	Up	0.00693396	0.631038	PLOD2	5352	Procollagen-lysine, 2-oxoglutarate 5-dioxygenase 2	Hs.477866	5352	PLOD2	3	Biological Process:	response to hypoxia	protein modification process	oxidation-reduction process	response to chemical stimulus	response to oxygen levels	cellular metabolic process	cellular macromolecule metabolic process	protein metabolic process	cellular process	response to stress	response to stimulus	cellular protein metabolic process	macromolecule metabolic process	primary metabolic process	macromolecule modification	metabolic process	Molecular Function:	iron ion binding	protein binding	procollagen-lysine 5-dioxygenase activity	oxidoreductase activity, acting on single donors with incorporation of molecular oxygen, incorporation of two	oxidoreductase activity, acting on paired donors, with incorporation or reduction of molecular oxygen	L-ascorbic acid binding	metal ion binding	cation binding	carboxylic acid binding	binding	vitamin binding	catalytic activity	oxidoreductase activity, acting on paired donors, with incorporation or reduction of molecular oxygen, 2-oxogl	oxidoreductase activity	ion binding	transition metal ion binding	peptidyl-lysine 5-dioxygenase activity
5.66693	5.9e-05	4.50839	0.137478	2.23	Down	0.0137909	0.631038	NR1D2	9975	Nuclear receptor subfamily 1, group D, member 2	Hs.37288	9975	NR1D2	3	Biological Process:	regulation of transcription, DNA-dependent	gene expression	regulation of transcription from RNA polymerase II promoter by nuclear hormone receptor	nitrogen compound metabolic process	regulation of macromolecule metabolic process	cellular process	regulation of gene-specific transcription from RNA polymerase II promoter	nucleic acid metabolic process	cellular macromolecule biosynthetic process	macromolecule metabolic process	regulation of nucleobase, nucleoside, nucleotide and nucleic acid metabolic process	nucleobase, nucleoside, nucleotide and nucleic acid metabolic process	biological regulation	regulation of biological process	regulation of cellular process	cellular macromolecule metabolic process	regulation of nitrogen compound metabolic process	regulation of cellular metabolic process	transcription from RNA polymerase II promoter	cellular biosynthetic process	biosynthetic process	transcription, DNA-dependent	regulation of biosynthetic process	regulation of cellular macromolecule biosynthetic process	cellular nitrogen compound metabolic process	cellular metabolic process	RNA metabolic process	regulation of transcription	regulation of cellular biosynthetic process	regulation of metabolic process	regulation of primary metabolic process	primary metabolic process	regulation of gene-specific transcription	metabolic process
4.20048	0.118578	3.05495	0.005961	2.21	Down	0.0105721	0.631038	ZNF74	7625	Zinc finger protein 74	Hs.517418	7625	ZNF74	22	Biological Process:	regulation of transcription, DNA-dependent	multicellular organismal development	nitrogen compound metabolic process	developmental process	regulation of macromolecule metabolic process	multicellular organismal process	cellular process	nucleic acid metabolic process	cellular macromolecule biosynthetic process	macromolecule metabolic process	gene expression	regulation of nucleobase, nucleoside, nucleotide and nucleic acid metabolic process	nucleobase, nucleoside, nucleotide and nucleic acid metabolic process	biological regulation	regulation of biological process	regulation of cellular process	cellular macromolecule metabolic process	regulation of nitrogen compound metabolic process	regulation of cellular metabolic process	cellular biosynthetic process	biosynthetic process	transcription, DNA-dependent	regulation of biosynthetic process	regulation of cellular macromolecule biosynthetic process	cellular nitrogen compound metabolic process	cellular metabolic process	RNA metabolic process	regulation of transcription	regulation of cellular biosynthetic process	regulation of metabolic process	regulation of primary metabolic process	primary metabolic process	metabolic process	regulation of gene expression
5.4432	0.124135	6.57714	0.056805	2.19	Up	0.0141858	0.631038	SYNE1	23345	Spectrin repeat containing, nuclear envelope 1	Hs.12967	23345	SYNE1	6	Biological Process:	nucleus organization	Golgi organization	cell death	establishment of nucleus localization	muscle cell differentiation	cytoskeletal anchoring at nuclear membrane	nuclear matrix anchoring at nuclear membrane	cell differentiation	establishment of localization in cell	developmental process	nucleus localization	cellular process	organelle organization	maintenance of protein location in nucleus	nuclear matrix organization	anatomical structure development	biological regulation	cellular component organization or biogenesis	cellular protein localization	organelle localization	muscle structure development	macromolecule localization	regulation of biological quality	maintenance of location	protein localization	cellular component organization or biogenesis at cellular level	protein localization to organelle	maintenance of protein localization to organelle	cellular component organization	cellular component organization at cellular level	establishment of organelle localization	protein localization to nucleus	cellular localization	cytoskeleton organization
3.39477	0.049827	2.26247	0.21348	2.19	Down	0.0354985	0.631038	ELOF1	84337	Elongation factor 1 homolog (S. cerevisiae)	Hs.631633	84337	ELOF1	19	Molecular Function:	metal ion binding	cation binding	ion binding	binding	Cellular Component:	nucleus	intracellular membrane-bounded organelle	intracellular organelle	intracellular part	intracellular	membrane-bounded organelle	organelle	cell part	all	cell	cellular_component
3.39477	0.049827	2.26247	0.21348	2.19	Down	0.0354985	0.631038	TIMM17A	10440	Translocase of inner mitochondrial membrane 17 homolog A (yeast)	Hs.20716	10440	TIMM17A	1	Biological Process:	protein targeting to mitochondrion	intracellular protein transport	transmembrane transport	cellular component organization at cellular level	establishment of protein localization	transport	cellular localization	establishment of localization in cell	intracellular transport	protein import	organelle organization	cellular process	protein targeting	protein transport	mitochondrial transport	cellular component organization or biogenesis	establishment of localization	mitochondrion organization	cellular protein localization	cellular macromolecule localization	establishment of protein localization to organelle	macromolecule localization	cellular component organization or biogenesis at cellular level	protein localization in mitochondrion	establishment of protein localization in mitochondrion	protein localization	protein localization to organelle	cellular component organization	localization	Molecular Function:	protein transporter activity	P-P-bond-hydrolysis-driven protein transmembrane transporter activity	enzyme binding	P-P-bond-hydrolysis-driven transmembrane transporter activity
3.39477	0.049827	2.26247	0.21348	2.19	Down	0.0354985	0.631038	PPP1R12A	4659	Protein phosphatase 1, regulatory (inhibitor) subunit 12A	Hs.49582	4659	PPP1R12A	12	Biological Process:	protein dephosphorylation	signal transduction	regulation of nucleocytoplasmic transport	transport	cellular localization	establishment of localization in cell	cellular metabolic process	intracellular transport	regulation of cellular localization	regulation of localization	regulation of transport	cellular process	protein modification process	signaling	macromolecule metabolic process	primary metabolic process	biological regulation	metabolic process	phosphate metabolic process	nuclear transport	regulation of cellular process	regulation of biological process	establishment of localization	protein metabolic process	cellular macromolecule metabolic process	phosphorus metabolic process	response to stimulus	cellular response to stimulus	nucleocytoplasmic transport	cellular protein metabolic process	localization	dephosphorylation	regulation of intracellular transport	macromolecule modification
3.39477	0.049827	2.26247	0.21348	2.19	Down	0.0354985	0.631038	GNRHR2	114814	Gonadotropin-releasing hormone (type 2) receptor 2	Hs.711567	114814	GNRHR2	1	Molecular Function:	receptor activity	G-protein coupled receptor activity	gonadotropin-releasing hormone receptor activity	transmembrane receptor activity	molecular transducer activity	protein-hormone receptor activity	signal transducer activity	Cellular Component:	plasma membrane	integral to membrane	intrinsic to membrane	cell periphery	cell	all	cellular_component	cell part	membrane	membrane part
4.32099	0.239082	5.44563	0.062791	2.18	Up	0.0450692	0.631038	USP47	55031	Ubiquitin specific peptidase 47	Hs.577256	55031	USP47	11	Biological Process:	base-excision repair	ubiquitin-dependent protein catabolic process	response to DNA damage stimulus	negative regulation of G2/M transition of mitotic cell cycle	positive regulation of cell growth	negative regulation of gene-specific transcription	cellular response to UV	monoubiquitinated protein deubiquitination	response to drug	negative regulation of apoptosis	negative regulation of caspase activity	negative regulation of gene expression	cellular response to abiotic stimulus	negative regulation of cellular metabolic process	positive regulation of cellular process	mitotic cell cycle	regulation of hydrolase activity	negative regulation of transcription, DNA-dependent	apoptosis	regulation of cellular component size	cell death	regulation of cellular component organization	negative regulation of hydrolase activity	negative regulation of biosynthetic process	regulation of nucleobase, nucleoside, nucleotide and nucleic acid metabolic process	biological regulation	response to abiotic stimulus	cellular component organization or biogenesis	regulation of biological quality	cellular biosynthetic process	response to stimulus	macromolecule catabolic process	biosynthetic process	transcription, DNA-dependent
4.97077	0.111137	3.84743	0.21348	2.18	Down	0.0429665	0.631038	C2orf29	55571	Chromosome 2 open reading frame 29	Hs.715598	55571	C2orf29	2	Biological Process:	nuclear-transcribed mRNA catabolic process, deadenylation-dependent decay	nuclear-transcribed mRNA poly(A) tail shortening	cell proliferation	RNA metabolic process	mRNA metabolic process	mRNA 3'-end processing	nitrogen compound metabolic process	cellular metabolic process	cellular macromolecule catabolic process	cellular process	RNA 3'-end processing	nucleic acid metabolic process	macromolecule metabolic process	gene expression	catabolic process	primary metabolic process	nucleobase, nucleoside, nucleotide and nucleic acid metabolic process	metabolic process	RNA processing	nuclear-transcribed mRNA catabolic process	mRNA catabolic process	cellular catabolic process	cellular macromolecule metabolic process	mRNA processing	RNA catabolic process	macromolecule catabolic process	cellular nitrogen compound metabolic process	Molecular Function:	molecular_function	all	Cellular Component:	cellular_component	cytosol	cytoplasmic part
5.2927	0.210791	6.40863	0.111713	2.17	Up	0.0427898	0.631038	SFRS2IP	9169	Splicing factor, arginine/serine-rich 2, interacting protein	Hs.715491	9169	SFRS2IP	12	Biological Process:	spliceosome assembly	RNA splicing, via transesterification reactions	mRNA processing	RNA splicing	cellular component assembly	nitrogen compound metabolic process	cellular component biogenesis	ribonucleoprotein complex subunit organization	cellular process	mRNA metabolic process	nucleic acid metabolic process	macromolecule metabolic process	gene expression	nucleobase, nucleoside, nucleotide and nucleic acid metabolic process	cellular macromolecule metabolic process	cellular component organization or biogenesis	ribonucleoprotein complex assembly	macromolecular complex subunit organization	nuclear mRNA splicing, via spliceosome	cellular component organization or biogenesis at cellular level	cellular component organization	cellular nitrogen compound metabolic process	cellular component organization at cellular level	RNA splicing, via transesterification reactions with bulged adenosine as nucleophile	cellular metabolic process	RNA metabolic process	macromolecular complex assembly	primary metabolic process	metabolic process	RNA processing	ribonucleoprotein complex biogenesis	cellular macromolecular complex subunit organization	cellular component biogenesis at cellular level	cellular macromolecular complex assembly
2.8098	0.049827	3.92343	0.125556	2.16	Up	0.0143965	0.631038	ZKSCAN4	387032	Zinc finger with KRAB and SCAN domains 4	Hs.44720	387032	ZKSCAN4	6	Biological Process:	regulation of transcription, DNA-dependent	viral reproduction	nitrogen compound metabolic process	regulation of macromolecule metabolic process	cellular process	nucleic acid metabolic process	cellular macromolecule biosynthetic process	macromolecule metabolic process	gene expression	regulation of nucleobase, nucleoside, nucleotide and nucleic acid metabolic process	nucleobase, nucleoside, nucleotide and nucleic acid metabolic process	biological regulation	regulation of biological process	regulation of cellular process	cellular macromolecule metabolic process	regulation of nitrogen compound metabolic process	regulation of cellular metabolic process	cellular biosynthetic process	biosynthetic process	transcription, DNA-dependent	regulation of biosynthetic process	regulation of cellular macromolecule biosynthetic process	cellular nitrogen compound metabolic process	cellular metabolic process	RNA metabolic process	regulation of transcription	regulation of cellular biosynthetic process	regulation of metabolic process	regulation of primary metabolic process	primary metabolic process	metabolic process	regulation of gene expression	transcription	RNA biosynthetic process
2.8098	0.049827	3.92343	0.125556	2.16	Up	0.0143965	0.631038	APAF1	317	Apoptotic peptidase activating factor 1	Hs.552567	317	APAF1	12	Biological Process:	apoptosis	defense response	nervous system development	induction of apoptosis by intracellular signals	activation of caspase activity by cytochrome c	regulation of apoptosis	positive regulation of cellular process	positive regulation of programmed cell death	regulation of hydrolase activity	positive regulation of peptidase activity	positive regulation of biological process	developmental process	regulation of catalytic activity	induction of programmed cell death	regulation of caspase activity	induction of apoptosis	multicellular organismal process	cellular process	anatomical structure development	cell death	regulation of programmed cell death	regulation of endopeptidase activity	biological regulation	activation of caspase activity	regulation of biological process	regulation of cellular process	positive regulation of catalytic activity	system development	programmed cell death	regulation of peptidase activity	response to stimulus	positive regulation of apoptosis	positive regulation of cell death	regulation of metabolic process
2.8098	0.049827	3.92343	0.125556	2.16	Up	0.0143965	0.631038	DCLRE1C	64421	DNA cross-link repair 1C (PSO2 homolog, S. cerevisiae)	Hs.656065	64421	DCLRE1C	10	Biological Process:	DNA repair	DNA recombination	cellular response to stress	nitrogen compound metabolic process	cellular metabolic process	cellular process	nucleic acid metabolic process	macromolecule metabolic process	primary metabolic process	metabolic process	nucleobase, nucleoside, nucleotide and nucleic acid metabolic process	cellular macromolecule metabolic process	response to DNA damage stimulus	response to stress	response to stimulus	cellular response to stimulus	cellular nitrogen compound metabolic process	DNA metabolic process	Molecular Function:	single-stranded DNA specific endodeoxyribonuclease activity	endonuclease activity	5'-3' exonuclease activity	hydrolase activity	deoxyribonuclease activity	exonuclease activity	catalytic activity	nuclease activity	hydrolase activity, acting on ester bonds	endodeoxyribonuclease activity	Cellular Component:	nucleus	intracellular membrane-bounded organelle	intracellular organelle	intracellular part
5.16348	0.055925	4.05495	0.005961	2.16	Down	0.0025642	0.631038	IPO8	10526	Importin 8	Hs.505136	10526	IPO8	12	Biological Process:	intracellular protein transport	signal transduction	establishment of protein localization	transport	cellular localization	establishment of localization in cell	intracellular transport	cellular process	signaling	protein transport	biological regulation	regulation of cellular process	regulation of biological process	establishment of localization	cellular protein localization	cellular macromolecule localization	macromolecule localization	cellular response to stimulus	response to stimulus	protein localization	localization	Molecular Function:	protein binding	Ran GTPase binding	protein transporter activity	substrate-specific transporter activity	transporter activity	binding	enzyme binding	Ras GTPase binding	small GTPase binding	GTPase binding	Cellular Component:	nucleus
4.53952	0.220458	5.63991	0.005961	2.14	Up	0.0378987	0.631038	HSPA9	3313	Heat shock 70kDa protein 9 (mortalin)	Hs.184233	3313	HSPA9	5	Biological Process:	protein folding	protein export from nucleus	anti-apoptosis	establishment of localization in cell	intracellular transport	apoptosis	cellular process	negative regulation of cellular process	intracellular protein transport	cell death	regulation of programmed cell death	protein transport	protein targeting	negative regulation of biological process	macromolecule metabolic process	biological regulation	regulation of biological process	regulation of cellular process	nuclear transport	cellular macromolecule metabolic process	cellular protein localization	programmed cell death	regulation of apoptosis	macromolecule localization	negative regulation of apoptosis	protein localization	establishment of protein localization	transport	cellular localization	cellular metabolic process	primary metabolic process	metabolic process	negative regulation of cell death	death
5.0145	0.067406	3.92343	0.125556	2.13	Down	0.0166348	0.631038	MKNK2	2872	MAP kinase interacting serine/threonine kinase 2	Hs.515032	2872	MKNK2	19	Biological Process:	regulation of translation	protein phosphorylation	cell surface receptor linked signaling pathway	intracellular protein kinase cascade	regulation of macromolecule metabolic process	cellular process	protein modification process	cellular macromolecule biosynthetic process	signaling	macromolecule metabolic process	translation	gene expression	biological regulation	intracellular signal transduction	signal transduction via phosphorylation event	regulation of biological process	regulation of cellular process	cellular macromolecule metabolic process	regulation of cellular metabolic process	phosphorus metabolic process	response to stimulus	cellular biosynthetic process	biosynthetic process	regulation of biosynthetic process	regulation of cellular macromolecule biosynthetic process	cellular metabolic process	posttranscriptional regulation of gene expression	regulation of cellular biosynthetic process	phosphorylation	regulation of metabolic process	regulation of primary metabolic process	primary metabolic process	metabolic process	regulation of gene expression
6.10416	0.115248	5.01636	0.160022	2.13	Down	0.0313286	0.631038	MEGF8	1954	Multiple EGF-like-domains 8	Hs.132483	1954	MEGF8	19	Biological Process:	biological_process	all	Molecular Function:	structural molecule activity	calcium ion binding	cation binding	ion binding	binding	metal ion binding	Cellular Component:	cellular_component	membrane	integral to membrane	intrinsic to membrane	cell	cell part	all	membrane part
3.87445	0.20746	4.95862	0.102283	2.12	Up	0.0426268	0.631038	PNPLA8	50640	Patatin-like phospholipase domain containing 8	Hs.617340	50640	PNPLA8	7	Biological Process:	fatty acid metabolic process	metabolic process	lipid catabolic process	carboxylic acid metabolic process	small molecule metabolic process	cellular metabolic process	cellular lipid metabolic process	organic acid metabolic process	lipid metabolic process	cellular process	catabolic process	primary metabolic process	cellular ketone metabolic process	monocarboxylic acid metabolic process	oxoacid metabolic process	Molecular Function:	lysophospholipase activity	ATP binding	hydrolase activity	calcium-independent phospholipase A2 activity	phospholipase A2 activity	purine ribonucleoside triphosphate binding	phospholipase activity	purine nucleotide binding	binding	nucleotide binding	catalytic activity	hydrolase activity, acting on ester bonds	lipase activity	adenyl ribonucleotide binding	ribonucleotide binding	adenyl nucleotide binding	purine ribonucleotide binding	carboxylesterase activity
3.26325	0.081691	4.32711	0.043807	2.09	Up	0.00750647	0.631038	LRRC24	441381	Leucine rich repeat containing 24	Hs.715747	441381	LRRC24	8	Cellular Component:	membrane	integral to membrane	intrinsic to membrane	cell	all	cellular_component	cell part	membrane part
3.89477	0.134789	4.95862	0.102283	2.09	Up	0.024375	0.631038	HIF1AN	55662	Hypoxia inducible factor 1, alpha subunit inhibitor	Hs.500788	55662	HIF1AN	10	Biological Process:	oxidation-reduction process	metabolic process	Molecular Function:	peptide-aspartate beta-dioxygenase activity	protein binding	oxidoreductase activity	oxidoreductase activity, acting on single donors with incorporation of molecular oxygen, incorporation of two	metal ion binding	cation binding	oxidoreductase activity, acting on paired donors, with incorporation or reduction of molecular oxygen	binding	catalytic activity	oxidoreductase activity, acting on paired donors, with incorporation or reduction of molecular oxygen, 2-oxogl	ion binding	oxidoreductase activity, acting on single donors with incorporation of molecular oxygen	dioxygenase activity	Cellular Component:	nucleus	intracellular membrane-bounded organelle	intracellular organelle	intracellular part	intracellular	membrane-bounded organelle	organelle	cell part	all	cell	cellular_component
3.39477	0.049827	4.45862	0.175324	2.09	Up	0.0281205	0.631038	TCIRG1	10312	T-cell, immune regulator 1, ATPase, H+ transporting, lysosomal V0 subunit A3	Hs.495985	10312	TCIRG1	11	Biological Process:	ion transport	cellular iron ion homeostasis	cellular defense response	positive regulation of cell proliferation	insulin receptor signaling pathway	ATP hydrolysis coupled proton transport	proton transport	transferrin transport	transmembrane transport	positive regulation of cellular process	cation transport	energy coupled proton transport, against electrochemical gradient	positive regulation of biological process	enzyme linked receptor protein signaling pathway	iron ion transport	hydrogen transport	cellular process	response to endogenous stimulus	response to peptide hormone stimulus	protein transport	signaling	ion homeostasis	defense response	biological regulation	response to organic substance	response to chemical stimulus	cell surface receptor linked signaling pathway	chemical homeostasis	regulation of biological process	regulation of cellular process	metal ion homeostasis	cellular cation homeostasis	monovalent inorganic cation transport	regulation of cell proliferation
2.8098	0.049827	3.84743	0.21348	2.05	Up	0.0418523	0.631038	DPAGT1	1798	Dolichyl-phosphate (UDP-N-acetylglucosamine) N-acetylglucosaminephosphotransferase 1 (GlcNAc-1-P transferase)	Hs.524081	1798	DPAGT1	11	Biological Process:	UDP-N-acetylglucosamine metabolic process	protein N-linked glycosylation	dolichol-linked oligosaccharide biosynthetic process	protein N-linked glycosylation via asparagine	dolichol biosynthetic process	post-translational protein modification	cellular protein metabolic process	protein oligomerization	cellular component assembly	polyprenol metabolic process	cellular component biogenesis	nitrogen compound metabolic process	glucosamine metabolic process	prenol biosynthetic process	cellular process	protein complex biogenesis	cellular macromolecule biosynthetic process	protein modification process	protein glycosylation	macromolecule metabolic process	macromolecule glycosylation	nucleobase, nucleoside, nucleotide and nucleic acid metabolic process	monosaccharide metabolic process	peptidyl-amino acid modification	peptidyl-asparagine modification	cellular component organization or biogenesis	cellular macromolecule metabolic process	prenol metabolic process	nucleotide-sugar metabolic process	lipid metabolic process	macromolecular complex subunit organization	cellular biosynthetic process	cellular carbohydrate metabolic process	lipid biosynthetic process
5.2927	0.210791	6.32453	0.105615	2.04	Up	0.0484478	0.631038	CSE1L	1434	CSE1 chromosome segregation 1-like (yeast)	Hs.90073	1434	CSE1L	20	Biological Process:	intracellular protein transport	apoptosis	cell proliferation	establishment of protein localization	transport	cellular localization	establishment of localization in cell	establishment of localization	intracellular transport	cellular macromolecule localization	cellular protein localization	programmed cell death	cellular process	macromolecule localization	cell death	protein transport	protein localization	localization	death	Molecular Function:	protein binding	importin-alpha export receptor activity	protein transporter activity	substrate-specific transporter activity	transporter activity	nuclear export signal receptor activity	binding	Cellular Component:	nucleus	cytoplasm	intracellular membrane-bounded organelle	intracellular organelle	intracellular part	intracellular
6.26325	0.181344	7.29247	0.114207	2.04	Up	0.040727	0.631038	CAPRIN1	4076	Cell cycle associated protein 1	Hs.471818	4076	CAPRIN1	11	Biological Process:	negative regulation of translation	cell differentiation	positive regulation of dendrite morphogenesis	positive regulation of dendritic spine morphogenesis	neuron projection development	neuron development	regulation of cell differentiation	positive regulation of cellular process	negative regulation of cellular metabolic process	regulation of neuron projection development	dendrite morphogenesis	positive regulation of cellular component organization	dendritic spine development	multicellular organismal process	cellular process	anatomical structure development	regulation of cellular component organization	negative regulation of biological process	negative regulation of biosynthetic process	negative regulation of macromolecule metabolic process	biological regulation	regulation of multicellular organismal process	cellular component organization or biogenesis	cell projection morphogenesis	regulation of cell morphogenesis	cellular biosynthetic process	cell morphogenesis involved in neuron differentiation	regulation of cell projection organization	biosynthetic process	regulation of biosynthetic process	regulation of cellular macromolecule biosynthetic process	nervous system development	regulation of nervous system development	anatomical structure morphogenesis
3.39477	0.049827	4.42343	0.052516	2.04	Up	0.0049161	0.631038	LMBRD2	92255	LMBR1 domain containing 2	Hs.294103	92255	LMBRD2	5	Cellular Component:	membrane	integral to membrane	intrinsic to membrane	cell	all	cellular_component	cell part	membrane part
3.87445	0.20746	4.89586	0.039518	2.03	Up	0.0401911	0.631038	10714	10714	polymerase (DNA-directed), delta 3, accessory subunit	-	10714	-	-	Biological Process:	S phase of mitotic cell cycle	mitotic cell cycle	telomere maintenance via recombination	telomere maintenance	DNA synthesis involved in DNA repair	DNA strand elongation involved in DNA replication	DNA repair	transcription-coupled nucleotide-excision repair	base-excision repair	nucleotide-excision repair	nucleotide-excision repair, DNA gap filling	mismatch repair	telomere maintenance via semi-conservative replication	nitrogen compound metabolic process	organelle organization	cellular process	cellular macromolecule biosynthetic process	nucleic acid metabolic process	interphase of mitotic cell cycle	macromolecule metabolic process	biological regulation	nucleobase, nucleoside, nucleotide and nucleic acid metabolic process	DNA-dependent DNA replication	DNA strand elongation	cell cycle phase	cellular component organization or biogenesis	cellular macromolecule metabolic process	regulation of biological quality	response to stimulus	cellular biosynthetic process	mitotic recombination	telomere maintenance via telomere lengthening	chromosome organization	cellular component organization or biogenesis at cellular level
4.9385	0.008596	3.92343	0.125556	2.02	Down	0.015026	0.631038	CMTM4	146223	CKLF-like MARVEL transmembrane domain containing 4	Hs.643961	146223	CMTM4	16	Biological Process:	chemotaxis	taxis	response to stimulus	response to chemical stimulus	locomotion	response to external stimulus	Molecular Function:	cytokine activity	protein binding	binding	receptor binding	Cellular Component:	extracellular space	membrane	integral to membrane	extracellular region part	cell part	all	membrane part	intrinsic to membrane	extracellular region	cellular_component	cell
4.5637	0.003631	3.55495	0.079002	2.01	Down	0.00609027	0.631038	CNOT6L	246175	CCR4-NOT transcription complex, subunit 6-like	Hs.592519	246175	CNOT6L	4	Biological Process:	nuclear-transcribed mRNA catabolic process, deadenylation-dependent decay	nuclear-transcribed mRNA poly(A) tail shortening	mRNA processing	RNA metabolic process	mRNA metabolic process	mRNA 3'-end processing	nitrogen compound metabolic process	cellular metabolic process	cellular macromolecule catabolic process	cellular process	RNA 3'-end processing	nucleic acid metabolic process	macromolecule metabolic process	gene expression	catabolic process	primary metabolic process	nucleobase, nucleoside, nucleotide and nucleic acid metabolic process	metabolic process	RNA processing	nuclear-transcribed mRNA catabolic process	mRNA catabolic process	cellular catabolic process	cellular macromolecule metabolic process	RNA catabolic process	macromolecule catabolic process	cellular nitrogen compound metabolic process	Molecular Function:	exonuclease activity	protein binding	hydrolase activity	hydrolase activity, acting on ester bonds	binding	catalytic activity	nuclease activity
4.85353	0.093558	3.84743	0.21348	2.01	Down	0.0497019	0.631038	DR1	1810	Down-regulator of transcription 1, TBP-binding (negative cofactor 2)	Hs.348418	1810	DR1	1	Biological Process:	negative regulation of transcription from RNA polymerase II promoter	histone H3 acetylation	negative regulation of gene expression	negative regulation of cellular metabolic process	negative regulation of transcription, DNA-dependent	cellular process	negative regulation of biological process	negative regulation of biosynthetic process	negative regulation of macromolecule metabolic process	regulation of nucleobase, nucleoside, nucleotide and nucleic acid metabolic process	biological regulation	histone acetylation	peptidyl-amino acid modification	peptidyl-lysine acetylation	cellular component organization or biogenesis	transcription from RNA polymerase II promoter	cellular biosynthetic process	biosynthetic process	chromatin modification	transcription, DNA-dependent	regulation of biosynthetic process	regulation of cellular macromolecule biosynthetic process	histone modification	cellular component organization at cellular level	RNA metabolic process	regulation of metabolic process	negative regulation of nitrogen compound metabolic process	protein metabolic process	regulation of transcription, DNA-dependent	covalent chromatin modification	transcription	protein acetylation	cellular protein metabolic process	RNA biosynthetic process
4.05573	0.026175	3.05495	0.005961	2	Down	0.000718753	0.631038	SKIV2L	6499	Superkiller viralicidic activity 2-like (S. cerevisiae)	Hs.89864	6499	SKIV2L	6	Molecular Function:	nucleotide binding	RNA binding	ATP-dependent RNA helicase activity	helicase activity	protein binding	ATP binding	hydrolase activity, acting on acid anhydrides, in phosphorus-containing anhydrides	RNA helicase activity	purine ribonucleoside triphosphate binding	purine NTP-dependent helicase activity	binding	catalytic activity	ATPase activity	pyrophosphatase activity	purine ribonucleotide binding	hydrolase activity	purine nucleotide binding	nucleoside-triphosphatase activity	hydrolase activity, acting on acid anhydrides	RNA-dependent ATPase activity	ATPase activity, coupled	adenyl ribonucleotide binding	ribonucleotide binding	adenyl nucleotide binding	nucleic acid binding	ATP-dependent helicase activity	Cellular Component:	nucleus	intracellular membrane-bounded organelle	intracellular organelle	intracellular part	intracellular	membrane-bounded organelle	organelle
4.05573	0.026175	3.05495	0.005961	2	Down	0.000718753	0.631038	SERPINE2	5270	Serpin peptidase inhibitor, clade E (nexin, plasminogen activator inhibitor type 1), member 2	Hs.38449	5270	SERPINE2	2	Biological Process:	multicellular organismal development	nervous system development	negative regulation of plasminogen activation	negative regulation of endopeptidase activity	negative regulation of protein maturation by peptide bond cleavage	cell differentiation	negative regulation of blood coagulation	regulation of cell migration	negative regulation of proteolysis	positive regulation of astrocyte differentiation	negative regulation of platelet aggregation	regulation of response to external stimulus	cell-cell adhesion	positive regulation of cellular process	regulation of cell differentiation	negative regulation of cellular metabolic process	platelet aggregation	regulation of hydrolase activity	regulation of localization	plasminogen activation	cellular process	multicellular organismal process	negative regulation of homotypic cell-cell adhesion	anatomical structure development	regulation of coagulation	regulation of locomotion	negative regulation of biological process	regulation of endopeptidase activity	negative regulation of hydrolase activity	negative regulation of macromolecule metabolic process	biological regulation	platelet activation	cell migration	regulation of multicellular organismal process
3.26325	0.081691	2.26247	0.21348	2	Down	0.0484086	0.631038	ZNF121	7675	Zinc finger protein 121	Hs.501537	7675	ZNF121	19	Molecular Function:	DNA binding	zinc ion binding	metal ion binding	cation binding	ion binding	binding	transition metal ion binding	nucleic acid binding	Cellular Component:	intracellular	nucleus	intracellular membrane-bounded organelle	intracellular organelle	intracellular part	membrane-bounded organelle	organelle	all	cell part	cellular_component	cell
3.26325	0.081691	2.26247	0.21348	2	Down	0.0484086	0.631038	LOC283050	283050	Hypothetical LOC283050	Hs.309176	283050	LOC283050	10
3.26325	0.081691	2.26247	0.21348	2	Down	0.0484086	0.631038	C1orf63	57035	Chromosome 1 open reading frame 63	Hs.259412	57035	C1orf63	1
3.26325	0.081691	2.26247	0.21348	2	Down	0.0484086	0.631038	TCEAL3	85012	Transcription elongation factor A (SII)-like 3	Hs.311776	85012	TCEAL3	X	Cellular Component:	nucleus	intracellular membrane-bounded organelle	intracellular organelle	intracellular part	intracellular	membrane-bounded organelle	organelle	cell part	all	cell	cellular_component
3.26325	0.081691	2.26247	0.21348	2	Down	0.0484086	0.631038	GUCY2E	390226	Guanylate cyclase 2E	Hs.440026	390226	GUCY2E	11
3.26325	0.081691	2.26247	0.21348	2	Down	0.0484086	0.631038	STXBP3	6814	Syntaxin binding protein 3	Hs.530436	6814	STXBP3	1	Biological Process:	vesicle docking involved in exocytosis	blood coagulation	protein transport	vesicle-mediated transport	platelet activation	neutrophil degranulation	negative regulation of calcium ion-dependent exocytosis	protein heterooligomerization	platelet aggregation	myeloid leukocyte mediated immunity	cell-cell adhesion	establishment of localization in cell	immune effector process	regulation of localization	multicellular organismal process	cellular process	protein complex biogenesis	negative regulation of biological process	biological regulation	leukocyte activation	cellular component organization or biogenesis	myeloid cell activation involved in immune response	regulation of biological quality	macromolecular complex subunit organization	response to stimulus	protein localization	transport	neutrophil activation involved in immune response	regulation of exocytosis	response to wounding	regulation of transport	leukocyte mediated immunity	regulated secretory pathway	negative regulation of transport
3.26325	0.081691	2.26247	0.21348	2	Down	0.0484086	0.631038	COMMD2	51122	COMM domain containing 2	Hs.591315	51122	COMMD2	3	Molecular Function:	protein binding	binding
3.26325	0.081691	2.26247	0.21348	2	Down	0.0484086	0.631038	IRAK4	51135	Interleukin-1 receptor-associated kinase 4	Hs.138499	51135	IRAK4	12	Biological Process:	cytokine production	toll-like receptor signaling pathway	MyD88-dependent toll-like receptor signaling pathway	protein phosphorylation	signal transduction	Toll signaling pathway	cytokine-mediated signaling pathway	toll-like receptor 1 signaling pathway	toll-like receptor 2 signaling pathway	toll-like receptor 4 signaling pathway	innate immune response	regulation of immune response	immune response	positive regulation of defense response	positive regulation of biological process	cellular process	multicellular organismal process	pattern recognition receptor signaling pathway	protein modification process	immune response-activating signal transduction	regulation of immune system process	signaling	macromolecule metabolic process	immune response-regulating signaling pathway	defense response	biological regulation	response to organic substance	response to chemical stimulus	cell surface receptor linked signaling pathway	regulation of cellular process	regulation of biological process	cellular macromolecule metabolic process	phosphorus metabolic process	regulation of defense response
3.26325	0.081691	2.26247	0.21348	2	Down	0.0484086	0.631038	CAMK4	814	Calcium/calmodulin-dependent protein kinase IV	Hs.591269	814	CAMK4	5	Biological Process:	protein phosphorylation	nucleocytoplasmic transport	signal transduction	activation of phospholipase C activity	synaptic transmission	nerve-nerve synaptic transmission	nerve growth factor receptor signaling pathway	multicellular organismal signaling	transmission of nerve impulse	regulation of hydrolase activity	establishment of localization in cell	intracellular transport	enzyme linked receptor protein signaling pathway	regulation of catalytic activity	multicellular organismal process	cell communication	cellular process	protein modification process	signaling	macromolecule metabolic process	neurological system process	biological regulation	regulation of lipase activity	cell surface receptor linked signaling pathway	regulation of biological process	regulation of cellular process	nuclear transport	positive regulation of catalytic activity	cellular macromolecule metabolic process	cell-cell signaling	phosphorus metabolic process	response to stimulus	system process	transport
3.26325	0.081691	2.26247	0.21348	2	Down	0.0484086	0.631038	CD302	9936	CD302 molecule	Hs.130014	9936	CD302	2	Molecular Function:	binding	sugar binding	carbohydrate binding	Cellular Component:	membrane	integral to membrane	intrinsic to membrane	cell	all	cellular_component	cell part	membrane part
3.26325	0.081691	2.26247	0.21348	2	Down	0.0484086	0.631038	FNTB	2342	Farnesyltransferase, CAAX box, beta	Hs.632345	2342	FNTB	14	Biological Process:	protein farnesylation	cellular metabolic process	lipoprotein metabolic process	cellular process	protein prenylation	cellular macromolecule biosynthetic process	protein modification process	macromolecule metabolic process	primary metabolic process	metabolic process	protein metabolic process	cellular macromolecule metabolic process	protein lipidation	lipoprotein biosynthetic process	cellular biosynthetic process	cellular protein metabolic process	biosynthetic process	macromolecule modification	macromolecule biosynthetic process	Molecular Function:	prenyltransferase activity	protein farnesyltransferase activity	protein binding	transferase activity	metal ion binding	cation binding	ion binding	binding	protein prenyltransferase activity	catalytic activity	transferase activity, transferring alkyl or aryl (other than methyl) groups	Cellular Component:	microtubule associated complex	intracellular organelle
3.26325	0.081691	4.26246	0.21348	2	Up	0.0485496	0.631038	STK25	10494	Serine/threonine kinase 25 (STE20 homolog, yeast)	Hs.516807	10494	STK25	2	Biological Process:	protein phosphorylation	response to oxidative stress	signal transduction	cellular metabolic process	phosphorylation	cellular process	protein modification process	signaling	macromolecule metabolic process	primary metabolic process	biological regulation	metabolic process	phosphate metabolic process	response to chemical stimulus	regulation of biological process	regulation of cellular process	protein metabolic process	cellular macromolecule metabolic process	phosphorus metabolic process	response to stress	cellular response to stimulus	response to stimulus	cellular protein metabolic process	macromolecule modification	Molecular Function:	nucleotide binding	protein kinase activity	protein serine/threonine kinase activity	protein binding	ATP binding	identical protein binding	metal ion binding	purine ribonucleoside triphosphate binding	binding
4.61716	0.049827	5.61614	0.107728	2	Up	0.0138245	0.631038	NCAPG	64151	Non-SMC condensin I complex, subunit G	Hs.567567	64151	NCAPG	4	Biological Process:	cell cycle	mitosis	mitotic chromosome condensation	cell division	cellular component organization at cellular level	sister chromatid segregation	chromosome segregation	mitotic cell cycle	chromosome condensation	DNA packaging	organelle organization	cellular process	DNA conformation change	nuclear division	M phase of mitotic cell cycle	M phase	cell cycle phase	cellular component organization or biogenesis	cell cycle process	chromosome organization	cellular component organization or biogenesis at cellular level	organelle fission	cellular component organization	mitotic sister chromatid segregation	Molecular Function:	protein binding	binding	Cellular Component:	condensin complex	nucleus	chromosome	cytoplasm	intracellular organelle	intracellular part
5.01873	0.088828	4.05495	0.005961	1.95	Down	0.00842511	0.631038	TP53INP2	58476	Tumor protein p53 inducible nuclear protein 2	Hs.516994	58476	TP53INP2	20	Cellular Component:	nucleus	intracellular membrane-bounded organelle	intracellular organelle	intracellular part	intracellular	membrane-bounded organelle	organelle	cell part	all	cell	cellular_component
5.01873	0.088828	4.05495	0.005961	1.95	Down	0.00842511	0.631038	ZFX	7543	Zinc finger protein, X-linked	Hs.336681	7543	ZFX	X	Molecular Function:	DNA binding	transcription coactivator activity	zinc ion binding	transcription regulator activity	metal ion binding	cation binding	transcription cofactor activity	protein binding transcription factor activity	binding	ion binding	transition metal ion binding	nucleic acid binding	transcription factor binding transcription factor activity	Cellular Component:	intracellular	nucleus	nucleolus	nuclear lumen	organelle lumen	intracellular organelle	intracellular part	membrane-bounded organelle	non-membrane-bounded organelle	all	nuclear part	cell	intracellular organelle lumen	intracellular membrane-bounded organelle	organelle	cell part	membrane-enclosed lumen	intracellular non-membrane-bounded organelle	intracellular organelle part	cellular_component
6.53541	0.031923	5.57714	0.068726	1.94	Down	0.00619538	0.631038	SCAP	22937	SREBF chaperone	Hs.531789	22937	SCAP	3	Biological Process:	response to hypoxia	positive regulation of transcription via sterol regulatory element binding involved in ER-nuclear st	aging	steroid metabolic process	cholesterol metabolic process	response to insulin stimulus	regulation of fatty acid biosynthetic process	negative regulation of cholesterol biosynthetic process	positive regulation of low-density lipoprotein particle receptor biosynthetic process	positive regulation of cellular process	response to oxygen levels	cellular process	response to endogenous stimulus	regulation of gene-specific transcription from RNA polymerase II promoter	positive regulation of nucleobase, nucleoside, nucleotide and nucleic acid metabolic process	signaling	negative regulation of biological process	negative regulation of biosynthetic process	positive regulation of biosynthetic process	regulation of nucleobase, nucleoside, nucleotide and nucleic acid metabolic process	biological regulation	low-density lipoprotein particle receptor biosynthetic process	organic acid biosynthetic process	lipid metabolic process	cellular response to sterol depletion	transcription from RNA polymerase II promoter	positive regulation of transcription, DNA-dependent	cellular biosynthetic process	response to stimulus	lipid biosynthetic process	regulation of cholesterol biosynthetic process	biosynthetic process	alcohol metabolic process	transcription, DNA-dependent
6.78252	0.164568	7.73628	0.043442	1.94	Up	0.030402	0.631038	AHNAK2	113146	AHNAK nucleoprotein 2	Hs.441783	113146	AHNAK2	14	Cellular Component:	nucleus	intracellular membrane-bounded organelle	intracellular organelle	intracellular part	intracellular	membrane-bounded organelle	organelle	cell part	all	cell	cellular_component
3.26325	0.081691	4.21591	0.155003	1.94	Up	0.0322011	0.631038	CDH2	1000	Cadherin 2, type 1, N-cadherin (neuronal)	Hs.464829	1000	CDH2	18	Biological Process:	cell adhesion	homophilic cell adhesion	heterophilic cell-cell adhesion	synapse assembly	calcium-dependent cell-cell adhesion	cell migration	regulation of myelination	regulation of protein localization	cell junction assembly	adherens junction organization	regulation of Rho protein signal transduction	muscle cell differentiation	cell-cell junction organization	blood vessel morphogenesis	regulation of axonogenesis	positive regulation of muscle cell differentiation	protein heterooligomerization	negative regulation of canonical Wnt receptor signaling pathway	cell differentiation	positive regulation of cellular process	neuron development	regulation of neuron projection development	protein complex biogenesis	vasculature development	regulation of cellular component organization	Wnt receptor signaling pathway	blood vessel development	biological regulation	intracellular signal transduction	regulation of multicellular organismal process	cellular component organization or biogenesis	canonical Wnt receptor signaling pathway	regulation of biological quality	macromolecular complex subunit organization
3.26325	0.081691	4.21591	0.155003	1.94	Up	0.0322011	0.631038	DNAJC3	5611	DnaJ (Hsp40) homolog, subfamily C, member 3	Hs.59214	5611	DNAJC3	13	Biological Process:	protein folding	response to unfolded protein	response to virus	proteolysis involved in cellular protein catabolic process	multi-organism process	cellular metabolic process	cellular macromolecule catabolic process	cellular process	proteolysis	response to other organism	macromolecule metabolic process	catabolic process	primary metabolic process	metabolic process	response to organic substance	cellular protein catabolic process	response to chemical stimulus	cellular catabolic process	protein metabolic process	cellular macromolecule metabolic process	response to biotic stimulus	protein catabolic process	response to stress	response to stimulus	cellular protein metabolic process	response to protein stimulus	macromolecule catabolic process	Molecular Function:	protein kinase inhibitor activity	binding	heat shock protein binding	unfolded protein binding	chaperone binding	misfolded protein binding
2.60228	0.157692	3.55495	0.079002	1.94	Up	0.0326091	0.631038	ATP6V1C2	245973	ATPase, H+ transporting, lysosomal 42kDa, V1 subunit C2	Hs.580464	245973	ATP6V1C2	2	Biological Process:	ion transport	cellular iron ion homeostasis	insulin receptor signaling pathway	ATP hydrolysis coupled proton transport	proton transport	transferrin transport	transmembrane transport	cation transport	energy coupled proton transport, against electrochemical gradient	enzyme linked receptor protein signaling pathway	iron ion transport	hydrogen transport	cellular process	response to endogenous stimulus	response to peptide hormone stimulus	protein transport	signaling	ion homeostasis	biological regulation	response to organic substance	response to chemical stimulus	cell surface receptor linked signaling pathway	chemical homeostasis	regulation of biological process	regulation of cellular process	metal ion homeostasis	cellular cation homeostasis	monovalent inorganic cation transport	cation homeostasis	iron ion homeostasis	macromolecule localization	ion transmembrane transport	regulation of biological quality	response to stimulus
3.26325	0.081691	4.21591	0.155003	1.94	Up	0.0322011	0.631038	DIRAS1	148252	DIRAS family, GTP-binding RAS-like 1	Hs.172753	148252	DIRAS1	19	Biological Process:	signal transduction	small GTPase mediated signal transduction	regulation of biological process	regulation of cellular process	cellular process	cellular response to stimulus	response to stimulus	signaling	biological regulation	intracellular signal transduction	Molecular Function:	nucleotide binding	GTPase activity	GTP binding	hydrolase activity	hydrolase activity, acting on acid anhydrides, in phosphorus-containing anhydrides	purine ribonucleoside triphosphate binding	purine nucleotide binding	nucleoside-triphosphatase activity	hydrolase activity, acting on acid anhydrides	binding	catalytic activity	guanyl nucleotide binding	guanyl ribonucleotide binding	ribonucleotide binding	pyrophosphatase activity	purine ribonucleotide binding	Cellular Component:	intracellular	plasma membrane	cell periphery	membrane	cell	all
2.60228	0.157692	3.55495	0.079002	1.94	Up	0.0326091	0.631038	RGNEF	64283	Rho-guanine nucleotide exchange factor	Hs.482521	64283	RGNEF	5	Biological Process:	cell differentiation	regulation of Rho protein signal transduction	intracellular signal transduction	regulation of signal transduction	developmental process	Ras protein signal transduction	cellular process	regulation of response to stimulus	regulation of Ras protein signal transduction	signaling	regulation of small GTPase mediated signal transduction	biological regulation	regulation of biological process	regulation of cellular process	small GTPase mediated signal transduction	Rho protein signal transduction	cellular developmental process	response to stimulus	signal transduction	cellular response to stimulus	regulation of signaling	Molecular Function:	RNA binding	guanyl-nucleotide exchange factor activity	Rho guanyl-nucleotide exchange factor activity	metal ion binding	nucleoside-triphosphatase regulator activity	cation binding	small GTPase regulator activity	binding	GTPase regulator activity	enzyme regulator activity	ion binding	Ras guanyl-nucleotide exchange factor activity
2.60228	0.157692	3.55495	0.079002	1.94	Up	0.0326091	0.631038	ACVR2A	92	Activin A receptor, type IIA	Hs.470174	92	ACVR2A	2	Biological Process:	gastrulation with mouth forming second	positive regulation of protein phosphorylation	transmembrane receptor protein serine/threonine kinase signaling pathway	spermatogenesis	determination of left/right symmetry	mesoderm development	anterior/posterior pattern formation	response to organic substance	positive regulation of bone mineralization	BMP signaling pathway	regulation of BMP signaling pathway	positive regulation of activin receptor signaling pathway	sperm ejaculation	penile erection	positive regulation of erythrocyte differentiation	positive regulation of osteoblast differentiation	positive regulation of follicle-stimulating hormone secretion	embryonic skeletal system development	regulation of nitric-oxide synthase activity	Sertoli cell proliferation	cell differentiation	positive regulation of cellular process	endocrine process	regulation of phosphorylation	chordate embryonic development	biological regulation	regulation of activin receptor signaling pathway	immune system development	regulation of oxidoreductase activity	regulation of multicellular organismal process	positive regulation of gonadotropin secretion	signal release	regulation of hormone levels	cell-cell signaling
2.60228	0.157692	3.55495	0.079002	1.94	Up	0.0326091	0.631038	KBTBD6	89890	Kelch repeat and BTB (POZ) domain containing 6	Hs.534040	89890	KBTBD6	13	Biological Process:	biological_process	all	Molecular Function:	molecular_function	protein binding	binding	all	Cellular Component:	cellular_component	all
2.60228	0.157692	3.55495	0.079002	1.94	Up	0.0326091	0.631038	G2E3	55632	G2/M-phase specific E3 ubiquitin ligase	Hs.509008	55632	G2E3	14	Biological Process:	protein modification process	apoptosis	multicellular organismal development	cellular metabolic process	cellular macromolecule metabolic process	protein metabolic process	developmental process	programmed cell death	multicellular organismal process	cellular process	cell death	cellular protein metabolic process	macromolecule metabolic process	primary metabolic process	macromolecule modification	metabolic process	death	Molecular Function:	protein binding	zinc ion binding	ligase activity	acid-amino acid ligase activity	metal ion binding	cation binding	binding	ligase activity, forming carbon-nitrogen bonds	catalytic activity	ion binding	transition metal ion binding	Cellular Component:	intracellular	nucleus	nucleolus	cytoplasm
4.50596	0.161023	3.55495	0.079002	1.93	Down	0.0337771	0.631038	RPS3A	6189	Ribosomal protein S3A	Hs.356572	6189	RPS3A	4	Biological Process:	translation	translational initiation	translational elongation	translational termination	induction of apoptosis	gene expression	viral reproduction	viral infectious cycle	viral transcription	cell differentiation	endocrine pancreas development	cellular protein metabolic process	pancreas development	reproduction	positive regulation of cellular process	positive regulation of programmed cell death	apoptosis	induction of programmed cell death	multicellular organismal process	cellular process	anatomical structure development	cell death	cellular component disassembly	regulation of programmed cell death	endocrine system development	biological regulation	reproductive process	cellular component organization or biogenesis	programmed cell death	macromolecular complex subunit organization	cellular biosynthetic process	biosynthetic process	cellular component organization at cellular level	positive regulation of apoptosis
4.66002	0.099953	3.71591	0.081962	1.92	Down	0.0182341	0.631038	KCNAB1	7881	Potassium voltage-gated channel, shaker-related subfamily, beta member 1	Hs.654519	7881	KCNAB1	3	Biological Process:	ion transport	potassium ion transport	transmembrane transport	oxidation-reduction process	transport	cation transport	establishment of localization	monovalent inorganic cation transport	cellular process	localization	metabolic process	metal ion transport	Molecular Function:	voltage-gated ion channel activity	voltage-gated potassium channel activity	potassium channel regulator activity	oxidoreductase activity	cation transmembrane transporter activity	gated channel activity	substrate-specific transmembrane transporter activity	substrate-specific transporter activity	transporter activity	catalytic activity	voltage-gated cation channel activity	transmembrane transporter activity	passive transmembrane transporter activity	potassium channel activity	ion channel activity	substrate-specific channel activity	ion transmembrane transporter activity	voltage-gated channel activity	channel regulator activity	channel activity	cation channel activity
4.71348	0.146149	5.65315	0.144728	1.92	Up	0.0447233	0.631038	FAM168A	23201	Family with sequence similarity 168, member A	Hs.475334	23201	FAM168A	11
5.76325	0.003272	4.82711	0.029234	1.91	Down	0.000985944	0.631038	SLC6A14	11254	Solute carrier family 6 (amino acid transporter), member 14	Hs.522109	11254	SLC6A14	X	Biological Process:	amino acid transmembrane transport	cellular amino acid metabolic process	transport	ion transport	neurotransmitter transport	amino acid transport	response to toxin	cellular nitrogen compound metabolic process	transmembrane transport	carboxylic acid metabolic process	nitrogen compound metabolic process	cellular metabolic process	nitrogen compound transport	amine transport	organic acid metabolic process	cellular process	carboxylic acid transport	organic acid transport	primary metabolic process	cellular ketone metabolic process	metabolic process	response to chemical stimulus	cellular amine metabolic process	small molecule metabolic process	establishment of localization	amine metabolic process	organic substance transport	response to stimulus	localization	oxoacid metabolic process	Molecular Function:	neurotransmitter:sodium symporter activity	amino acid transmembrane transporter activity	symporter activity
6.52083	0.046496	7.45324	0.119311	1.91	Up	0.0183434	0.631038	EPRS	2058	Glutamyl-prolyl-tRNA synthetase	Hs.497788	2058	EPRS	1	Biological Process:	tRNA aminoacylation for protein translation	glutamyl-tRNA aminoacylation	prolyl-tRNA aminoacylation	protein complex assembly	gene expression	cellular component assembly	carboxylic acid metabolic process	cellular component biogenesis	nitrogen compound metabolic process	tRNA aminoacylation	organic acid metabolic process	cellular process	protein complex biogenesis	cellular macromolecule biosynthetic process	nucleic acid metabolic process	macromolecule metabolic process	translation	nucleobase, nucleoside, nucleotide and nucleic acid metabolic process	cellular amine metabolic process	ncRNA metabolic process	cellular component organization or biogenesis	cellular macromolecule metabolic process	amine metabolic process	macromolecular complex subunit organization	cellular biosynthetic process	biosynthetic process	cellular component organization	cellular nitrogen compound metabolic process	protein complex subunit organization	cellular metabolic process	RNA metabolic process	tRNA metabolic process	macromolecular complex assembly	primary metabolic process
3.39477	0.049827	4.32711	0.043807	1.91	Up	0.00502565	0.631038	BAT1	7919	HLA-B associated transcript 1	Hs.254042	7919	BAT1	6	Biological Process:	spliceosome assembly	nuclear mRNA splicing, via spliceosome	mRNA export from nucleus	transport	RNA splicing	RNA secondary structure unwinding	intronless viral mRNA export from host nucleus	cellular component assembly	reproduction	nitrogen compound metabolic process	cellular component biogenesis	establishment of localization in cell	intracellular transport	ribonucleoprotein complex subunit organization	cellular process	RNA localization	mRNA metabolic process	nucleic acid metabolic process	interaction with host	viral reproduction	macromolecule metabolic process	interspecies interaction between organisms	gene expression	nucleobase, nucleoside, nucleotide and nucleic acid metabolic process	reproductive process	nuclear transport	nucleic acid transport	RNA export from nucleus	cellular macromolecule metabolic process	cellular component organization or biogenesis	macromolecule localization	ribonucleoprotein complex assembly	macromolecular complex subunit organization	nucleobase, nucleoside, nucleotide and nucleic acid transport
6.66002	0.099953	7.58889	0.01634	1.9	Up	0.0116811	0.631038	IQGAP1	8826	IQ motif containing GTPase activating protein 1	Hs.430551	8826	IQGAP1	15	Biological Process:	energy reserve metabolic process	signal transduction	regulation of insulin secretion	regulation of small GTPase mediated signal transduction	regulation of signal transduction	oxidation-reduction process	establishment of localization in cell	regulation of cellular localization	regulation of localization	cell communication	cellular process	regulation of hormone secretion	signaling	regulation of peptide transport	regulation of secretion	biological regulation	intracellular signal transduction	regulation of cellular process	regulation of biological process	regulation of peptide secretion	signal release	regulation of hormone levels	peptide transport	cell-cell signaling	regulation of biological quality	response to stimulus	secretion	peptide secretion	energy derivation by oxidation of organic compounds	regulation of signaling	insulin secretion	transport	regulation of peptide hormone secretion	cellular localization
4.50596	0.161023	5.42343	0.052516	1.89	Up	0.0324307	0.631038	LARP4	113251	La ribonucleoprotein domain family, member 4	Hs.26613	113251	LARP4	12	Molecular Function:	nucleotide binding	RNA binding	binding	nucleic acid binding
5.87573	0.028292	4.95862	0.102283	1.89	Down	0.0131271	0.631038	KIAA0355	9710	KIAA0355	Hs.330073	9710	KIAA0355	19
3.97077	0.111137	3.05495	0.005961	1.89	Down	0.0144495	0.631038	PPHLN1	51535	Periphilin 1	Hs.444157	51535	PPHLN1	12	Biological Process:	keratinization	multicellular organismal development	cell differentiation	tissue development	system development	developmental process	cellular developmental process	multicellular organismal process	organ development	cellular process	anatomical structure development	epidermal cell differentiation	epithelium development	keratinocyte differentiation	epithelial cell differentiation	epidermis development	Cellular Component:	nucleus	cytoplasm	intracellular membrane-bounded organelle	intracellular organelle	intracellular part	intracellular	membrane-bounded organelle	organelle	cell part	all	cell	cellular_component
4.97077	0.210791	4.05495	0.005961	1.89	Down	0.0491432	0.631038	CMPK1	51727	Cytidine monophosphate (UMP-CMP) kinase 1, cytosolic	Hs.714325	51727	CMPK1	1	Biological Process:	pyrimidine ribonucleotide biosynthetic process	nucleobase, nucleoside and nucleotide interconversion	nucleoside monophosphate phosphorylation	nucleobase, nucleoside and nucleotide metabolic process	nitrogen compound metabolic process	heterocycle biosynthetic process	ribonucleotide metabolic process	cellular nitrogen compound biosynthetic process	cellular process	pyrimidine ribonucleotide metabolic process	nucleotide biosynthetic process	ribonucleotide biosynthetic process	pyrimidine-containing compound metabolic process	nucleobase, nucleoside, nucleotide and nucleic acid metabolic process	phosphorus metabolic process	cellular biosynthetic process	nucleotide phosphorylation	nucleoside phosphate metabolic process	biosynthetic process	cellular nitrogen compound metabolic process	pyrimidine-containing compound biosynthetic process	nucleobase, nucleoside, nucleotide and nucleic acid biosynthetic process	nucleoside monophosphate metabolic process	small molecule biosynthetic process	cellular metabolic process	nucleobase, nucleoside and nucleotide biosynthetic process	pyrimidine nucleotide metabolic process	phosphorylation	pyrimidine nucleotide biosynthetic process	primary metabolic process	metabolic process	heterocycle metabolic process	phosphate metabolic process	small molecule metabolic process
3.60228	0.157692	4.50839	0.137478	1.87	Up	0.0493914	0.631038	C2orf68	388969	Chromosome 2 open reading frame 68	Hs.516159	388969	C2orf68	2
3.26325	0.081691	4.16614	0.117157	1.87	Up	0.0241212	0.631038	KLHL9	55958	Kelch-like 9 (Drosophila)	Hs.522029	55958	KLHL9	9	Biological Process:	cytokinesis	cell cycle	mitosis	protein ubiquitination	cellular component organization at cellular level	mitotic cell cycle	cellular metabolic process	organelle organization	cellular process	protein modification process	nuclear division	macromolecule metabolic process	M phase of mitotic cell cycle	primary metabolic process	metabolic process	cell division	M phase	protein modification by small protein conjugation	cell cycle phase	cellular macromolecule metabolic process	protein metabolic process	cellular component organization or biogenesis	cellular protein metabolic process	cell cycle process	cellular component organization or biogenesis at cellular level	protein modification by small protein conjugation or removal	organelle fission	cellular component organization	macromolecule modification	Molecular Function:	ubiquitin-protein ligase activity	catalytic activity	ligase activity, forming carbon-nitrogen bonds	acid-amino acid ligase activity
3.26325	0.081691	4.16614	0.117157	1.87	Up	0.0241212	0.631038	NSF	4905	N-ethylmaleimide-sensitive factor	Hs.431279	4905	NSF	17	Biological Process:	ATP catabolic process	proteolysis	synaptic transmission	protein transport	multicellular organismal signaling	transmission of nerve impulse	nucleobase, nucleoside, nucleotide and nucleic acid catabolic process	nitrogen compound metabolic process	purine ribonucleotide catabolic process	ribonucleotide metabolic process	purine nucleotide catabolic process	multicellular organismal process	cell communication	cellular process	cellular nitrogen compound catabolic process	signaling	macromolecule metabolic process	ribonucleoside triphosphate metabolic process	neurological system process	nucleobase, nucleoside, nucleotide and nucleic acid metabolic process	nucleoside triphosphate catabolic process	macromolecule localization	cell-cell signaling	system process	nucleoside phosphate metabolic process	protein localization	nucleobase, nucleoside and nucleotide catabolic process	purine nucleoside triphosphate catabolic process	ATP metabolic process	cellular nitrogen compound metabolic process	small molecule catabolic process	establishment of protein localization	transport	purine nucleotide metabolic process
3.26325	0.081691	4.16614	0.117157	1.87	Up	0.0241212	0.631038	FANCG	2189	Fanconi anemia, complementation group G	Hs.591084	2189	FANCG	9	Biological Process:	cell cycle checkpoint	ovarian follicle development	DNA repair	mitochondrion organization	spermatid development	response to radiation	cell differentiation	reproduction	multicellular organismal process	cellular process	anatomical structure development	male gamete generation	negative regulation of biological process	reproductive structure development	biological regulation	response to abiotic stimulus	reproductive process	cellular component organization or biogenesis	development of primary sexual characteristics	response to stimulus	DNA metabolic process	sex differentiation	cellular component organization at cellular level	cellular response to stress	spermatogenesis	cell cycle arrest	ovulation cycle	ovum-producing ovary development	regulation of cell cycle	response to DNA damage stimulus	response to stress	rhythmic process	organ development	cell development
5.40964	0.157692	4.50839	0.137478	1.87	Down	0.0498861	0.631038	IGFBP4	3487	Insulin-like growth factor binding protein 4	Hs.462998	3487	IGFBP4	17	Biological Process:	skeletal system development	regulation of cell growth	DNA metabolic process	inflammatory response	signal transduction	cell proliferation	nitrogen compound metabolic process	developmental process	cellular process	multicellular organismal process	regulation of cellular component size	anatomical structure development	nucleic acid metabolic process	signaling	regulation of cellular component organization	macromolecule metabolic process	defense response	nucleobase, nucleoside, nucleotide and nucleic acid metabolic process	regulation of growth	biological regulation	regulation of biological process	regulation of cellular process	cellular macromolecule metabolic process	system development	cellular component organization or biogenesis	regulation of biological quality	response to stimulus	cellular component organization	cellular nitrogen compound metabolic process	cellular metabolic process	response to wounding	growth	primary metabolic process	regulation of anatomical structure size
4.39477	0.049827	5.27365	0.097265	1.84	Up	0.015112	0.631038	KIAA0746	23231	KIAA0746 protein	Hs.479384	23231	KIAA0746	4	Molecular Function:	binding	Cellular Component:	membrane	integral to membrane	intrinsic to membrane	cell	all	cellular_component	cell part	membrane part
4.93377	0.17379	4.05495	0.005961	1.84	Down	0.0369937	0.631038	AK2	204	Adenylate kinase 2	Hs.470907	204	AK2	1	Biological Process:	nucleobase, nucleoside and nucleotide interconversion	nucleobase, nucleoside and nucleotide metabolic process	small molecule metabolic process	nitrogen compound metabolic process	cellular metabolic process	cellular process	primary metabolic process	nucleobase, nucleoside, nucleotide and nucleic acid metabolic process	cellular nitrogen compound metabolic process	metabolic process	Molecular Function:	nucleotide binding	adenylate kinase activity	ATP binding	transferase activity	purine ribonucleoside triphosphate binding	purine nucleotide binding	binding	catalytic activity	transferase activity, transferring phosphorus-containing groups	nucleobase, nucleoside, nucleotide kinase activity	adenyl ribonucleotide binding	ribonucleotide binding	nucleotide kinase activity	adenyl nucleotide binding	purine ribonucleotide binding	kinase activity	phosphotransferase activity, phosphate group as acceptor	Cellular Component:	mitochondrion	mitochondrial inner membrane	mitochondrial intermembrane space	organelle inner membrane	intracellular organelle
5.66002	0.099953	4.78466	0.150714	1.83	Down	0.0401304	0.631038	KCTD20	222658	Potassium channel tetramerisation domain containing 20	Hs.188757	222658	KCTD20	6	Biological Process:	potassium ion transport	transport	establishment of localization	cation transport	localization	ion transport	monovalent inorganic cation transport	metal ion transport	Molecular Function:	voltage-gated potassium channel activity	gated channel activity	cation transmembrane transporter activity	substrate-specific transmembrane transporter activity	substrate-specific transporter activity	transporter activity	voltage-gated cation channel activity	voltage-gated ion channel activity	transmembrane transporter activity	passive transmembrane transporter activity	potassium channel activity	ion channel activity	substrate-specific channel activity	ion transmembrane transporter activity	voltage-gated channel activity	channel activity	cation channel activity	Cellular Component:	voltage-gated potassium channel complex	membrane	cation channel complex	plasma membrane part	all	membrane part	potassium channel complex
4.79844	0.131458	3.92343	0.125556	1.83	Down	0.040553	0.631038	PTMS	5763	Parathymosin	Hs.504613	5763	PTMS	12	Biological Process:	DNA replication	nitrogen compound metabolic process	cellular metabolic process	cellular macromolecule metabolic process	cellular process	cellular biosynthetic process	cellular macromolecule biosynthetic process	nucleic acid metabolic process	biosynthetic process	macromolecule metabolic process	primary metabolic process	cellular nitrogen compound metabolic process	metabolic process	nucleobase, nucleoside, nucleotide and nucleic acid metabolic process	macromolecule biosynthetic process	DNA metabolic process	Molecular Function:	zinc ion binding	cation binding	ion binding	binding	transition metal ion binding	metal ion binding	Cellular Component:	soluble fraction	nucleus	cytosol	intracellular membrane-bounded organelle	intracellular organelle	intracellular part	intracellular	membrane-bounded organelle	organelle	all
4.13173	0.049827	4.99218	0.056805	1.82	Up	0.00762353	0.631038	SMCHD1	23347	Structural maintenance of chromosomes flexible hinge domain containing 1	Hs.8118	23347	SMCHD1	18	Biological Process:	chromosome organization	inactivation of X chromosome by DNA methylation	cellular component organization at cellular level	regulation of macromolecule metabolic process	cellular process	organelle organization	regulation of metabolic process	macromolecule metabolic process	gene expression	metabolic process	biological regulation	regulation of gene expression	dosage compensation	regulation of biological process	cellular component organization or biogenesis	regulation of gene expression, epigenetic	cellular component organization or biogenesis at cellular level	dosage compensation, by inactivation of X chromosome	cellular component organization	Molecular Function:	ATP binding	purine ribonucleoside triphosphate binding	purine nucleotide binding	adenyl ribonucleotide binding	ribonucleotide binding	binding	adenyl nucleotide binding	purine ribonucleotide binding	nucleotide binding	Cellular Component:	Barr body	chromosome	nuclear heterochromatin	sex chromatin
5.18725	0.157692	4.32711	0.043807	1.82	Down	0.0343502	0.631038	ZFYVE1	53349	Zinc finger, FYVE domain containing 1	Hs.335106	53349	ZFYVE1	14	Molecular Function:	1-phosphatidylinositol binding	phosphatidylinositol-3,4,5-trisphosphate binding	zinc ion binding	phosphatidylinositol-3,4-bisphosphate binding	metal ion binding	lipid binding	phospholipid binding	cation binding	ion binding	binding	transition metal ion binding	phosphatidylinositol binding	Cellular Component:	endoplasmic reticulum	Golgi apparatus	Golgi stack	perinuclear region of cytoplasm	intracellular organelle	intracellular part	membrane-bounded organelle	all	cytoplasmic part	cell	intracellular membrane-bounded organelle	intracellular	organelle	cell part	cytoplasm	Golgi apparatus part	intracellular organelle part	cellular_component	organelle part
3.89477	0.134789	4.7511	0.105235	1.81	Up	0.0376401	0.631038	SLC7A11	23657	Solute carrier family 7, (cationic amino acid transporter, y+ system) member 11	Hs.390594	23657	SLC7A11	4	Biological Process:	ion transport	amino acid transport	blood coagulation	response to toxin	cellular nitrogen compound metabolic process	leukocyte migration	transmembrane transport	transport	nitrogen compound metabolic process	cellular metabolic process	nitrogen compound transport	localization of cell	wound healing	response to wounding	amine transport	cellular process	multicellular organismal process	carboxylic acid transport	cell motility	organic acid transport	metabolic process	biological regulation	cellular component movement	immune system process	response to chemical stimulus	cell migration	establishment of localization	organic substance transport	hemostasis	response to stress	regulation of biological quality	response to stimulus	locomotion	localization
3.8098	0.049827	4.66614	0.190198	1.81	Up	0.0488834	0.631038	RECQL4	9401	RecQ protein-like 4	Hs.31442	9401	RECQL4	8	Biological Process:	DNA strand renaturation	DNA repair	DNA recombination	multicellular organismal development	positive regulation of cell proliferation	DNA duplex unwinding	pigmentation	negative regulation of sister chromatid cohesion	skeletal system morphogenesis	positive regulation of cellular process	nitrogen compound metabolic process	positive regulation of biological process	developmental process	organelle organization	multicellular organismal process	cellular process	anatomical structure development	negative regulation of cellular process	nucleic acid metabolic process	negative regulation of cell cycle process	regulation of cellular component organization	negative regulation of biological process	macromolecule metabolic process	biological regulation	nucleobase, nucleoside, nucleotide and nucleic acid metabolic process	negative regulation of organelle organization	regulation of biological process	regulation of cellular process	system development	cellular component organization or biogenesis	cellular macromolecule metabolic process	negative regulation of cellular component organization	regulation of chromosome organization	regulation of cell proliferation
6.12993	0.022368	5.27365	0.097265	1.81	Down	0.0133144	0.631038	PHF16	9767	PHD finger protein 16	Hs.371977	9767	PHF16	X	Biological Process:	histone H3 acetylation	histone H4-K5 acetylation	histone H4-K8 acetylation	histone H4-K12 acetylation	histone H4-K16 acetylation	cellular component organization at cellular level	internal protein amino acid acetylation	histone H4 acetylation	chromatin organization	cellular metabolic process	organelle organization	cellular process	protein modification process	macromolecule metabolic process	primary metabolic process	metabolic process	protein acylation	histone acetylation	peptidyl-amino acid modification	peptidyl-lysine acetylation	cellular component organization or biogenesis	protein metabolic process	cellular macromolecule metabolic process	internal peptidyl-lysine acetylation	covalent chromatin modification	peptidyl-lysine modification	protein acetylation	cellular protein metabolic process	chromosome organization	cellular component organization or biogenesis at cellular level	cellular component organization	chromatin modification	macromolecule modification	histone modification
5.23568	0.01627	6.07714	0.141767	1.79	Up	0.0275742	0.631038	ATAD2	29028	ATPase family, AAA domain containing 2	Hs.370834	29028	ATAD2	8	Molecular Function:	nucleotide binding	ATP binding	hydrolase activity	ATPase activity	hydrolase activity, acting on acid anhydrides, in phosphorus-containing anhydrides	purine ribonucleoside triphosphate binding	nucleoside-triphosphatase activity	purine nucleotide binding	hydrolase activity, acting on acid anhydrides	binding	catalytic activity	adenyl ribonucleotide binding	pyrophosphatase activity	ribonucleotide binding	adenyl nucleotide binding	purine ribonucleotide binding	Cellular Component:	nucleus	nucleolus	cytoplasm	mitochondrion	nuclear lumen	organelle lumen	intracellular organelle	intracellular part	membrane-bounded organelle	non-membrane-bounded organelle	all	cytoplasmic part	nuclear part	cell	intracellular organelle lumen	intracellular membrane-bounded organelle	intracellular
3.89477	0.134789	3.05495	0.005961	1.79	Down	0.0248518	0.631038	TMEM47	83604	Transmembrane protein 47	Hs.8769	83604	TMEM47	X	Cellular Component:	plasma membrane	cell-cell junction	integral to membrane	plasma membrane part	all	cell part	membrane part	intrinsic to membrane	cell periphery	cell junction	membrane	cellular_component	cell
3.89477	0.134789	3.05495	0.005961	1.79	Down	0.0248518	0.631038	HIST3H2BB	128312	Histone cluster 3, H2bb	Hs.376691	128312	HIST3H2BB	1	Biological Process:	nucleosome assembly	cellular component assembly	cellular component organization at cellular level	chromatin assembly or disassembly	chromatin assembly	cellular component biogenesis	chromatin organization	DNA packaging	cellular process	organelle organization	DNA conformation change	nucleosome organization	macromolecular complex assembly	cellular component organization or biogenesis	cellular macromolecular complex subunit organization	protein-DNA complex subunit organization	macromolecular complex subunit organization	cellular macromolecular complex assembly	chromosome organization	cellular component organization or biogenesis at cellular level	cellular component organization	protein-DNA complex assembly	cellular component assembly at cellular level	Molecular Function:	DNA binding	binding	nucleic acid binding	Cellular Component:	nucleosome	nucleus	chromosome	protein-DNA complex	intracellular organelle	intracellular part
5.84821	0.081691	5.01636	0.160022	1.78	Down	0.0436202	0.631038	NMT1	4836	N-myristoyltransferase 1	Hs.532790	4836	NMT1	17	Biological Process:	in utero embryonic development	N-terminal protein lipidation	N-terminal protein myristoylation	apoptosis	induction of apoptosis by intracellular signals	activation of pro-apoptotic gene products	protein lipoylation	positive regulation of cellular process	positive regulation of programmed cell death	positive regulation of biological process	developmental process	induction of programmed cell death	induction of apoptosis	lipoprotein metabolic process	cellular process	multicellular organismal process	cellular macromolecule biosynthetic process	chordate embryonic development	protein modification process	cell death	regulation of programmed cell death	macromolecule metabolic process	biological regulation	regulation of biological process	regulation of cellular process	cellular macromolecule metabolic process	regulation of apoptosis	programmed cell death	lipoprotein biosynthetic process	protein lipidation	protein myristoylation	cellular biosynthetic process	embryo development ending in birth or egg hatching	biosynthetic process
6.13173	0.049827	5.30087	0.081962	1.78	Down	0.0130671	0.631038	PLD3	23646	Phospholipase D family, member 3	Hs.257008	23646	PLD3	19	Biological Process:	lipid catabolic process	catabolic process	primary metabolic process	metabolic process	lipid metabolic process	Molecular Function:	phospholipase D activity	protein binding	hydrolase activity	NAPE-specific phospholipase D activity	hydrolase activity, acting on ester bonds	lipase activity	phospholipase activity	binding	phosphoric diester hydrolase activity	catalytic activity	phosphoric ester hydrolase activity	Cellular Component:	endoplasmic reticulum	endoplasmic reticulum membrane	membrane	integral to membrane	endoplasmic reticulum part	intracellular organelle	intracellular part	membrane-bounded organelle	all	nuclear membrane-endoplasmic reticulum network	membrane part	intrinsic to membrane	cytoplasmic part	cell	endomembrane system	intracellular membrane-bounded organelle
3.60228	0.157692	4.42343	0.052516	1.77	Up	0.038612	0.631038	TRIM8	81603	Tripartite motif-containing 8	Hs.336810	81603	TRIM8	10	Biological Process:	biological_process	all	Molecular Function:	zinc ion binding	ligase activity	protein homodimerization activity	metal ion binding	cation binding	binding	catalytic activity	protein binding	ion binding	protein dimerization activity	transition metal ion binding	identical protein binding	Cellular Component:	nucleus	nucleolus	cytoplasm	PML body	intracellular membrane-bounded organelle	nucleoplasm	nuclear lumen	nuclear body	organelle lumen	intracellular organelle	intracellular part	membrane-bounded organelle	non-membrane-bounded organelle	all	nuclear part	cell	intracellular organelle lumen	nucleoplasm part
3.50596	0.161023	4.32711	0.043807	1.77	Up	0.0389054	0.631038	PHRF1	57661	PHD and ring finger domains 1	Hs.325838	57661	PHRF1	11	Biological Process:	transcription from RNA polymerase II promoter	mRNA processing	nitrogen compound metabolic process	cellular metabolic process	RNA metabolic process	cellular process	mRNA metabolic process	nucleic acid metabolic process	cellular macromolecule biosynthetic process	macromolecule metabolic process	gene expression	primary metabolic process	nucleobase, nucleoside, nucleotide and nucleic acid metabolic process	metabolic process	RNA processing	cellular macromolecule metabolic process	transcription	cellular biosynthetic process	RNA biosynthetic process	biosynthetic process	transcription, DNA-dependent	cellular nitrogen compound metabolic process	macromolecule biosynthetic process	Molecular Function:	zinc ion binding	protein domain specific binding	metal ion binding	RNA polymerase binding	protein binding	cation binding	ion binding	binding	enzyme binding	transition metal ion binding
5.9775	0.030406	6.79618	0.110784	1.76	Up	0.0191277	0.631038	ASH1L	55870	Ash1 (absent, small, or homeotic)-like (Drosophila)	Hs.491060	55870	ASH1L	1	Biological Process:	DNA packaging	transcription from RNA polymerase II promoter	cell-cell signaling	chromatin modification	cellular component organization at cellular level	nitrogen compound metabolic process	chromatin organization	cellular metabolic process	RNA metabolic process	organelle organization	cell communication	cellular process	nucleic acid metabolic process	DNA conformation change	cellular macromolecule biosynthetic process	signaling	macromolecule metabolic process	gene expression	primary metabolic process	nucleobase, nucleoside, nucleotide and nucleic acid metabolic process	metabolic process	cellular component organization or biogenesis	cellular macromolecule metabolic process	transcription	cellular biosynthetic process	chromosome organization	RNA biosynthetic process	cellular component organization or biogenesis at cellular level	biosynthetic process	transcription, DNA-dependent	cellular component organization	cellular nitrogen compound metabolic process	macromolecule biosynthetic process	Molecular Function:
4.97077	0.111137	5.78466	0.150714	1.76	Up	0.0490723	0.631038	B4GALT1	2683	UDP-Gal:betaGlcNAc beta 1,4- galactosyltransferase, polypeptide 1	Hs.272011	2683	B4GALT1	9	Biological Process:	epithelial cell development	acute inflammatory response	carbohydrate metabolic process	lactose biosynthetic process	galactose metabolic process	cell adhesion	binding of sperm to zona pellucida	penetration of zona pellucida	negative regulation of cell proliferation	glycoprotein biosynthetic process	oligosaccharide biosynthetic process	protein N-linked glycosylation via asparagine	extracellular matrix organization	mammary gland development	post-translational protein modification	cellular protein metabolic process	development of secondary sexual characteristics	branching morphogenesis of a tube	leukocyte migration	regulation of cellular component movement	regulation of acrosome reaction	positive regulation of epithelial cell proliferation involved in wound healing	angiogenesis involved in wound healing	positive regulation of apoptosis involved in mammary gland involution	cell differentiation	positive regulation of cellular process	regulation of epithelial cell proliferation	apoptosis	cell death	vasculature development	blood vessel development	biological regulation	protein N-linked glycosylation	blood vessel morphogenesis
4.97973	0.049827	4.16614	0.117157	1.76	Down	0.0236228	0.631038	FHL2	2274	Four and a half LIM domains 2	Hs.443687	2274	FHL2	2	Biological Process:	response to hormone stimulus	androgen receptor signaling pathway	cellular lipid metabolic process	positive regulation of transcription, DNA-dependent	positive regulation of cellular process	nitrogen compound metabolic process	positive regulation of biological process	positive regulation of metabolic process	regulation of macromolecule metabolic process	cellular process	response to endogenous stimulus	positive regulation of nucleobase, nucleoside, nucleotide and nucleic acid metabolic process	nucleic acid metabolic process	cellular macromolecule biosynthetic process	signaling	positive regulation of macromolecule metabolic process	macromolecule metabolic process	positive regulation of biosynthetic process	regulation of nucleobase, nucleoside, nucleotide and nucleic acid metabolic process	gene expression	nucleobase, nucleoside, nucleotide and nucleic acid metabolic process	biological regulation	response to organic substance	response to chemical stimulus	regulation of cellular process	regulation of biological process	positive regulation of cellular biosynthetic process	cellular macromolecule metabolic process	regulation of nitrogen compound metabolic process	intracellular receptor mediated signaling pathway	regulation of cellular metabolic process	lipid metabolic process	cellular biosynthetic process	response to stimulus
5.23568	0.01627	4.42343	0.052516	1.76	Down	0.00455017	0.631038	SREBF1	6720	Sterol regulatory element binding transcription factor 1	Hs.592123	6720	SREBF1	17	Biological Process:	transcription, DNA-dependent	regulation of transcription from RNA polymerase II promoter	lipid metabolic process	steroid metabolic process	cholesterol metabolic process	cellular response to starvation	positive regulation of transcription from RNA polymerase II promoter	positive regulation of cellular process	cellular process	positive regulation of nucleobase, nucleoside, nucleotide and nucleic acid metabolic process	positive regulation of biosynthetic process	regulation of nucleobase, nucleoside, nucleotide and nucleic acid metabolic process	biological regulation	response to nutrient levels	transcription from RNA polymerase II promoter	positive regulation of transcription, DNA-dependent	response to stimulus	cellular biosynthetic process	biosynthetic process	alcohol metabolic process	regulation of biosynthetic process	regulation of cellular macromolecule biosynthetic process	cellular response to stress	cellular response to external stimulus	RNA metabolic process	regulation of metabolic process	positive regulation of transcription	positive regulation of RNA metabolic process	positive regulation of nitrogen compound metabolic process	cellular response to nutrient levels	small molecule metabolic process	regulation of transcription, DNA-dependent	transcription	positive regulation of cellular metabolic process
4.332	0.012939	5.13991	0.079002	1.75	Up	0.0096762	0.631038	STRBP	55342	Spermatid perinuclear RNA binding protein	Hs.708072	55342	STRBP	9	Biological Process:	cellular component movement	multicellular organismal development	spermatogenesis	spermatid development	mechanosensory behavior	cell differentiation	multicellular organism reproduction	sexual reproduction	reproduction	germ cell development	developmental process	response to external stimulus	multicellular organismal process	cellular process	anatomical structure development	response to mechanical stimulus	male gamete generation	multicellular organismal reproductive process	response to abiotic stimulus	spermatid differentiation	reproductive process	behavior	gamete generation	cellular developmental process	response to stimulus	cellular process involved in reproduction	cell development	developmental process involved in reproduction	Molecular Function:	DNA binding	double-stranded RNA binding	single-stranded RNA binding	RNA binding	binding
4.8098	0.049827	5.61614	0.107728	1.75	Up	0.0209878	0.631038	RSF1	51773	Remodeling and spacing factor 1	Hs.420229	51773	RSF1	11	Biological Process:	nucleosome assembly	chromatin remodeling	transcription initiation, DNA-dependent	nucleosome positioning	CenH3-containing nucleosome assembly at centromere	negative regulation of DNA binding	negative regulation of transcription, DNA-dependent	positive regulation of viral transcription	reproduction	negative regulation of gene expression	positive regulation of cellular process	negative regulation of cellular metabolic process	chromatin remodeling at centromere	cellular process	positive regulation of nucleobase, nucleoside, nucleotide and nucleic acid metabolic process	negative regulation of biological process	positive regulation of biosynthetic process	negative regulation of biosynthetic process	negative regulation of macromolecule metabolic process	regulation of nucleobase, nucleoside, nucleotide and nucleic acid metabolic process	viral infectious cycle	biological regulation	reproductive process	viral transcription	cellular component organization or biogenesis	protein-DNA complex subunit organization	macromolecular complex subunit organization	cellular biosynthetic process	biosynthetic process	regulation of biosynthetic process	regulation of cellular macromolecule biosynthetic process	transcription, DNA-dependent	chromatin modification	cellular component organization at cellular level
4.18725	0.157692	4.99218	0.056805	1.75	Up	0.0407291	0.631038	DIS3	22894	DIS3 mitotic control homolog (S. cerevisiae)	Hs.643464	22894	DIS3	13	Biological Process:	nuclear-transcribed mRNA catabolic process, deadenylation-dependent decay	rRNA processing	RNA metabolic process	mRNA metabolic process	rRNA catabolic process	exonucleolytic nuclear-transcribed mRNA catabolic process involved in deadenylation-dependent decay	CUT catabolic process	cellular component biogenesis	nitrogen compound metabolic process	cellular macromolecule catabolic process	ribosome biogenesis	cellular process	nucleic acid metabolic process	macromolecule metabolic process	gene expression	nucleobase, nucleoside, nucleotide and nucleic acid metabolic process	rRNA metabolic process	ncRNA metabolic process	nuclear-transcribed mRNA catabolic process	mRNA catabolic process	cellular component organization or biogenesis	cellular macromolecule metabolic process	cellular component organization or biogenesis at cellular level	ncRNA processing	macromolecule catabolic process	cellular nitrogen compound metabolic process	nuclear-transcribed mRNA catabolic process, exonucleolytic	CUT metabolic process	cellular metabolic process	primary metabolic process	catabolic process	metabolic process	RNA processing	ribonucleoprotein complex biogenesis
4.18725	0.157692	4.99218	0.056805	1.75	Up	0.0407291	0.631038	VCP	7415	Valosin-containing protein	Hs.529782	7415	VCP	9	Biological Process:	ATP catabolic process	DNA repair	double-strand break repair	transport	ER to Golgi vesicle-mediated transport	activation of caspase activity	response to DNA damage stimulus	protein ubiquitination	ER-associated protein catabolic process	endoplasmic reticulum unfolded protein response	retrograde protein transport, ER to cytosol	positive regulation of proteasomal ubiquitin-dependent protein catabolic process	regulation of apoptosis	proteasomal ubiquitin-dependent protein catabolic process	establishment of protein localization	positive regulation of protein catabolic process	protein homooligomerization	aggresome assembly	positive regulation of cellular process	regulation of hydrolase activity	response to endoplasmic reticulum stress	positive regulation of peptidase activity	apoptosis	protein complex biogenesis	cell death	ribonucleoside triphosphate metabolic process	biological regulation	cellular component organization or biogenesis	positive regulation of catalytic activity	cellular response to protein stimulus	macromolecular complex subunit organization	positive regulation of protein metabolic process	response to stimulus	nucleoside phosphate metabolic process
5.35618	0.104234	4.55495	0.079002	1.74	Down	0.0256261	0.631038	TACC2	10579	Transforming, acidic coiled-coil containing protein 2	Hs.501252	10579	TACC2	10	Molecular Function:	nuclear hormone receptor binding	protein binding	hormone receptor binding	binding	receptor binding	Cellular Component:	nucleus	cytoplasm	microtubule organizing center	cytoskeleton	intracellular organelle	intracellular part	membrane-bounded organelle	non-membrane-bounded organelle	all	cytoplasmic part	cell	intracellular membrane-bounded organelle	cytoskeletal part	intracellular	organelle	cell part	microtubule cytoskeleton	intracellular non-membrane-bounded organelle	intracellular organelle part	cellular_component	organelle part
5.12448	0.094927	4.32711	0.043807	1.74	Down	0.01676	0.631038	TFPI	7035	Tissue factor pathway inhibitor (lipoprotein-associated coagulation inhibitor)	Hs.516578	7035	TFPI	2	Biological Process:	blood coagulation	blood coagulation, extrinsic pathway	negative regulation of endopeptidase activity	regulation of hydrolase activity	wound healing	regulation of catalytic activity	response to wounding	multicellular organismal process	regulation of metabolic process	negative regulation of molecular function	negative regulation of peptidase activity	protein activation cascade	blood coagulation, fibrin clot formation	macromolecule metabolic process	regulation of endopeptidase activity	negative regulation of catalytic activity	negative regulation of hydrolase activity	primary metabolic process	metabolic process	biological regulation	regulation of molecular function	regulation of biological process	protein metabolic process	hemostasis	regulation of peptidase activity	regulation of biological quality	response to stress	response to stimulus	coagulation	regulation of body fluid levels	Molecular Function:	endopeptidase inhibitor activity	serine-type endopeptidase inhibitor activity	enzyme regulator activity
5.12448	0.094927	4.32711	0.043807	1.74	Down	0.01676	0.631038	ARHGAP1	392	Rho GTPase activating protein 1	Hs.138860	392	ARHGAP1	11	Biological Process:	signal transduction	small GTPase mediated signal transduction	Rho protein signal transduction	regulation of GTPase activity	regulation of small GTPase mediated signal transduction	regulation of hydrolase activity	ribonucleotide metabolic process	purine nucleotide catabolic process	Ras protein signal transduction	cellular process	signaling	ribonucleoside triphosphate metabolic process	regulation of nucleobase, nucleoside, nucleotide and nucleic acid metabolic process	biological regulation	intracellular signal transduction	GTP catabolic process	response to stimulus	nucleoside phosphate metabolic process	nucleobase, nucleoside and nucleotide catabolic process	purine nucleoside triphosphate catabolic process	purine nucleotide metabolic process	ribonucleoside triphosphate catabolic process	purine ribonucleoside triphosphate catabolic process	regulation of metabolic process	heterocycle metabolic process	nucleotide catabolic process	regulation of molecular function	regulation of nucleotide metabolic process	small molecule metabolic process	nucleotide metabolic process	regulation of purine nucleotide catabolic process	regulation of GTP catabolic process	nucleoside triphosphate metabolic process	GTP metabolic process
5.69058	0.123247	4.89586	0.039518	1.73	Down	0.0255126	0.631038	MTA2	9219	Metastasis associated 1 family, member 2	Hs.173043	9219	MTA2	11	Biological Process:	negative regulation of transcription from RNA polymerase II promoter	chromatin assembly or disassembly	regulation of transcription, DNA-dependent	positive regulation of transcription from RNA polymerase II promoter	negative regulation of gene expression	positive regulation of cellular process	negative regulation of cellular metabolic process	negative regulation of transcription, DNA-dependent	cellular process	positive regulation of nucleobase, nucleoside, nucleotide and nucleic acid metabolic process	negative regulation of biological process	positive regulation of biosynthetic process	negative regulation of biosynthetic process	negative regulation of macromolecule metabolic process	regulation of nucleobase, nucleoside, nucleotide and nucleic acid metabolic process	biological regulation	cellular component organization or biogenesis	transcription from RNA polymerase II promoter	positive regulation of transcription, DNA-dependent	cellular biosynthetic process	biosynthetic process	transcription, DNA-dependent	regulation of biosynthetic process	regulation of cellular macromolecule biosynthetic process	cellular component organization at cellular level	RNA metabolic process	regulation of metabolic process	positive regulation of transcription	negative regulation of nitrogen compound metabolic process	positive regulation of RNA metabolic process	positive regulation of nitrogen compound metabolic process	transcription	positive regulation of cellular metabolic process	RNA biosynthetic process
3.26325	0.081691	4.05495	0.005961	1.73	Up	0.0105348	0.631038	NXN	64359	Nucleoredoxin	Hs.527989	64359	NXN	17	Biological Process:	multicellular organismal development	Wnt receptor signaling pathway	cell differentiation	cell redox homeostasis	oxidation-reduction process	developmental process	cellular process	multicellular organismal process	signaling	metabolic process	biological regulation	cell surface receptor linked signaling pathway	regulation of cellular process	regulation of biological process	cellular developmental process	regulation of biological quality	signal transduction	cellular response to stimulus	response to stimulus	homeostatic process	cellular homeostasis	Molecular Function:	thioredoxin-disulfide reductase activity	oxidoreductase activity	protein-disulfide reductase activity	oxidoreductase activity, acting on a sulfur group of donors	oxidoreductase activity, acting on a sulfur group of donors, NAD or NADP as acceptor	catalytic activity	antioxidant activity	oxidoreductase activity, acting on NADH or NADPH	Cellular Component:	nucleus	cytoplasm	cytosol
4.71348	0.046496	3.92343	0.125556	1.73	Down	0.0275388	0.631038	CNOT4	4850	CCR4-NOT transcription complex, subunit 4	Hs.490224	4850	CNOT4	7	Biological Process:	nuclear-transcribed mRNA catabolic process, deadenylation-dependent decay	nuclear-transcribed mRNA poly(A) tail shortening	RNA metabolic process	mRNA metabolic process	protein autoubiquitination	nitrogen compound metabolic process	cellular macromolecule catabolic process	cellular process	protein modification process	nucleic acid metabolic process	macromolecule metabolic process	gene expression	nucleobase, nucleoside, nucleotide and nucleic acid metabolic process	protein modification by small protein conjugation	nuclear-transcribed mRNA catabolic process	mRNA catabolic process	cellular macromolecule metabolic process	mRNA processing	macromolecule catabolic process	cellular nitrogen compound metabolic process	mRNA 3'-end processing	cellular metabolic process	RNA 3'-end processing	primary metabolic process	catabolic process	metabolic process	RNA processing	cellular catabolic process	protein metabolic process	cellular protein metabolic process	RNA catabolic process	protein modification by small protein conjugation or removal	macromolecule modification	protein ubiquitination
4.50596	0.06137	3.71591	0.081962	1.73	Down	0.0163848	0.631038	ZP3	7784	Zona pellucida glycoprotein 3 (sperm receptor)	Hs.656137	7784	ZP3	7	Biological Process:	positive regulation of type IV hypersensitivity	blastocyst formation	humoral immune response mediated by circulating immunoglobulin	positive regulation of leukocyte migration	positive regulation of humoral immune response	manganese ion transport	intracellular protein transport	single fertilization	binding of sperm to zona pellucida	positive regulation of phosphatidylinositol biosynthetic process	regulation of calcium ion transport via store-operated calcium channel activity	positive regulation of calcium ion transport via store-operated calcium channel activity	negative regulation of gene-specific transcription	positive regulation of interferon-gamma production	positive regulation of interleukin-4 production	intracellular signal transduction	positive regulation of T cell proliferation	positive regulation of gene-specific transcription	positive regulation of protein kinase activity	phosphatidylinositol-mediated signaling	oocyte development	positive regulation of inflammatory response	positive regulation of protein kinase B signaling cascade	protein kinase C signaling cascade	manganese ion transmembrane transport	positive regulation of calcium ion import	positive regulation of acrosome reaction	negative regulation of binding of sperm to zona pellucida	positive regulation of acrosomal vesicle exocytosis	positive regulation of ovarian follicle development	positive regulation of antral ovarian follicle growth	positive regulation of cell activation	negative regulation of gene expression	positive regulation of cellular process
4.332	0.012939	3.55495	0.079002	1.71	Down	0.0104476	0.631038	SMURF2	64750	SMAD specific E3 ubiquitin protein ligase 2	Hs.705442	64750	SMURF2	17	Biological Process:	protein modification process	ubiquitin-dependent protein catabolic process	transforming growth factor beta receptor signaling pathway	protein ubiquitination	regulation of transforming growth factor beta receptor signaling pathway	BMP signaling pathway	ubiquitin-dependent SMAD protein catabolic process	protein ubiquitination involved in ubiquitin-dependent protein catabolic process	regulation of signal transduction	cellular macromolecule catabolic process	enzyme linked receptor protein signaling pathway	modification-dependent macromolecule catabolic process	cellular process	proteolysis	signaling	modification-dependent protein catabolic process	macromolecule metabolic process	biological regulation	protein modification by small protein conjugation	cell surface receptor linked signaling pathway	regulation of biological process	regulation of cellular process	cellular macromolecule metabolic process	protein catabolic process	response to stimulus	transmembrane receptor protein serine/threonine kinase signaling pathway	macromolecule catabolic process	proteolysis involved in cellular protein catabolic process	regulation of signaling	cellular metabolic process	regulation of response to stimulus	primary metabolic process	catabolic process	regulation of transmembrane receptor protein serine/threonine kinase signaling pathway
4.332	0.012939	3.55495	0.079002	1.71	Down	0.0104476	0.631038	SKP1	6500	S-phase kinase-associated protein 1	Hs.171626	6500	SKP1	5	Biological Process:	G1/S transition of mitotic cell cycle	S phase of mitotic cell cycle	mitotic cell cycle	ubiquitin-dependent protein catabolic process	viral reproduction	protein ubiquitination	anaphase-promoting complex-dependent proteasomal ubiquitin-dependent protein catabolic process	SCF-dependent proteasomal ubiquitin-dependent protein catabolic process	positive regulation of ubiquitin-protein ligase activity involved in mitotic cell cycle	regulation of ubiquitin-protein ligase activity involved in mitotic cell cycle	positive regulation of cellular process	positive regulation of cellular protein metabolic process	positive regulation of biological process	cellular macromolecule catabolic process	positive regulation of metabolic process	regulation of catalytic activity	regulation of macromolecule metabolic process	modification-dependent macromolecule catabolic process	cellular process	positive regulation of protein ubiquitination	protein modification process	proteolysis	interphase of mitotic cell cycle	modification-dependent protein catabolic process	positive regulation of macromolecule metabolic process	macromolecule metabolic process	biological regulation	protein modification by small protein conjugation	proteasomal ubiquitin-dependent protein catabolic process	regulation of cellular process	regulation of biological process	cell cycle phase	positive regulation of catalytic activity	cellular macromolecule metabolic process
4.61716	0.049827	5.39116	0.172248	1.71	Up	0.0497023	0.631038	PER3	8863	Period homolog 3 (Drosophila)	Hs.162200	8863	PER3	1	Biological Process:	regulation of transcription, DNA-dependent	rhythmic process	nitrogen compound metabolic process	regulation of macromolecule metabolic process	cellular process	nucleic acid metabolic process	cellular macromolecule biosynthetic process	macromolecule metabolic process	gene expression	regulation of nucleobase, nucleoside, nucleotide and nucleic acid metabolic process	nucleobase, nucleoside, nucleotide and nucleic acid metabolic process	biological regulation	regulation of biological process	regulation of cellular process	cellular macromolecule metabolic process	regulation of nitrogen compound metabolic process	regulation of cellular metabolic process	cellular biosynthetic process	biosynthetic process	transcription, DNA-dependent	regulation of biosynthetic process	regulation of cellular macromolecule biosynthetic process	cellular nitrogen compound metabolic process	cellular metabolic process	RNA metabolic process	regulation of transcription	regulation of cellular biosynthetic process	regulation of metabolic process	regulation of primary metabolic process	primary metabolic process	metabolic process	regulation of gene expression	transcription	RNA biosynthetic process
3.39477	0.049827	4.16614	0.117157	1.71	Up	0.0261753	0.631038	SH3GLB2	56904	SH3-domain GRB2-like endophilin B2	Hs.460238	56904	SH3GLB2	9	Biological Process:	signal transduction	filopodium assembly	cellular component assembly	cellular component organization at cellular level	cellular component biogenesis	cellular process	signaling	biological regulation	regulation of cellular process	regulation of biological process	cell projection assembly	cellular component organization or biogenesis	microspike assembly	response to stimulus	cellular response to stimulus	cellular component organization or biogenesis at cellular level	cell projection organization	cellular component organization	cellular component assembly at cellular level	Molecular Function:	protein binding	cytoskeletal adaptor activity	SH3 domain binding	cytoskeletal protein binding	binding	binding, bridging	protein binding, bridging	protein domain specific binding	Cellular Component:	nucleus	cytoplasm	intracellular membrane-bounded organelle	intracellular organelle	intracellular part
3.39477	0.049827	4.16614	0.117157	1.71	Up	0.0261753	0.631038	INTS5	80789	Integrator complex subunit 5	Hs.458390	80789	INTS5	11	Biological Process:	snRNA processing	nitrogen compound metabolic process	cellular metabolic process	RNA metabolic process	cellular process	nucleic acid metabolic process	macromolecule metabolic process	gene expression	primary metabolic process	nucleobase, nucleoside, nucleotide and nucleic acid metabolic process	metabolic process	RNA processing	ncRNA metabolic process	cellular macromolecule metabolic process	snRNA metabolic process	ncRNA processing	cellular nitrogen compound metabolic process	Molecular Function:	protein binding	binding	Cellular Component:	nucleus	membrane	integral to membrane	integrator complex	nucleoplasm	nuclear lumen	organelle lumen	intracellular organelle	intracellular part	membrane-bounded organelle	all	membrane part	intrinsic to membrane
4.13173	0.049827	4.89586	0.039518	1.7	Up	0.00685543	0.631038	SYT7	9066	Synaptotagmin VII	Hs.502730	9066	SYT7	11	Biological Process:	regulation of calcium ion-dependent exocytosis	regulation of insulin secretion	calcium ion-dependent exocytosis	establishment of localization in cell	regulation of cellular localization	regulation of localization	cell communication	cellular process	regulation of hormone secretion	signaling	regulation of peptide transport	regulation of secretion	biological regulation	regulation of biological process	regulation of cellular process	regulation of peptide secretion	exocytosis	signal release	regulation of hormone levels	peptide transport	cell-cell signaling	regulation of biological quality	secretion	vesicle-mediated transport	peptide secretion	regulation of vesicle-mediated transport	regulation of signaling	insulin secretion	transport	cellular localization	regulation of peptide hormone secretion	regulation of exocytosis	regulation of cell communication	regulation of transport
4.5637	0.003631	5.32711	0.043807	1.7	Up	0.00329911	0.631038	MSH2	4436	MutS homolog 2, colon cancer, nonpolyposis type 1 (E. coli)	Hs.597656	4436	MSH2	2	Biological Process:	meiotic mismatch repair	in utero embryonic development	oxidative phosphorylation	ATP catabolic process	DNA repair	mismatch repair	postreplication repair	double-strand break repair	meiotic gene conversion	cell cycle arrest	germ cell development	spermatogenesis	determination of adult lifespan	male gonad development	response to X-ray	response to UV-B	response to organic cyclic compound	somatic hypermutation of immunoglobulin genes	somatic recombination of immunoglobulin gene segments	B cell mediated immunity	B cell differentiation	intra-S DNA damage checkpoint	response to drug	DNA damage response, signal transduction by p53 class mediator resulting in induction of apoptosis	response to amino acid stimulus	negative regulation of neuron apoptosis	maintenance of DNA repeat elements	negative regulation of reciprocal meiotic recombination	isotype switching	negative regulation of DNA recombination	positive regulation of helicase activity	cell differentiation	negative regulation of cellular metabolic process	positive regulation of cellular process
4.85353	0.093558	5.61614	0.107728	1.7	Up	0.0332686	0.631038	TFDP2	7029	Transcription factor Dp-2 (E2F dimerization partner 2)	Hs.379018	7029	TFDP2	3	Biological Process:	transcription, DNA-dependent	regulation of transcription, DNA-dependent	cell cycle	nitrogen compound metabolic process	regulation of macromolecule metabolic process	cellular process	nucleic acid metabolic process	cellular macromolecule biosynthetic process	macromolecule metabolic process	regulation of nucleobase, nucleoside, nucleotide and nucleic acid metabolic process	gene expression	biological regulation	nucleobase, nucleoside, nucleotide and nucleic acid metabolic process	regulation of cellular process	regulation of biological process	regulation of nitrogen compound metabolic process	cellular macromolecule metabolic process	regulation of cellular metabolic process	cellular biosynthetic process	biosynthetic process	regulation of biosynthetic process	regulation of cellular macromolecule biosynthetic process	cellular nitrogen compound metabolic process	cellular metabolic process	RNA metabolic process	regulation of cellular biosynthetic process	regulation of transcription	regulation of metabolic process	regulation of primary metabolic process	primary metabolic process	metabolic process	regulation of gene expression	transcription	regulation of RNA metabolic process
6.22625	0.118691	5.46716	0.096247	1.69	Down	0.0382168	0.631038	EXTL3	2137	Exostoses (multiple)-like 3	Hs.491354	2137	EXTL3	8	Biological Process:	positive regulation of cell growth	positive regulation of cellular process	regulation of cell growth	positive regulation of biological process	cellular process	regulation of cellular component size	positive regulation of cell size	growth	regulation of cellular component organization	regulation of anatomical structure size	regulation of growth	biological regulation	regulation of biological process	regulation of cellular process	cellular component organization or biogenesis	cell growth	regulation of biological quality	cellular component organization	regulation of cell size	positive regulation of growth	Molecular Function:	glucuronyl-galactosyl-proteoglycan 4-alpha-N-acetylglucosaminyltransferase activity	protein binding	transferase activity, transferring hexosyl groups	metal ion binding	UDP-glycosyltransferase activity	cation binding	transferase activity, transferring glycosyl groups	binding	transferase activity	acetylglucosaminyltransferase activity	catalytic activity	ion binding	Cellular Component:
6.21909	0.0668	6.9756	0.073388	1.69	Up	0.0167762	0.631038	COL7A1	1294	Collagen, type VII, alpha 1	Hs.476218	1294	COL7A1	3	Biological Process:	cell adhesion	epidermis development	multicellular organismal development	tissue development	system development	developmental process	multicellular organismal process	organ development	cellular process	anatomical structure development	biological adhesion	Molecular Function:	serine-type endopeptidase inhibitor activity	protein binding	peptidase inhibitor activity	enzyme regulator activity	enzyme inhibitor activity	binding	peptidase regulator activity	endopeptidase inhibitor activity	endopeptidase regulator activity	Cellular Component:	extracellular region	collagen type VII	basement membrane	collagen	extracellular matrix	extracellular region part	proteinaceous extracellular matrix	extracellular matrix part	anchoring collagen	all	cellular_component
4.4432	0.124135	5.19765	0.021263	1.69	Up	0.0267535	0.631038	C7orf42	55069	Chromosome 7 open reading frame 42	Hs.488478	55069	C7orf42	7	Cellular Component:	membrane	integral to membrane	intrinsic to membrane	cell	all	cellular_component	cell part	membrane part
5.97973	0.049827	6.73372	0.099774	1.69	Up	0.0211849	0.631038	AKAP12	9590	A kinase (PRKA) anchor protein 12	Hs.371240	9590	AKAP12	6	Biological Process:	protein targeting	signal transduction	G-protein coupled receptor protein signaling pathway	positive regulation of protein kinase A signaling cascade	positive regulation of cAMP biosynthetic process	positive regulation of cellular process	establishment of localization in cell	intracellular transport	cellular process	intracellular protein transport	positive regulation of nucleobase, nucleoside, nucleotide and nucleic acid metabolic process	signaling	positive regulation of biosynthetic process	regulation of nucleobase, nucleoside, nucleotide and nucleic acid metabolic process	positive regulation of signaling	biological regulation	intracellular signal transduction	cell surface receptor linked signaling pathway	positive regulation of intracellular protein kinase cascade	regulation of cyclic nucleotide biosynthetic process	cellular biosynthetic process	response to stimulus	regulation of cAMP biosynthetic process	nucleoside phosphate metabolic process	protein localization	biosynthetic process	regulation of biosynthetic process	positive regulation of cell communication	nucleobase, nucleoside, nucleotide and nucleic acid biosynthetic process	nucleoside monophosphate metabolic process	intracellular protein kinase cascade	transport	purine-containing compound biosynthetic process	purine nucleotide metabolic process
6.36145	0.042386	5.61614	0.107728	1.68	Down	0.0232872	0.631038	B2M	567	Beta-2-microglobulin	Hs.709313	567	B2M	15	Biological Process:	positive regulation of T cell mediated cytotoxicity	response to molecule of bacterial origin	antigen processing and presentation of peptide antigen via MHC class I	antigen processing and presentation of exogenous protein antigen via MHC class Ib, TAP-dependent	viral reproduction	cytokine-mediated signaling pathway	response to drug	response to cadmium ion	regulation of defense response to virus by virus	regulation of immune response	interferon-gamma-mediated signaling pathway	lymphocyte mediated immunity	positive regulation of cellular process	positive regulation of programmed cell death	regulation of adaptive immune response based on somatic recombination of immune receptors built from	immune effector process	apoptosis	induction of programmed cell death	cellular process	response to other organism	cell death	response to inorganic substance	signaling	regulation of programmed cell death	biological regulation	cell surface receptor linked signaling pathway	antigen processing and presentation of exogenous antigen	regulation of multi-organism process	programmed cell death	regulation of T cell mediated immunity	regulation of defense response	response to stimulus	response to interferon-gamma	regulation of leukocyte mediated immunity
2.8098	0.049827	3.55495	0.079002	1.68	Up	0.0153512	0.631038	CRLF3	51379	Cytokine receptor-like factor 3	Hs.370168	51379	CRLF3	17	Biological Process:	positive regulation of gene-specific transcription from RNA polymerase II promoter	negative regulation of cell growth	negative regulation of S phase of mitotic cell cycle	positive regulation of JAK-STAT cascade	positive regulation of cell cycle arrest	regulation of mitotic cell cycle	mitotic cell cycle	positive regulation of cellular process	JAK-STAT cascade	cellular process	regulation of cellular component size	regulation of gene-specific transcription from RNA polymerase II promoter	negative regulation of cell size	positive regulation of nucleobase, nucleoside, nucleotide and nucleic acid metabolic process	signaling	regulation of cellular component organization	negative regulation of biological process	positive regulation of signaling	positive regulation of biosynthetic process	regulation of nucleobase, nucleoside, nucleotide and nucleic acid metabolic process	regulation of growth	biological regulation	intracellular signal transduction	positive regulation of intracellular protein kinase cascade	cell cycle phase	cellular component organization or biogenesis	regulation of biological quality	transcription from RNA polymerase II promoter	response to stimulus	negative regulation of growth	positive regulation of transcription, DNA-dependent	cellular biosynthetic process	biosynthetic process	positive regulation of cell communication
2.8098	0.049827	3.55495	0.079002	1.68	Up	0.0153512	0.631038	USP10	9100	Ubiquitin specific peptidase 10	Hs.136778	9100	USP10	16	Biological Process:	DNA repair	ubiquitin-dependent protein catabolic process	protein deubiquitination	DNA damage response, signal transduction by p53 class mediator	protein modification by small protein removal	nitrogen compound metabolic process	cellular macromolecule catabolic process	modification-dependent macromolecule catabolic process	cellular process	protein modification process	proteolysis	nucleic acid metabolic process	signaling	modification-dependent protein catabolic process	macromolecule metabolic process	biological regulation	nucleobase, nucleoside, nucleotide and nucleic acid metabolic process	intracellular signal transduction	regulation of biological process	regulation of cellular process	cellular macromolecule metabolic process	protein catabolic process	response to stimulus	proteolysis involved in cellular protein catabolic process	macromolecule catabolic process	cellular nitrogen compound metabolic process	signal transduction in response to DNA damage	DNA metabolic process	cellular response to stress	cellular metabolic process	primary metabolic process	catabolic process	metabolic process	cellular protein catabolic process
3.89477	0.134789	4.63991	0.005961	1.68	Up	0.0312563	0.631038	EAF1	85403	ELL associated factor 1	Hs.716733	85403	EAF1	3	Molecular Function:	protein binding	binding	Cellular Component:	nucleus	Cajal body	nuclear speck	nucleoplasm	nuclear lumen	organelle lumen	nuclear body	intracellular organelle	intracellular part	membrane-bounded organelle	all	nuclear part	cell	intracellular organelle lumen	intracellular membrane-bounded organelle	nucleoplasm part	intracellular	organelle	cell part	membrane-enclosed lumen	intracellular organelle part	cellular_component	organelle part
2.8098	0.049827	3.55495	0.079002	1.68	Up	0.0153512	0.631038	PBXIP1	57326	Pre-B-cell leukemia homeobox interacting protein 1	Hs.505806	57326	PBXIP1	1	Biological Process:	multicellular organismal development	cell differentiation	developmental process	cellular developmental process	cellular process	multicellular organismal process	Molecular Function:	transcription corepressor activity	protein binding	transcription cofactor activity	binding	protein binding transcription factor activity	transcription factor binding transcription factor activity	Cellular Component:	nucleus	cytoplasm	cytosol	cytoskeleton	microtubule	intracellular membrane-bounded organelle	intracellular organelle	intracellular part	membrane-bounded organelle	non-membrane-bounded organelle	all	cytoplasmic part	cell	cytoskeletal part	intracellular	organelle	cell part	protein complex	microtubule cytoskeleton	intracellular non-membrane-bounded organelle
2.8098	0.049827	3.55495	0.079002	1.68	Up	0.0153512	0.631038	TIPRL	261726	TIP41, TOR signaling pathway regulator-like (S. cerevisiae)	Hs.209431	261726	TIPRL	1	Biological Process:	DNA damage checkpoint	negative regulation of protein phosphatase type 2A activity	regulation of phosphatase activity	negative regulation of phosphoprotein phosphatase activity	regulation of hydrolase activity	regulation of catalytic activity	regulation of phosphorus metabolic process	cellular process	negative regulation of molecular function	negative regulation of cellular process	negative regulation of biological process	regulation of protein phosphatase type 2A activity	negative regulation of catalytic activity	negative regulation of hydrolase activity	cell cycle checkpoint	biological regulation	regulation of lipase activity	regulation of cellular process	regulation of biological process	regulation of cellular metabolic process	regulation of cell cycle arrest	negative regulation of cell cycle	phosphorus metabolic process	response to stimulus	cell cycle	regulation of dephosphorylation	cellular response to stress	DNA integrity checkpoint	cellular metabolic process	regulation of phosphate metabolic process	regulation of metabolic process	regulation of lipoprotein lipase activity	cell cycle arrest	regulation of phosphoprotein phosphatase activity
3.97077	0.111137	4.71591	0.081962	1.68	Up	0.0326707	0.631038	REEP3	221035	Receptor accessory protein 3	Hs.499833	221035	REEP3	10	Cellular Component:	membrane	integral to membrane	intrinsic to membrane	cell	all	cellular_component	cell part	membrane part
2.8098	0.049827	3.55495	0.079002	1.68	Up	0.0153512	0.631038	MAK10	60560	MAK10 homolog, amino-acid N-acetyltransferase subunit (S. cerevisiae)	Hs.436098	60560	MAK10	9	Biological Process:	smooth muscle cell proliferation	cell proliferation	muscle cell proliferation	Cellular Component:	nucleus	nucleolus	cytoplasm	plasma membrane	nuclear lumen	organelle lumen	intracellular organelle	intracellular part	membrane-bounded organelle	non-membrane-bounded organelle	all	cell periphery	nuclear part	cell	intracellular organelle lumen	intracellular membrane-bounded organelle	intracellular	organelle	cell part	membrane-enclosed lumen	intracellular non-membrane-bounded organelle	intracellular organelle part	membrane	cellular_component	organelle part
4.50596	0.06137	5.2511	0.032195	1.68	Up	0.00853919	0.631038	SFRS5	6430	Splicing factor, arginine/serine-rich 5	Hs.632326	6430	SFRS5	14	Biological Process:	nuclear mRNA splicing, via spliceosome	transcription from RNA polymerase II promoter	termination of RNA polymerase II transcription	mRNA splice site selection	mRNA processing	mRNA export from nucleus	RNA splicing	response to wounding	gene expression	mRNA 3'-end processing	regulation of cell cycle	establishment of localization in cell	intracellular transport	ribonucleoprotein complex subunit organization	cellular process	RNA localization	biological regulation	nuclear transport	RNA export from nucleus	cellular component organization or biogenesis	ribonucleoprotein complex assembly	macromolecular complex subunit organization	response to stimulus	cellular biosynthetic process	biosynthetic process	transcription, DNA-dependent	cellular component organization at cellular level	RNA splicing, via transesterification reactions with bulged adenosine as nucleophile	transport	RNA splicing, via transesterification reactions	RNA metabolic process	RNA 3'-end processing	transcription	response to stress
4.332	0.012939	5.07714	0.141767	1.68	Up	0.0346145	0.631038	C17orf63	55731	Chromosome 17 open reading frame 63	Hs.564533	55731	C17orf63	17
3.8098	0.049827	4.55495	0.079002	1.68	Up	0.0153512	0.631038	PODXL2	50512	Podocalyxin-like 2	Hs.591290	50512	PODXL2	3	Biological Process:	cell adhesion	leukocyte tethering or rolling	immune system process	cell-cell adhesion	cellular extravasation	cell migration	localization of cell	cellular process	biological adhesion	leukocyte cell-cell adhesion	cell motility	localization	locomotion	cellular component movement	leukocyte migration	Molecular Function:	protein binding	glycosaminoglycan binding	carbohydrate binding	pattern binding	binding	polysaccharide binding	Cellular Component:	integral to plasma membrane	membrane	plasma membrane part	all	cell part	membrane part	cell periphery	intrinsic to membrane	integral to membrane	plasma membrane	intrinsic to plasma membrane
4.50596	0.161023	5.2511	0.032195	1.68	Up	0.0452907	0.631038	GARNL1	253959	GTPase activating Rap/RanGAP domain-like 1	Hs.113150	253959	GARNL1	14	Biological Process:	signal transduction	activation of Ral GTPase activity	regulation of small GTPase mediated signal transduction	activation of Ras GTPase activity	regulation of hydrolase activity	ribonucleotide metabolic process	Ras protein signal transduction	purine nucleotide catabolic process	cellular process	signaling	ribonucleoside triphosphate metabolic process	regulation of nucleobase, nucleoside, nucleotide and nucleic acid metabolic process	biological regulation	intracellular signal transduction	positive regulation of catalytic activity	GTP catabolic process	response to stimulus	nucleoside phosphate metabolic process	nucleobase, nucleoside and nucleotide catabolic process	purine nucleoside triphosphate catabolic process	regulation of GTPase activity	regulation of Ras GTPase activity	purine nucleotide metabolic process	ribonucleoside triphosphate catabolic process	Ral protein signal transduction	purine ribonucleoside triphosphate catabolic process	regulation of metabolic process	regulation of Ras protein signal transduction	heterocycle metabolic process	nucleotide catabolic process	regulation of molecular function	regulation of nucleotide metabolic process	small molecule metabolic process	positive regulation of hydrolase activity
4.79844	0.131458	4.05495	0.005961	1.67	Down	0.0299272	0.631038	MAST1	22983	Microtubule associated serine/threonine kinase 1	Hs.227489	22983	MAST1	19	Biological Process:	protein phosphorylation	cytoskeleton organization	intracellular protein kinase cascade	cellular component organization at cellular level	cellular metabolic process	organelle organization	phosphorylation	cellular process	protein modification process	signaling	macromolecule metabolic process	primary metabolic process	biological regulation	metabolic process	intracellular signal transduction	signal transduction via phosphorylation event	phosphate metabolic process	regulation of biological process	regulation of cellular process	cellular component organization or biogenesis	protein metabolic process	cellular macromolecule metabolic process	phosphorus metabolic process	response to stimulus	cellular response to stimulus	signal transduction	cellular protein metabolic process	cellular component organization or biogenesis at cellular level	cellular component organization	macromolecule modification	Molecular Function:	nucleotide binding	magnesium ion binding	protein serine/threonine kinase activity
4.79844	0.131458	4.05495	0.005961	1.67	Down	0.0299272	0.631038	SLC38A5	92745	Solute carrier family 38, member 5	Hs.195155	92745	SLC38A5	X	Biological Process:	amino acid transmembrane transport	ion transport	amino acid transport	cellular nitrogen compound metabolic process	transmembrane transport	transport	nitrogen compound metabolic process	cellular metabolic process	nitrogen compound transport	establishment of localization	amine transport	organic substance transport	cellular process	carboxylic acid transport	organic acid transport	localization	metabolic process	Molecular Function:	amino acid transmembrane transporter activity	glycine transmembrane transporter activity	neutral amino acid transmembrane transporter activity	substrate-specific transmembrane transporter activity	carboxylic acid transmembrane transporter activity	substrate-specific transporter activity	amine transmembrane transporter activity	organic acid transmembrane transporter activity	transporter activity	active transmembrane transporter activity	transmembrane transporter activity	Cellular Component:	plasma membrane	integral to membrane	intrinsic to membrane	cell periphery
4.4525	0.107565	3.71591	0.081962	1.67	Down	0.0320926	0.631038	TMEM140	55281	Transmembrane protein 140	Hs.719309	55281	TMEM140	7	Cellular Component:	membrane	integral to membrane	intrinsic to membrane	cell	all	cellular_component	cell part	membrane part
6.46624	0.121306	5.73665	0.012777	1.66	Down	0.0268306	0.631038	RINT1	60561	RAD50 interactor 1	Hs.531388	60561	RINT1	7	Biological Process:	cell cycle	protein transport	vesicle-mediated transport	G2/M transition DNA damage checkpoint	DNA integrity checkpoint	cellular response to stress	establishment of protein localization	transport	cellular process	negative regulation of cellular process	cell cycle arrest	G2/M transition checkpoint	negative regulation of biological process	cell cycle checkpoint	biological regulation	regulation of cell cycle	regulation of biological process	regulation of cellular process	establishment of localization	negative regulation of cell cycle	regulation of cell cycle arrest	DNA damage checkpoint	response to DNA damage stimulus	macromolecule localization	response to stress	response to stimulus	cellular response to stimulus	cell cycle process	protein localization	localization	regulation of cell cycle process	Molecular Function:	protein binding	binding
4.05573	0.026175	4.78466	0.150714	1.66	Up	0.0413283	0.631038	SLC22A23	63027	Solute carrier family 22, member 23	Hs.713588	63027	SLC22A23	6	Biological Process:	ion transport	transmembrane transport	transport	establishment of localization	localization	cellular process	Molecular Function:	transporter activity	Cellular Component:	membrane	integral to membrane	intrinsic to membrane	cell	all	cellular_component	cell part	membrane part
4.89477	0.035136	4.16614	0.117157	1.66	Down	0.0270417	0.631038	VHL	7428	Von Hippel-Lindau tumor suppressor	Hs.517792	7428	VHL	3	Biological Process:	negative regulation of transcription from RNA polymerase II promoter	cell morphogenesis	angiogenesis	response to hypoxia	regulation of transcription, DNA-dependent	proteolysis	anti-apoptosis	response to stress	negative regulation of cell proliferation	protein ubiquitination	protein catabolic process	neuron differentiation	extracellular matrix organization	regulation of catecholamine metabolic process	blood vessel endothelial cell migration	response to ethanol	positive regulation of cell differentiation	protein stabilization	protein heterooligomerization	cell differentiation	negative regulation of gene expression	positive regulation of cellular process	negative regulation of cellular metabolic process	negative regulation of transcription, DNA-dependent	apoptosis	protein complex biogenesis	cell death	vasculature development	negative regulation of biosynthetic process	regulation of nucleobase, nucleoside, nucleotide and nucleic acid metabolic process	blood vessel development	biological regulation	blood vessel morphogenesis	cellular component organization or biogenesis
5.73879	0.021183	5.01636	0.160022	1.65	Down	0.0464716	0.631038	COL8A1	1295	Collagen, type VIII, alpha 1	Hs.654548	1295	COL8A1	3	Biological Process:	angiogenesis	cell adhesion	positive regulation of cell-substrate adhesion	camera-type eye morphogenesis	epithelial cell proliferation	anatomical structure morphogenesis	anatomical structure formation involved in morphogenesis	positive regulation of cellular process	eye morphogenesis	positive regulation of biological process	developmental process	sensory organ development	cellular process	multicellular organismal process	cardiovascular system development	anatomical structure development	vasculature development	organ morphogenesis	biological regulation	blood vessel development	cell-substrate adhesion	multicellular organismal development	regulation of biological process	blood vessel morphogenesis	regulation of cell-substrate adhesion	regulation of cellular process	system development	regulation of cell adhesion	eye development	organ development	positive regulation of cell adhesion	cell proliferation	biological adhesion	circulatory system development
7.18912	0.062707	6.46716	0.096247	1.65	Down	0.0243937	0.631038	PSMD5	5711	Proteasome (prosome, macropain) 26S subunit, non-ATPase, 5	Hs.193725	5711	PSMD5	9	Biological Process:	cell cycle checkpoint	G1/S transition of mitotic cell cycle	S phase of mitotic cell cycle	M/G1 transition of mitotic cell cycle	mitotic cell cycle	regulation of cellular amino acid metabolic process	apoptosis	DNA damage response, signal transduction by p53 class mediator resulting in cell cycle arrest	viral reproduction	RNA metabolic process	mRNA metabolic process	anaphase-promoting complex-dependent proteasomal ubiquitin-dependent protein catabolic process	cellular nitrogen compound metabolic process	regulation of apoptosis	negative regulation of ubiquitin-protein ligase activity involved in mitotic cell cycle	positive regulation of ubiquitin-protein ligase activity involved in mitotic cell cycle	regulation of ubiquitin-protein ligase activity involved in mitotic cell cycle	proteasome regulatory particle assembly	negative regulation of cellular metabolic process	positive regulation of cellular process	protein complex biogenesis	positive regulation of protein ubiquitination	cell death	biological regulation	intracellular signal transduction	proteasomal ubiquitin-dependent protein catabolic process	cellular component organization or biogenesis	positive regulation of catalytic activity	negative regulation of protein modification process	signal transduction involved in DNA integrity checkpoint	macromolecular complex subunit organization	positive regulation of protein metabolic process	response to stimulus	macromolecule catabolic process
7.32185	0.052833	8.04144	0.073638	1.65	Up	0.0154954	0.631038	SPEN	23013	Spen homolog, transcriptional regulator (Drosophila)	Hs.558463	23013	SPEN	1	Biological Process:	regulation of transcription from RNA polymerase II promoter	Notch signaling pathway	interspecies interaction between organisms	negative regulation of transcription, DNA-dependent	negative regulation of gene expression	negative regulation of cellular metabolic process	nitrogen compound metabolic process	negative regulation of cellular biosynthetic process	regulation of macromolecule metabolic process	cellular process	negative regulation of cellular process	nucleic acid metabolic process	cellular macromolecule biosynthetic process	signaling	negative regulation of biological process	macromolecule metabolic process	negative regulation of biosynthetic process	negative regulation of macromolecule metabolic process	regulation of nucleobase, nucleoside, nucleotide and nucleic acid metabolic process	gene expression	negative regulation of nucleobase, nucleoside, nucleotide and nucleic acid metabolic process	nucleobase, nucleoside, nucleotide and nucleic acid metabolic process	biological regulation	cell surface receptor linked signaling pathway	regulation of biological process	regulation of cellular process	cellular macromolecule metabolic process	regulation of nitrogen compound metabolic process	regulation of cellular metabolic process	negative regulation of RNA metabolic process	transcription from RNA polymerase II promoter	response to stimulus	cellular biosynthetic process	negative regulation of metabolic process
7.1079	0.078343	7.82307	0.007275	1.64	Up	0.0118881	0.631038	CCT5	22948	Chaperonin containing TCP1, subunit 5 (epsilon)	Hs.1600	22948	CCT5	5	Biological Process:	protein folding	response to virus	cellular protein metabolic process	'de novo' posttranslational protein folding	multi-organism process	response to biotic stimulus	cellular metabolic process	cellular macromolecule metabolic process	protein metabolic process	cellular process	response to stimulus	response to other organism	macromolecule metabolic process	primary metabolic process	'de novo' protein folding	metabolic process	Molecular Function:	nucleotide binding	protein binding	ATP binding	unfolded protein binding	purine ribonucleoside triphosphate binding	purine nucleotide binding	adenyl ribonucleotide binding	ribonucleotide binding	binding	adenyl nucleotide binding	purine ribonucleotide binding	Cellular Component:	nucleolus	cytoplasm	microtubule organizing center	cytosol	chaperonin-containing T-complex
3.71348	0.046496	4.42343	0.052516	1.64	Up	0.00962026	0.631038	TAF15	8148	TAF15 RNA polymerase II, TATA box binding protein (TBP)-associated factor, 68kDa	Hs.402752	8148	TAF15	17	Molecular Function:	nucleotide binding	DNA binding	RNA binding	zinc ion binding	metal ion binding	cation binding	ion binding	binding	transition metal ion binding	nucleic acid binding	Cellular Component:	intracellular	nucleus	cytoplasm	intracellular membrane-bounded organelle	intracellular organelle	intracellular part	membrane-bounded organelle	organelle	all	cell part	cellular_component	cell
3.71348	0.046496	4.42343	0.052516	1.64	Up	0.00962026	0.631038	SH2B1	25970	SH2B adaptor protein 1	Hs.15744	25970	SH2B1	16	Biological Process:	blood coagulation	intracellular signal transduction	regulation of biological process	regulation of cellular process	wound healing	response to wounding	hemostasis	cellular process	response to stress	regulation of biological quality	multicellular organismal process	cellular response to stimulus	signal transduction	response to stimulus	signaling	biological regulation	coagulation	regulation of body fluid levels	Molecular Function:	signal transducer activity	molecular transducer activity	Cellular Component:	nucleus	cytoplasm	cytosol	membrane	intracellular membrane-bounded organelle	intracellular organelle	intracellular part	intracellular	membrane-bounded organelle	organelle	cell part	all
4.26325	0.081691	3.55495	0.079002	1.63	Down	0.0247889	0.631038	ACTR8	93973	ARP8 actin-related protein 8 homolog (yeast)	Hs.412186	93973	ACTR8	3	Biological Process:	cell cycle	mitosis	cell division	cellular component organization at cellular level	mitotic cell cycle	cell cycle phase	cellular component organization or biogenesis	organelle organization	cellular process	cell cycle process	nuclear division	cellular component organization or biogenesis at cellular level	M phase of mitotic cell cycle	organelle fission	cellular component organization	M phase	Cellular Component:	nucleus	chromosome	intracellular membrane-bounded organelle	intracellular organelle	intracellular part	intracellular	membrane-bounded organelle	non-membrane-bounded organelle	organelle	cell part	all	intracellular non-membrane-bounded organelle	cell	cellular_component
6.21429	0.069253	5.50839	0.125556	1.63	Down	0.0388722	0.631038	OSBPL3	26031	Oxysterol binding protein-like 3	Hs.520259	26031	OSBPL3	7	Biological Process:	transport	lipid transport	establishment of localization	lipid localization	localization	organic substance transport	macromolecule localization	Molecular Function:	protein binding	lipid binding	binding
6.69058	0.023594	5.99218	0.056805	1.62	Down	0.00766768	0.631038	SERBP1	26135	SERPINE1 mRNA binding protein 1	Hs.719078	26135	SERBP1	1	Biological Process:	regulation of mRNA stability	regulation of anti-apoptosis	nitrogen compound metabolic process	regulation of RNA stability	apoptosis	regulation of macromolecule metabolic process	cellular process	negative regulation of cellular process	mRNA metabolic process	nucleic acid metabolic process	cell death	regulation of programmed cell death	negative regulation of biological process	macromolecule metabolic process	regulation of nucleobase, nucleoside, nucleotide and nucleic acid metabolic process	gene expression	biological regulation	nucleobase, nucleoside, nucleotide and nucleic acid metabolic process	regulation of cellular process	regulation of biological process	regulation of nitrogen compound metabolic process	cellular macromolecule metabolic process	regulation of cellular metabolic process	programmed cell death	regulation of apoptosis	negative regulation of apoptosis	cellular nitrogen compound metabolic process	cellular metabolic process	RNA metabolic process	posttranscriptional regulation of gene expression	regulation of metabolic process	regulation of primary metabolic process	primary metabolic process	metabolic process
6.60369	0.088828	7.30087	0.070041	1.62	Up	0.0253301	0.631038	TTC37	9652	Tetratricopeptide repeat domain 37	Hs.482868	9652	TTC37	5	Molecular Function:	binding
4.13173	0.049827	4.82711	0.029234	1.62	Up	0.0068311	0.631038	TRPC4AP	26133	Transient receptor potential cation channel, subfamily C, member 4 associated protein	Hs.168073	26133	TRPC4AP	20	Biological Process:	ubiquitin-dependent protein catabolic process	protein ubiquitination	cellular metabolic process	cellular macromolecule catabolic process	modification-dependent macromolecule catabolic process	cellular process	protein modification process	proteolysis	modification-dependent protein catabolic process	macromolecule metabolic process	primary metabolic process	catabolic process	metabolic process	protein modification by small protein conjugation	cellular protein catabolic process	cellular catabolic process	cellular macromolecule metabolic process	protein metabolic process	protein catabolic process	cellular protein metabolic process	macromolecule catabolic process	proteolysis involved in cellular protein catabolic process	protein modification by small protein conjugation or removal	macromolecule modification	Molecular Function:	protein binding	binding	Cellular Component:	Cul4A-RING ubiquitin ligase complex	ubiquitin ligase complex	intracellular part	intracellular	cullin-RING ubiquitin ligase complex	cell part
6.21909	0.0668	5.53591	0.027495	1.61	Down	0.0109962	0.631038	PTAR1	375743	Protein prenyltransferase alpha subunit repeat containing 1	Hs.719295	375743	PTAR1	9	Biological Process:	protein prenylation	cellular metabolic process	lipoprotein metabolic process	cellular process	cellular macromolecule biosynthetic process	protein modification process	macromolecule metabolic process	primary metabolic process	metabolic process	protein metabolic process	cellular macromolecule metabolic process	protein lipidation	lipoprotein biosynthetic process	cellular biosynthetic process	cellular protein metabolic process	biosynthetic process	macromolecule modification	macromolecule biosynthetic process	Molecular Function:	protein prenyltransferase activity	transferase activity	catalytic activity	transferase activity, transferring alkyl or aryl (other than methyl) groups	prenyltransferase activity
6.31681	0.097405	5.63991	0.005961	1.6	Down	0.0201579	0.631038	MCFD2	90411	Multiple coagulation factor deficiency 2	Hs.293689	90411	MCFD2	2	Biological Process:	protein transport	vesicle-mediated transport	protein N-linked glycosylation via asparagine	carboxylic acid metabolic process	post-translational protein modification	cellular protein metabolic process	organic acid metabolic process	cellular process	cellular macromolecule biosynthetic process	protein modification process	protein glycosylation	macromolecule metabolic process	macromolecule glycosylation	protein N-linked glycosylation	peptidyl-amino acid modification	peptidyl-asparagine modification	cellular macromolecule metabolic process	macromolecule localization	cellular biosynthetic process	cellular carbohydrate metabolic process	protein localization	biosynthetic process	glycosylation	establishment of protein localization	transport	cellular metabolic process	glycoprotein metabolic process	cellular ketone metabolic process	primary metabolic process	metabolic process	small molecule metabolic process	protein metabolic process	establishment of localization	glycoprotein biosynthetic process
5.66002	0.099953	4.99218	0.056805	1.59	Down	0.0283792	0.631038	MED15	51586	Mediator complex subunit 15	Hs.517421	51586	MED15	22	Biological Process:	regulation of transcription from RNA polymerase II promoter	gene expression	nitrogen compound metabolic process	regulation of macromolecule metabolic process	cellular process	nucleic acid metabolic process	cellular macromolecule biosynthetic process	macromolecule metabolic process	regulation of nucleobase, nucleoside, nucleotide and nucleic acid metabolic process	nucleobase, nucleoside, nucleotide and nucleic acid metabolic process	biological regulation	regulation of biological process	regulation of cellular process	cellular macromolecule metabolic process	regulation of nitrogen compound metabolic process	regulation of cellular metabolic process	transcription from RNA polymerase II promoter	cellular biosynthetic process	biosynthetic process	transcription, DNA-dependent	regulation of biosynthetic process	regulation of cellular macromolecule biosynthetic process	cellular nitrogen compound metabolic process	cellular metabolic process	RNA metabolic process	regulation of transcription	regulation of cellular biosynthetic process	regulation of metabolic process	regulation of primary metabolic process	primary metabolic process	metabolic process	regulation of gene expression	regulation of transcription, DNA-dependent	transcription
4.71348	0.146149	5.37687	0.005961	1.58	Up	0.0453348	0.631038	CAST	831	Calpastatin	Hs.436186	831	CAST	5	Biological Process:	myoblast fusion	negative regulation of endopeptidase activity	negative regulation of catalytic activity	cell differentiation	anatomical structure morphogenesis	anatomical structure formation involved in morphogenesis	myotube differentiation	regulation of hydrolase activity	developmental process	regulation of catalytic activity	cellular process	regulation of metabolic process	negative regulation of molecular function	anatomical structure development	striated muscle cell differentiation	negative regulation of peptidase activity	regulation of endopeptidase activity	negative regulation of hydrolase activity	metabolic process	biological regulation	regulation of molecular function	regulation of biological process	muscle structure development	cellular developmental process	regulation of peptidase activity	syncytium formation	syncytium formation by plasma membrane fusion	muscle cell differentiation	Molecular Function:	endopeptidase inhibitor activity	protein binding	calcium-dependent cysteine-type endopeptidase inhibitor activity	enzyme inhibitor activity	cysteine-type endopeptidase inhibitor activity
4.66693	0.099594	5.32711	0.043807	1.58	Up	0.0261029	0.631038	SLC25A3	5250	Solute carrier family 25 (mitochondrial carrier; phosphate carrier), member 3	Hs.290404	5250	SLC25A3	12	Biological Process:	generation of precursor metabolites and energy	transport	establishment of localization	cellular metabolic process	localization	metabolic process	cellular process	Molecular Function:	symporter activity	phosphate carrier activity	substrate-specific transmembrane transporter activity	substrate-specific transporter activity	ion transmembrane transporter activity	transporter activity	active transmembrane transporter activity	secondary active transmembrane transporter activity	phosphate transmembrane transporter activity	anion transmembrane transporter activity	transmembrane transporter activity	inorganic anion transmembrane transporter activity	Cellular Component:	mitochondrion	mitochondrial inner membrane	integral to plasma membrane	membrane	organelle inner membrane	intracellular organelle	intracellular part	plasma membrane part	membrane-bounded organelle	all	membrane part	cell periphery	intrinsic to membrane
3.26325	0.081691	3.92343	0.125556	1.58	Up	0.0478192	0.631038	SEMA3B	7869	Sema domain, immunoglobulin domain (Ig), short basic domain, secreted, (semaphorin) 3B	Hs.82222	7869	SEMA3B	3	Biological Process:	cell-cell signaling	multicellular organismal development	axon guidance	cell differentiation	taxis	neuron projection development	neuron development	developmental process	cellular component morphogenesis	response to external stimulus	multicellular organismal process	cellular process	cell communication	anatomical structure development	axonogenesis	cell morphogenesis involved in differentiation	neuron differentiation	neurogenesis	signaling	response to chemical stimulus	cell morphogenesis	system development	cellular component organization or biogenesis	cell projection morphogenesis	response to stimulus	cell morphogenesis involved in neuron differentiation	cellular component organization or biogenesis at cellular level	cellular component organization	locomotion	nervous system development	cellular component organization at cellular level	anatomical structure morphogenesis	cell part morphogenesis	chemotaxis
3.26325	0.081691	3.92343	0.125556	1.58	Up	0.0478192	0.631038	TC2N	123036	Tandem C2 domains, nuclear	Hs.510262	123036	TC2N	14	Cellular Component:	nucleus	intracellular membrane-bounded organelle	intracellular organelle	intracellular part	intracellular	membrane-bounded organelle	organelle	cell part	all	cell	cellular_component
3.26325	0.081691	3.92343	0.125556	1.58	Up	0.0478192	0.631038	COASY	80347	Coenzyme A synthase	Hs.709231	80347	COASY	17	Biological Process:	vitamin metabolic process	water-soluble vitamin metabolic process	biosynthetic process	coenzyme biosynthetic process	coenzyme A biosynthetic process	pantothenate metabolic process	cofactor biosynthetic process	carboxylic acid metabolic process	nitrogen compound metabolic process	cofactor metabolic process	organic acid metabolic process	cellular process	nucleobase, nucleoside, nucleotide and nucleic acid metabolic process	coenzyme metabolic process	cellular amine metabolic process	coenzyme A metabolic process	amine metabolic process	cellular biosynthetic process	nucleoside phosphate metabolic process	purine ribonucleoside metabolic process	cellular nitrogen compound metabolic process	cellular metabolic process	nucleobase, nucleoside and nucleotide metabolic process	ribonucleoside metabolic process	cellular modified amino acid metabolic process	primary metabolic process	cellular ketone metabolic process	metabolic process	heterocycle metabolic process	purine nucleoside metabolic process	small molecule metabolic process	purine-containing compound metabolic process	nucleoside metabolic process	nucleotide metabolic process
3.39477	0.049827	4.05495	0.005961	1.58	Up	0.00572829	0.631038	IL7R	3575	Interleukin 7 receptor	Hs.591742	3575	IL7R	5	Biological Process:	regulation of DNA recombination	cell morphogenesis	negative regulation of T cell mediated cytotoxicity	immunoglobulin production	immune response	signal transduction	cell surface receptor linked signaling pathway	cell growth	T cell differentiation	positive regulation of T cell differentiation in thymus	B cell proliferation	lymph node development	homeostasis of number of cells	positive regulation of cell activation	cell differentiation	B cell activation	positive regulation of cellular process	regulation of adaptive immune response based on somatic recombination of immune receptors built from	immune effector process	T cell differentiation in thymus	apoptosis	induction of programmed cell death	regulation of cellular component size	cell death	regulation of nucleobase, nucleoside, nucleotide and nucleic acid metabolic process	biological regulation	immune system development	leukocyte activation	regulation of multicellular organismal process	cellular component organization or biogenesis	regulation of biological quality	response to stimulus	lymphocyte proliferation	leukocyte mediated cytotoxicity
3.39477	0.049827	4.05495	0.005961	1.58	Up	0.00572829	0.631038	ST3GAL4	6484	ST3 beta-galactoside alpha-2,3-sialyltransferase 4	Hs.591947	6484	ST3GAL4	11	Biological Process:	protein glycosylation	protein N-linked glycosylation via asparagine	post-translational protein modification	cellular protein metabolic process	cellular metabolic process	cellular process	glycoprotein metabolic process	cellular macromolecule biosynthetic process	protein modification process	macromolecule metabolic process	primary metabolic process	macromolecule glycosylation	metabolic process	protein N-linked glycosylation	peptidyl-amino acid modification	peptidyl-asparagine modification	protein metabolic process	cellular macromolecule metabolic process	glycoprotein biosynthetic process	carbohydrate metabolic process	cellular biosynthetic process	cellular carbohydrate metabolic process	biosynthetic process	macromolecule modification	macromolecule biosynthetic process	glycosylation	Molecular Function:	beta-galactoside alpha-2,3-sialyltransferase activity	monosialoganglioside sialyltransferase activity	transferase activity, transferring glycosyl groups	transferase activity	sialyltransferase activity	catalytic activity	Cellular Component:
5.91087	0.097039	5.2511	0.032195	1.58	Down	0.0231825	0.631038	FRYL	285527	FRY-like	Hs.631525	285527	FRYL	4	Molecular Function:	protein binding	binding
4.97973	0.049827	4.32711	0.043807	1.57	Down	0.0101773	0.631038	COL1A1	1277	Collagen, type I, alpha 1	Hs.172928	1277	COL1A1	17	Biological Process:	skeletal system development	blood vessel development	osteoblast differentiation	intramembranous ossification	endochondral ossification	axon guidance	response to nutrient	blood coagulation	visual perception	sensory perception of sound	response to mechanical stimulus	response to inorganic substance	positive regulation of epithelial to mesenchymal transition	negative regulation of cell-substrate adhesion	protein transport	platelet activation	collagen fibril organization	positive regulation of cell migration	response to corticosteroid stimulus	collagen biosynthetic process	protein localization to nucleus	tooth mineralization	response to hydrogen peroxide	response to peptide hormone stimulus	skin morphogenesis	embryonic skeletal system development	leukocyte migration	response to cAMP	face morphogenesis	bone trabecula formation	cartilage development involved in endochondral bone morphogenesis	protein heterotrimerization	cellular response to retinoic acid	cellular response to growth factor stimulus
7.34888	0.034313	8.00084	0.044962	1.57	Up	0.0074422	0.631038	KIAA0947	23379	KIAA0947 protein	Hs.449296	23379	KIAA0947	5
4.71348	0.046496	5.34743	0.128517	1.55	Up	0.0434688	0.631038	CCNA2	890	Cyclin A2	Hs.58974	890	CCNA2	4	Biological Process:	G2/M transition of mitotic cell cycle	mitotic cell cycle	mitosis	mitotic cell cycle G2/M transition DNA damage checkpoint	Ras protein signal transduction	organ regeneration	response to estradiol stimulus	response to glucagon stimulus	positive regulation of fibroblast proliferation	cell division	regulation of mitotic cell cycle	mitotic cell cycle checkpoint	positive regulation of cellular process	multicellular organismal process	cellular process	response to endogenous stimulus	anatomical structure development	response to estrogen stimulus	signaling	negative regulation of biological process	biological regulation	regulation of fibroblast proliferation	intracellular signal transduction	cell cycle phase	cellular component organization or biogenesis	regulation of cell proliferation	response to stimulus	response to steroid hormone stimulus	anatomical structure morphogenesis	cellular component organization at cellular level	cellular response to stress	nuclear division	response to hormone stimulus	cell cycle arrest
4.5637	0.003631	5.19765	0.021263	1.55	Up	0.00115578	0.631038	MAP3K4	4216	Mitogen-activated protein kinase kinase kinase 4	Hs.390428	4216	MAP3K4	6	Biological Process:	activation of MAPKK activity	response to stress	intracellular protein kinase cascade	JNK cascade	positive regulation of JUN kinase activity	positive regulation of transferase activity	regulation of phosphorylation	cellular process	signaling	biological regulation	intracellular signal transduction	positive regulation of catalytic activity	response to stimulus	activation of protein kinase activity	cellular response to stress	regulation of protein serine/threonine kinase activity	regulation of metabolic process	MAPKKK cascade	regulation of protein kinase activity	stress-activated protein kinase signaling cascade	regulation of protein modification process	regulation of intracellular protein kinase cascade	phosphate metabolic process	regulation of molecular function	protein metabolic process	protein phosphorylation	regulation of cellular protein metabolic process	positive regulation of protein kinase activity	regulation of protein metabolic process	signal transduction	cellular protein metabolic process	regulation of response to stress	macromolecule modification	positive regulation of MAP kinase activity
6.0706	0.081691	6.69765	0.051778	1.54	Up	0.0229744	0.631038	LDHB	3945	Lactate dehydrogenase B	Hs.446149	3945	LDHB	12	Biological Process:	lactate metabolic process	pyruvate metabolic process	glycolysis	NAD metabolic process	cellular carbohydrate metabolic process	oxidation-reduction process	carboxylic acid metabolic process	nitrogen compound metabolic process	cofactor metabolic process	organic acid metabolic process	cellular process	oxidoreduction coenzyme metabolic process	glucose metabolic process	nucleobase, nucleoside, nucleotide and nucleic acid metabolic process	monocarboxylic acid metabolic process	coenzyme metabolic process	monosaccharide metabolic process	pyridine-containing compound metabolic process	monosaccharide catabolic process	nucleoside phosphate metabolic process	hexose metabolic process	alcohol metabolic process	cellular nitrogen compound metabolic process	small molecule catabolic process	cellular metabolic process	nucleobase, nucleoside and nucleotide metabolic process	generation of precursor metabolites and energy	hexose catabolic process	glucose catabolic process	cellular ketone metabolic process	primary metabolic process	carbohydrate catabolic process	catabolic process	heterocycle metabolic process
4.20048	0.118578	4.82711	0.029234	1.54	Up	0.0359501	0.631038	KDM5B	10765	Lysine (K)-specific demethylase 5B	Hs.443650	10765	KDM5B	1	Biological Process:	transcription, DNA-dependent	chromatin modification	histone H3-K4 demethylation	histone H3-K4 demethylation, trimethyl-H3-K4-specific	negative regulation of transcription, DNA-dependent	oxidation-reduction process	negative regulation of gene expression	negative regulation of cellular metabolic process	cellular process	negative regulation of biological process	negative regulation of biosynthetic process	negative regulation of macromolecule metabolic process	regulation of nucleobase, nucleoside, nucleotide and nucleic acid metabolic process	biological regulation	cellular component organization or biogenesis	cellular biosynthetic process	biosynthetic process	regulation of biosynthetic process	regulation of cellular macromolecule biosynthetic process	histone modification	demethylation	cellular component organization at cellular level	RNA metabolic process	regulation of metabolic process	negative regulation of nitrogen compound metabolic process	protein dealkylation	small molecule metabolic process	protein metabolic process	regulation of transcription, DNA-dependent	covalent chromatin modification	transcription	one-carbon metabolic process	cellular protein metabolic process	RNA biosynthetic process
5.05573	0.125828	5.67891	0.044962	1.54	Up	0.0430288	0.631038	ZNF765	91661	Zinc finger protein 765	Hs.433293	91661	ZNF765	19	Biological Process:	regulation of transcription, DNA-dependent	nitrogen compound metabolic process	regulation of macromolecule metabolic process	cellular process	nucleic acid metabolic process	cellular macromolecule biosynthetic process	macromolecule metabolic process	gene expression	regulation of nucleobase, nucleoside, nucleotide and nucleic acid metabolic process	nucleobase, nucleoside, nucleotide and nucleic acid metabolic process	biological regulation	regulation of biological process	regulation of cellular process	cellular macromolecule metabolic process	regulation of nitrogen compound metabolic process	regulation of cellular metabolic process	cellular biosynthetic process	biosynthetic process	transcription, DNA-dependent	regulation of biosynthetic process	regulation of cellular macromolecule biosynthetic process	cellular nitrogen compound metabolic process	cellular metabolic process	RNA metabolic process	regulation of transcription	regulation of cellular biosynthetic process	regulation of metabolic process	regulation of primary metabolic process	primary metabolic process	metabolic process	regulation of gene expression	transcription	RNA biosynthetic process	regulation of RNA metabolic process
6.96964	0.039738	6.34743	0.128517	1.54	Down	0.0437001	0.631038	FOXN3	1112	Forkhead box N3	Hs.434286	1112	FOXN3	14	Biological Process:	DNA damage checkpoint	G2 phase of mitotic cell cycle	cell cycle	pattern specification process	embryo development	tissue development	negative regulation of gene-specific transcription from RNA polymerase II promoter	negative regulation of transcription, DNA-dependent	regulation of sequence-specific DNA binding transcription factor activity	negative regulation of gene expression	negative regulation of cellular metabolic process	mitotic cell cycle	multicellular organismal process	cellular process	regulation of gene-specific transcription from RNA polymerase II promoter	anatomical structure development	negative regulation of biological process	negative regulation of biosynthetic process	negative regulation of macromolecule metabolic process	regulation of nucleobase, nucleoside, nucleotide and nucleic acid metabolic process	biological regulation	cell cycle phase	transcription from RNA polymerase II promoter	cellular biosynthetic process	response to stimulus	biosynthetic process	transcription, DNA-dependent	regulation of biosynthetic process	regulation of cellular macromolecule biosynthetic process	cellular response to stress	RNA metabolic process	regulation of metabolic process	negative regulation of nitrogen compound metabolic process	cell cycle arrest
6.96681	0.041093	7.58799	0.045957	1.54	Up	0.00970654	0.631038	RPL7A	6130	Ribosomal protein L7a	Hs.499839	6130	RPL7A	9	Biological Process:	translation	translational elongation	translational termination	gene expression	viral reproduction	viral infectious cycle	viral transcription	endocrine pancreas development	ribosome biogenesis	cellular protein metabolic process	pancreas development	reproduction	cellular component biogenesis	nitrogen compound metabolic process	developmental process	multicellular organismal process	cellular process	anatomical structure development	nucleic acid metabolic process	cellular macromolecule biosynthetic process	cellular component disassembly	macromolecule metabolic process	endocrine system development	nucleobase, nucleoside, nucleotide and nucleic acid metabolic process	reproductive process	system development	cellular component organization or biogenesis	cellular macromolecule metabolic process	cellular component disassembly at cellular level	macromolecular complex subunit organization	cellular biosynthetic process	protein complex disassembly	cellular component organization or biogenesis at cellular level	viral genome expression
7.45998	0.000437	6.83987	0.116002	1.54	Down	0.033259	0.631038	ATP9A	10079	ATPase, class II, type 9A	Hs.719117	10079	ATP9A	20	Biological Process:	ATP biosynthetic process	phospholipid transport	nitrogen compound metabolic process	heterocycle biosynthetic process	ribonucleotide metabolic process	cellular nitrogen compound biosynthetic process	cellular process	nucleotide biosynthetic process	ribonucleoside triphosphate metabolic process	ribonucleotide biosynthetic process	nucleobase, nucleoside, nucleotide and nucleic acid metabolic process	purine nucleoside triphosphate biosynthetic process	macromolecule localization	cellular biosynthetic process	nucleoside phosphate metabolic process	ribonucleoside triphosphate biosynthetic process	biosynthetic process	lipid transport	ATP metabolic process	cellular nitrogen compound metabolic process	purine ribonucleoside triphosphate biosynthetic process	nucleobase, nucleoside, nucleotide and nucleic acid biosynthetic process	transport	small molecule biosynthetic process	purine nucleotide metabolic process	cellular metabolic process	nucleobase, nucleoside and nucleotide biosynthetic process	purine-containing compound biosynthetic process	nucleobase, nucleoside and nucleotide metabolic process	nucleoside triphosphate biosynthetic process	lipid localization	primary metabolic process	metabolic process	heterocycle metabolic process
6.9385	0.091058	7.55495	0.079002	1.53	Up	0.0361805	0.631038	ASPM	259266	Asp (abnormal spindle) homolog, microcephaly associated (Drosophila)	Hs.121028	259266	ASPM	1	Biological Process:	cell cycle	mitosis	forebrain neuroblast division	negative regulation of neuron differentiation	negative regulation of asymmetric cell division	cell division	maintenance of centrosome location	negative regulation of developmental process	cell differentiation	regulation of cell differentiation	mitotic cell cycle	multicellular organismal process	cellular process	anatomical structure development	maintenance of organelle location	regulation of cell division	negative regulation of biological process	neural precursor cell proliferation	biological regulation	cell cycle phase	regulation of multicellular organismal process	cellular component organization or biogenesis	organelle localization	regulation of biological quality	regulation of nervous system development	nervous system development	cellular component organization at cellular level	stem cell division	neuroblast division	nuclear division	regulation of cell development	M phase	regulation of neuron differentiation	somatic stem cell division
4.332	0.012939	3.71591	0.081962	1.53	Down	0.0176606	0.631038	AMMECR1	9949	Alport syndrome, mental retardation, midface hypoplasia and elliptocytosis chromosomal region gene 1	Hs.656243	9949	AMMECR1	X	Biological Process:	biological_process	all	Molecular Function:	molecular_function	all	Cellular Component:	cellular_component	all
5.51024	0.049827	4.89586	0.039518	1.53	Down	0.0105453	0.631038	PLAC2	257000	Placenta-specific 2 (non-protein coding)	Hs.515575	257000	PLAC2	19	Cellular Component:	membrane	integral to membrane	intrinsic to membrane	cell	all	cellular_component	cell part	membrane part
3.71348	0.046496	4.32711	0.043807	1.53	Up	0.010665	0.631038	MYO1B	4430	Myosin IB	Hs.439620	4430	MYO1B	2	Molecular Function:	nucleotide binding	motor activity	actin binding	protein binding	calmodulin binding	ATP binding	hydrolase activity	hydrolase activity, acting on acid anhydrides, in phosphorus-containing anhydrides	purine ribonucleoside triphosphate binding	purine nucleotide binding	nucleoside-triphosphatase activity	hydrolase activity, acting on acid anhydrides	binding	catalytic activity	cytoskeletal protein binding	adenyl ribonucleotide binding	ribonucleotide binding	pyrophosphatase activity	adenyl nucleotide binding	purine ribonucleotide binding	Cellular Component:	myosin complex	intracellular organelle	intracellular part	non-membrane-bounded organelle	all	cell	cytoskeletal part	intracellular	organelle	actin cytoskeleton	protein complex	cell part	intracellular non-membrane-bounded organelle
3.71348	0.046496	4.32711	0.043807	1.53	Up	0.010665	0.631038	SASH1	23328	SAM and SH3 domain containing 1	Hs.193133	23328	SASH1	6	Molecular Function:	protein binding	binding
5.12448	0.094927	5.73665	0.012777	1.53	Up	0.0236174	0.631038	WIPF2	147179	WAS/WASL interacting protein family, member 2	Hs.421622	147179	WIPF2	17	Molecular Function:	actin binding	cytoskeletal protein binding	protein binding	binding	Cellular Component:	cytoplasm	cytoskeleton	intracellular organelle	intracellular part	intracellular	organelle	non-membrane-bounded organelle	all	cell part	intracellular non-membrane-bounded organelle	cellular_component	cell
5.9385	0.008596	5.32711	0.043807	1.53	Down	0.00528932	0.631038	ENTPD1	953	Ectonucleoside triphosphate diphosphohydrolase 1	Hs.719076	953	ENTPD1	10	Biological Process:	cell adhesion	blood coagulation	wound healing	response to wounding	hemostasis	response to stress	regulation of biological quality	multicellular organismal process	cellular process	response to stimulus	biological adhesion	biological regulation	coagulation	regulation of body fluid levels	Molecular Function:	nucleotide binding	ATP binding	hydrolase activity	purine ribonucleoside triphosphate binding	purine nucleotide binding	binding	catalytic activity	adenyl ribonucleotide binding	ribonucleotide binding	adenyl nucleotide binding	purine ribonucleotide binding	Cellular Component:	plasma membrane	integral to plasma membrane	plasma membrane part	all	cell part	membrane part	cell periphery
5.64247	0.07514	6.2511	0.032195	1.52	Up	0.0175656	0.631038	MATR3	9782	Matrin 3	Hs.268939	9782	MATR3	5	Molecular Function:	nucleotide binding	RNA binding	structural molecule activity	protein binding	zinc ion binding	metal ion binding	cation binding	ion binding	binding	transition metal ion binding	nucleic acid binding	Cellular Component:	intracellular	nucleus	nuclear inner membrane	nuclear matrix	nuclear lumen	organelle lumen	organelle inner membrane	intracellular organelle	intracellular part	membrane-bounded organelle	all	organelle envelope	envelope	nuclear part	cell	intracellular organelle lumen	endomembrane system	nuclear envelope	intracellular membrane-bounded organelle	organelle	cell part	membrane-enclosed lumen
5.16348	0.055925	4.55495	0.079002	1.52	Down	0.0243784	0.631038	FAM171B	165215	Family with sequence similarity 171, member B	Hs.28872	165215	FAM171B	2	Molecular Function:	DNA binding	binding	nucleic acid binding	Cellular Component:	membrane	integral to membrane	intrinsic to membrane	cell	all	cellular_component	cell part	membrane part
4.66693	0.099594	5.27365	0.097265	1.52	Up	0.0488222	0.631038	HEXIM1	10614	Hexamethylene bis-acetamide inducible 1	Hs.716487	10614	HEXIM1	17	Biological Process:	negative regulation of transcription from RNA polymerase II promoter	heart development	negative regulation of cyclin-dependent protein kinase activity	negative regulation of gene expression	negative regulation of cellular metabolic process	negative regulation of transcription, DNA-dependent	regulation of phosphorylation	multicellular organismal process	cellular process	anatomical structure development	negative regulation of biological process	negative regulation of biosynthetic process	negative regulation of macromolecule metabolic process	regulation of nucleobase, nucleoside, nucleotide and nucleic acid metabolic process	biological regulation	negative regulation of transferase activity	transcription from RNA polymerase II promoter	cellular biosynthetic process	circulatory system development	biosynthetic process	transcription, DNA-dependent	regulation of biosynthetic process	regulation of cellular macromolecule biosynthetic process	regulation of protein serine/threonine kinase activity	RNA metabolic process	negative regulation of protein serine/threonine kinase activity	regulation of metabolic process	negative regulation of nitrogen compound metabolic process	regulation of protein kinase activity	regulation of protein modification process	regulation of molecular function	phosphate metabolic process	regulation of cell cycle	protein metabolic process
5.71348	0.046496	5.11268	0.063699	1.52	Down	0.0167977	0.631038	MCM5	4174	Minichromosome maintenance complex component 5	Hs.517582	4174	MCM5	22	Biological Process:	cell cycle checkpoint	G1/S transition of mitotic cell cycle	S phase of mitotic cell cycle	M/G1 transition of mitotic cell cycle	mitotic cell cycle	DNA replication	DNA-dependent DNA replication initiation	DNA strand elongation involved in DNA replication	nitrogen compound metabolic process	cellular process	negative regulation of cellular process	cellular macromolecule biosynthetic process	nucleic acid metabolic process	interphase of mitotic cell cycle	macromolecule metabolic process	negative regulation of biological process	nucleobase, nucleoside, nucleotide and nucleic acid metabolic process	biological regulation	DNA-dependent DNA replication	DNA strand elongation	regulation of cellular process	regulation of biological process	cell cycle phase	cellular macromolecule metabolic process	regulation of cell cycle arrest	negative regulation of cell cycle	cellular biosynthetic process	biosynthetic process	cell cycle	cellular nitrogen compound metabolic process	DNA metabolic process	interphase	cellular metabolic process	cell cycle arrest
5.89477	0.035136	6.49218	0.016236	1.51	Up	0.00417135	0.631038	MAT2A	4144	Methionine adenosyltransferase II, alpha	Hs.516157	4144	MAT2A	2	Biological Process:	S-adenosylmethionine biosynthetic process	xenobiotic metabolic process	circadian rhythm	response to light stimulus	response to hormone stimulus	methylation	response to drug	response to cAMP	cofactor biosynthetic process	carboxylic acid metabolic process	nitrogen compound metabolic process	cofactor metabolic process	response to xenobiotic stimulus	heterocycle biosynthetic process	cellular nitrogen compound biosynthetic process	organic acid metabolic process	coenzyme biosynthetic process	cellular process	response to endogenous stimulus	nucleoside biosynthetic process	nucleobase, nucleoside, nucleotide and nucleic acid metabolic process	response to organic substance	response to abiotic stimulus	coenzyme metabolic process	cellular amino acid biosynthetic process	response to chemical stimulus	cellular amine metabolic process	response to radiation	purine ribonucleoside biosynthetic process	amine metabolic process	organic acid biosynthetic process	response to stimulus	cellular biosynthetic process	cellular response to chemical stimulus
5.4218	0.038612	4.82711	0.029234	1.51	Down	0.00656679	0.631038	NUP43	348995	Nucleoporin 43kDa	Hs.510375	348995	NUP43	6	Biological Process:	M phase of mitotic cell cycle	mitotic prometaphase	mitotic cell cycle	carbohydrate metabolic process	chromosome segregation	hexose transport	regulation of glucose transport	protein transport	glucose transport	viral reproduction	mRNA transport	cell division	transmembrane transport	regulation of localization	organelle organization	cellular process	RNA localization	biological regulation	nucleic acid transport	regulation of biological process	cell cycle phase	cellular component organization or biogenesis	macromolecule localization	nucleobase, nucleoside, nucleotide and nucleic acid transport	protein localization	cellular component organization or biogenesis at cellular level	RNA transport	cell cycle	cellular component organization	cellular component organization at cellular level	establishment of protein localization	transport	regulation of transport	nuclear division
5.0145	0.067406	4.42343	0.052516	1.51	Down	0.0202661	0.631038	CROP	51747	Cisplatin resistance-associated overexpressed protein	Hs.130293	51747	CROP	17	Biological Process:	mRNA processing	apoptosis	response to stress	RNA splicing	nitrogen compound metabolic process	cellular metabolic process	RNA metabolic process	cellular process	mRNA metabolic process	nucleic acid metabolic process	cell death	macromolecule metabolic process	gene expression	primary metabolic process	metabolic process	nucleobase, nucleoside, nucleotide and nucleic acid metabolic process	death	RNA processing	cellular macromolecule metabolic process	programmed cell death	response to stimulus	cellular nitrogen compound metabolic process	Molecular Function:	DNA binding	mRNA binding	protein binding	RNA binding	binding	nucleic acid binding	Cellular Component:	nucleus	nucleolus	plasma membrane	focal adhesion
5.05573	0.125828	5.63991	0.005961	1.5	Up	0.0434877	0.631038	EFR3A	23167	EFR3 homolog A (S. cerevisiae)	Hs.204564	23167	EFR3A	8	Molecular Function:	binding	Cellular Component:	intracellular	plasma membrane	cell periphery	membrane	cell	all	cellular_component	cell part
5.0145	0.067406	5.59868	0.03527	1.5	Up	0.0165396	0.631038	144404	144404	transmembrane protein 120B	-	144404	-	-	Biological Process:	biological_process	all	Molecular Function:	molecular_function	all	Cellular Component:	cellular_component	membrane	integral to membrane	intrinsic to membrane	cell	cell part	all	membrane part
4.13173	0.049827	4.71591	0.081962	1.5	Up	0.0259166	0.631038	TP53INP1	94241	Tumor protein p53 inducible nuclear protein 1	Hs.492261	94241	TP53INP1	8	Biological Process:	apoptosis	induction of apoptosis	response to stress	cell cycle arrest	positive regulation of cellular process	positive regulation of programmed cell death	positive regulation of apoptosis	positive regulation of biological process	induction of programmed cell death	positive regulation of cell death	cellular process	negative regulation of cellular process	cell death	regulation of programmed cell death	negative regulation of biological process	biological regulation	death	regulation of cell cycle	regulation of cell death	regulation of cellular process	regulation of biological process	negative regulation of cell cycle	programmed cell death	regulation of apoptosis	response to stimulus	cell cycle process	cell cycle	Cellular Component:	nucleus	PML body	nucleoplasm	nuclear lumen	organelle lumen	nuclear body
5.29844	0.046496	4.71591	0.081962	1.5	Down	0.0251829	0.631038	DUSP10	11221	Dual specificity phosphatase 10	Hs.497822	11221	DUSP10	1	Biological Process:	inactivation of MAPK activity	protein dephosphorylation	response to stress	JNK cascade	negative regulation of stress-activated MAPK cascade	negative regulation of JUN kinase activity	negative regulation of JNK cascade	regulation of phosphorylation	cellular process	signaling	negative regulation of biological process	biological regulation	intracellular signal transduction	negative regulation of transferase activity	response to stimulus	cellular response to stress	intracellular protein kinase cascade	regulation of protein serine/threonine kinase activity	negative regulation of protein serine/threonine kinase activity	negative regulation of MAP kinase activity	regulation of metabolic process	MAPKKK cascade	stress-activated MAPK cascade	regulation of protein kinase activity	stress-activated protein kinase signaling cascade	regulation of protein modification process	regulation of intracellular protein kinase cascade	regulation of molecular function	phosphate metabolic process	protein metabolic process	protein phosphorylation	regulation of cellular protein metabolic process	regulation of protein metabolic process	signal transduction
5.332	0.012939	4.7511	0.105235	1.5	Down	0.0317378	0.631038	GOSR1	9527	Golgi SNAP receptor complex member 1	Hs.462680	9527	GOSR1	17	Biological Process:	ER to Golgi vesicle-mediated transport	intra-Golgi vesicle-mediated transport	protein transport	vesicle-mediated transport	retrograde transport, endosome to Golgi	establishment of protein localization	endosome transport	transport	Golgi vesicle transport	cellular localization	establishment of localization in cell	establishment of localization	intracellular transport	macromolecule localization	cellular process	protein localization	localization	Molecular Function:	SNAP receptor activity	protein binding	binding	Cellular Component:	Golgi membrane	Golgi apparatus	cis-Golgi network	membrane	integral to membrane	SNARE complex	intracellular organelle	intracellular part	membrane-bounded organelle	all	membrane part	intrinsic to membrane
4.13173	0.049827	3.55495	0.079002	1.49	Down	0.0252348	0.631038	ATG5	9474	ATG5 autophagy related 5 homolog (S. cerevisiae)	Hs.486063	9474	ATG5	6	Biological Process:	autophagic vacuole assembly	blood vessel remodeling	autophagy	negative regulation of protein ubiquitination	negative regulation of type I interferon production	vasodilation	response to drug	negative regulation of apoptosis	post-translational protein modification	ventricular cardiac muscle cell development	heart contraction	cell differentiation	negative regulation of cellular metabolic process	apoptosis	multicellular organismal process	cellular process	anatomical structure development	cell death	regulation of programmed cell death	negative regulation of biological process	cardiac cell differentiation	negative regulation of macromolecule metabolic process	biological regulation	cardiac muscle cell differentiation	response to nutrient levels	regulation of multicellular organismal process	cellular component organization or biogenesis	muscle cell development	negative regulation of protein modification process	programmed cell death	regulation of biological quality	vascular process in circulatory system	response to stimulus	system process
4.13173	0.049827	3.55495	0.079002	1.49	Down	0.0252348	0.631038	FCF1	51077	FCF1 small subunit (SSU) processome component homolog (S. cerevisiae)	Hs.579828	51077	FCF1	14	Biological Process:	rRNA processing	cellular component biogenesis	nitrogen compound metabolic process	cellular metabolic process	RNA metabolic process	ribosome biogenesis	cellular process	nucleic acid metabolic process	macromolecule metabolic process	gene expression	primary metabolic process	nucleobase, nucleoside, nucleotide and nucleic acid metabolic process	metabolic process	RNA processing	ribonucleoprotein complex biogenesis	rRNA metabolic process	ncRNA metabolic process	cellular component organization or biogenesis	cellular macromolecule metabolic process	cellular component biogenesis at cellular level	cellular component organization or biogenesis at cellular level	ncRNA processing	cellular nitrogen compound metabolic process	Cellular Component:	nucleus	nucleolus	nuclear lumen	organelle lumen	intracellular organelle	intracellular part	membrane-bounded organelle	non-membrane-bounded organelle	all	nuclear part
4.13173	0.049827	3.55495	0.079002	1.49	Down	0.0252348	0.631038	PHF17	79960	PHD finger protein 17	Hs.12420	79960	PHF17	4	Biological Process:	apoptosis	response to stress	negative regulation of cell growth	histone H3 acetylation	histone H4-K5 acetylation	histone H4-K8 acetylation	histone H4-K12 acetylation	histone H4-K16 acetylation	internal protein amino acid acetylation	histone H4 acetylation	chromatin organization	organelle organization	cellular process	negative regulation of cellular process	regulation of cellular component size	protein modification process	negative regulation of cell size	cell death	regulation of cellular component organization	macromolecule metabolic process	negative regulation of biological process	biological regulation	regulation of growth	histone acetylation	peptidyl-amino acid modification	peptidyl-lysine acetylation	regulation of biological process	regulation of cellular process	cellular macromolecule metabolic process	cellular component organization or biogenesis	internal peptidyl-lysine acetylation	programmed cell death	regulation of biological quality	negative regulation of growth
5.7869	0.026925	6.3623	0.079002	1.49	Up	0.020399	0.631038	LARS	51520	Leucyl-tRNA synthetase	Hs.432674	51520	LARS	5	Biological Process:	tRNA aminoacylation for protein translation	leucyl-tRNA aminoacylation	gene expression	carboxylic acid metabolic process	nitrogen compound metabolic process	tRNA aminoacylation	organic acid metabolic process	cellular process	cellular macromolecule biosynthetic process	nucleic acid metabolic process	macromolecule metabolic process	translation	nucleobase, nucleoside, nucleotide and nucleic acid metabolic process	cellular amine metabolic process	ncRNA metabolic process	cellular macromolecule metabolic process	amine metabolic process	cellular biosynthetic process	biosynthetic process	cellular nitrogen compound metabolic process	cellular metabolic process	RNA metabolic process	tRNA metabolic process	primary metabolic process	cellular ketone metabolic process	metabolic process	small molecule metabolic process	protein metabolic process	amino acid activation	cellular protein metabolic process	cellular amino acid metabolic process	oxoacid metabolic process	macromolecule biosynthetic process	Molecular Function:
5.68725	0.07273	5.11268	0.063699	1.49	Down	0.027166	0.631038	KLF5	688	Kruppel-like factor 5 (intestinal)	Hs.508234	688	KLF5	13	Biological Process:	angiogenesis	regulation of transcription, DNA-dependent	transcription from RNA polymerase II promoter	positive regulation of cell proliferation	microvillus assembly	cellular component assembly	anatomical structure formation involved in morphogenesis	cellular component biogenesis	positive regulation of cellular process	nitrogen compound metabolic process	positive regulation of biological process	developmental process	regulation of macromolecule metabolic process	cellular process	multicellular organismal process	cardiovascular system development	anatomical structure development	nucleic acid metabolic process	cellular macromolecule biosynthetic process	vasculature development	macromolecule metabolic process	regulation of nucleobase, nucleoside, nucleotide and nucleic acid metabolic process	gene expression	nucleobase, nucleoside, nucleotide and nucleic acid metabolic process	biological regulation	blood vessel development	regulation of cellular process	regulation of biological process	blood vessel morphogenesis	cellular component organization or biogenesis	cellular macromolecule metabolic process	regulation of nitrogen compound metabolic process	system development	regulation of cellular metabolic process
6.86798	0.101455	6.30087	0.070041	1.48	Down	0.0441527	0.631038	BCAT1	586	Branched chain aminotransferase 1, cytosolic	Hs.438993	586	BCAT1	12	Biological Process:	G1/S transition of mitotic cell cycle	cell proliferation	branched chain family amino acid biosynthetic process	branched chain family amino acid catabolic process	cellular nitrogen compound metabolic process	carboxylic acid metabolic process	nitrogen compound metabolic process	mitotic cell cycle	cellular nitrogen compound biosynthetic process	organic acid metabolic process	cellular process	interphase of mitotic cell cycle	cellular amino acid biosynthetic process	branched chain family amino acid metabolic process	cellular amine metabolic process	cell cycle phase	amine metabolic process	organic acid biosynthetic process	cellular biosynthetic process	biosynthetic process	cell cycle	small molecule catabolic process	amine catabolic process	interphase	small molecule biosynthetic process	cellular metabolic process	cellular amino acid catabolic process	carboxylic acid catabolic process	carboxylic acid biosynthetic process	amine biosynthetic process	catabolic process	cellular ketone metabolic process	primary metabolic process	metabolic process
4.61716	0.049827	4.05495	0.005961	1.48	Down	0.00787303	0.631038	RRP7A	27341	Ribosomal RNA processing 7 homolog A (S. cerevisiae)	Hs.534041	27341	RRP7A	22	Molecular Function:	nucleotide binding	RNA binding	binding	nucleic acid binding
5.01873	0.088828	5.57714	0.068726	1.47	Up	0.0381512	0.631038	SFXN3	81855	Sideroflexin 3	Hs.283844	81855	SFXN3	10	Biological Process:	iron ion transport	transmembrane transport	transport	establishment of localization	cation transport	transition metal ion transport	ion transport	cellular process	localization	metal ion transport	Molecular Function:	cation transmembrane transporter activity	substrate-specific transmembrane transporter activity	substrate-specific transporter activity	transmembrane transporter activity	transporter activity	ion transmembrane transporter activity	Cellular Component:	mitochondrion	membrane	integral to membrane	mitochondrial membrane	intracellular organelle	intracellular part	membrane-bounded organelle	all	membrane part	mitochondrial envelope	intrinsic to membrane	cytoplasmic part	organelle envelope	mitochondrial part	envelope	cell
7.05773	0.049827	6.50235	0.061052	1.47	Down	0.0195453	0.631038	RC3H1	149041	Ring finger and CCCH-type zinc finger domains 1	Hs.30258	149041	RC3H1	1	Molecular Function:	RNA binding	zinc ion binding	metal ion binding	cation binding	ion binding	binding	transition metal ion binding	nucleic acid binding	Cellular Component:	cytoplasm	intracellular part	intracellular	cell	all	cellular_component	cell part
6.07549	0.006411	6.62812	0.064717	1.47	Up	0.0135675	0.631038	GPR175	131601	G protein-coupled receptor 175	Hs.6418	131601	GPR175	3	Biological Process:	lipid metabolic process	G-protein coupled receptor protein signaling pathway	aging	cell surface receptor linked signaling pathway	regulation of biological process	regulation of cellular process	developmental process	cellular process	response to stimulus	signal transduction	cellular response to stimulus	signaling	primary metabolic process	metabolic process	biological regulation	Molecular Function:	G-protein coupled receptor activity	transmembrane receptor activity	molecular transducer activity	receptor activity	signal transducer activity	Cellular Component:	membrane	integral to membrane	intrinsic to membrane	cell	all	cellular_component	cell part	membrane part
6.69224	0.025372	6.13991	0.090923	1.47	Down	0.0279886	0.631038	FAM59A	64762	Family with sequence similarity 59, member A	Hs.444314	64762	FAM59A	18
4.26325	0.081691	3.71591	0.081962	1.46	Down	0.0419099	0.631038	CNPY2	10330	Canopy 2 homolog (zebrafish)	Hs.8752	10330	CNPY2	12	Molecular Function:	protein binding	binding	Cellular Component:	endoplasmic reticulum	integral to plasma membrane	intracellular organelle	intracellular part	plasma membrane part	membrane-bounded organelle	all	membrane part	cell periphery	intrinsic to membrane	cytoplasmic part	integral to membrane	plasma membrane	cell	intracellular membrane-bounded organelle	intracellular	organelle	cell part	cytoplasm	intrinsic to plasma membrane	cellular_component	membrane
4.71348	0.046496	4.16614	0.117157	1.46	Down	0.0491557	0.631038	TMEM181	57583	Transmembrane protein 181	Hs.99145	57583	TMEM181	6	Biological Process:	pathogenesis	multi-organism process	Molecular Function:	toxin binding	binding	Cellular Component:	membrane	integral to membrane	intrinsic to membrane	cell	all	cellular_component	cell part	membrane part
7.27628	0.007259	6.73078	0.125556	1.46	Down	0.0492604	0.631038	SENP1	29843	SUMO1/sentrin specific peptidase 1	Hs.719362	29843	SENP1	12	Biological Process:	proteolysis	activation of caspase activity	induction of apoptosis by extracellular signals	protein desumoylation	protein modification by small protein removal	positive regulation of cellular process	positive regulation of programmed cell death	regulation of hydrolase activity	positive regulation of biological process	positive regulation of peptidase activity	regulation of catalytic activity	induction of programmed cell death	apoptosis	induction of apoptosis	cellular process	regulation of caspase activity	protein modification process	cell death	regulation of programmed cell death	macromolecule metabolic process	regulation of endopeptidase activity	biological regulation	regulation of cellular process	regulation of biological process	cellular macromolecule metabolic process	positive regulation of catalytic activity	programmed cell death	regulation of apoptosis	regulation of peptidase activity	cellular metabolic process	positive regulation of apoptosis	positive regulation of cell death	regulation of metabolic process	positive regulation of caspase activity
5.78252	0.064914	6.32453	0.105615	1.46	Up	0.0485381	0.631038	C6orf167	253714	Chromosome 6 open reading frame 167	Hs.444292	253714	C6orf167	6	Biological Process:	double-strand break repair via homologous recombination	DNA repair	replication fork processing	double-strand break repair	cellular response to stress	nitrogen compound metabolic process	cellular metabolic process	recombinational repair	cellular process	cellular macromolecule biosynthetic process	nucleic acid metabolic process	maintenance of fidelity involved in DNA-dependent DNA replication	macromolecule metabolic process	primary metabolic process	DNA recombination	nucleobase, nucleoside, nucleotide and nucleic acid metabolic process	metabolic process	DNA-dependent DNA replication	cellular macromolecule metabolic process	response to DNA damage stimulus	response to stress	cellular biosynthetic process	cellular response to stimulus	response to stimulus	biosynthetic process	DNA replication	cellular nitrogen compound metabolic process	macromolecule biosynthetic process	DNA metabolic process	Molecular Function:	protein binding	binding	Cellular Component:	nucleus
6.37766	0.026175	5.83987	0.116002	1.45	Down	0.0455799	0.631038	ZNF544	27300	Zinc finger protein 544	Hs.438994	27300	ZNF544	19	Biological Process:	regulation of transcription, DNA-dependent	nitrogen compound metabolic process	regulation of macromolecule metabolic process	cellular process	nucleic acid metabolic process	cellular macromolecule biosynthetic process	macromolecule metabolic process	gene expression	regulation of nucleobase, nucleoside, nucleotide and nucleic acid metabolic process	nucleobase, nucleoside, nucleotide and nucleic acid metabolic process	biological regulation	regulation of biological process	regulation of cellular process	cellular macromolecule metabolic process	regulation of nitrogen compound metabolic process	regulation of cellular metabolic process	cellular biosynthetic process	biosynthetic process	transcription, DNA-dependent	regulation of biosynthetic process	regulation of cellular macromolecule biosynthetic process	cellular nitrogen compound metabolic process	cellular metabolic process	RNA metabolic process	regulation of transcription	regulation of cellular biosynthetic process	regulation of metabolic process	regulation of primary metabolic process	primary metabolic process	metabolic process	regulation of gene expression	transcription	RNA biosynthetic process	regulation of RNA metabolic process
7.56469	0.049827	7.03059	0.062791	1.45	Down	0.0217908	0.631038	SH3BP4	23677	SH3-domain binding protein 4	Hs.516777	23677	SH3BP4	2	Biological Process:	endocytosis	biological_process	transport	establishment of localization	cellular component organization or biogenesis	all	cellular process	membrane invagination	cellular membrane organization	membrane organization	vesicle-mediated transport	localization	cellular component organization	Molecular Function:	molecular_function	protein binding	binding	all	Cellular Component:	cellular_component	nucleus	coated pit	membrane	clathrin-coated vesicle	cytoplasmic vesicle	intracellular organelle	intracellular part	membrane-bounded organelle	all	membrane part	cytoplasmic part	vesicle	cell	membrane-bounded vesicle
5.36407	0.019126	5.89586	0.039518	1.45	Up	0.00674673	0.631038	TARDBP	23435	TAR DNA binding protein	Hs.300624	23435	TARDBP	1	Biological Process:	transcription from RNA polymerase II promoter	mRNA processing	cell death	RNA splicing	negative regulation by host of viral transcription	3'-UTR-mediated mRNA stabilization	reproduction	negative regulation of gene expression	negative regulation of cellular metabolic process	regulation of RNA stability	modification of morphology or physiology of other organism involved in symbiotic interaction	cellular process	modulation by host of viral transcription	negative regulation of biological process	negative regulation of biosynthetic process	regulation of nucleobase, nucleoside, nucleotide and nucleic acid metabolic process	negative regulation of macromolecule metabolic process	viral infectious cycle	biological regulation	reproductive process	viral transcription	regulation of biological quality	cellular biosynthetic process	biosynthetic process	regulation of biosynthetic process	regulation of cellular macromolecule biosynthetic process	transcription, DNA-dependent	modulation by host of symbiont transcription	RNA metabolic process	regulation of metabolic process	negative regulation of nitrogen compound metabolic process	symbiosis, encompassing mutualism through parasitism	modification by host of symbiont morphology or physiology	negative regulation of reproductive process
8.7784	0.064225	8.24743	0.048695	1.44	Down	0.0222747	0.631038	CUGBP1	10658	CUG triplet repeat, RNA binding protein 1	Hs.632137	10658	CUGBP1	11	Biological Process:	mRNA splice site selection	mRNA processing	germ cell development	spermatid development	embryo development	RNA interference	positive regulation of multicellular organism growth	regulation of RNA splicing	cell differentiation	negative regulation of gene expression	reproduction	ribonucleoprotein complex subunit organization	multicellular organismal process	cellular process	anatomical structure development	negative regulation of biological process	male gamete generation	regulation of nucleobase, nucleoside, nucleotide and nucleic acid metabolic process	negative regulation of macromolecule metabolic process	regulation of growth	biological regulation	reproductive process	regulation of multicellular organismal process	cellular component organization or biogenesis	ribonucleoprotein complex assembly	macromolecular complex subunit organization	multicellular organism growth	positive regulation of growth	cellular component organization at cellular level	RNA splicing, via transesterification reactions with bulged adenosine as nucleophile	RNA splicing, via transesterification reactions	RNA metabolic process	regulation of metabolic process	spermatogenesis
5.42421	0.079273	4.89586	0.039518	1.44	Down	0.0269738	0.631038	AKAP1	8165	A kinase (PRKA) anchor protein 1	Hs.463506	8165	AKAP1	17	Biological Process:	blood coagulation	negative regulation of cardiac muscle hypertrophy	cellular response to insulin stimulus	negative regulation of protein dephosphorylation	negative regulation of NFAT protein import into nucleus	cellular response to chemical stimulus	negative regulation of intracellular transport	negative regulation of cellular metabolic process	muscle system process	establishment of localization in cell	intracellular transport	regulation of localization	cellular process	multicellular organismal process	intracellular protein transport	negative regulation of phosphate metabolic process	response to endogenous stimulus	protein targeting	negative regulation of biological process	negative regulation of protein import into nucleus	negative regulation of macromolecule metabolic process	biological regulation	regulation of muscle system process	negative regulation of phosphorus metabolic process	nuclear transport	regulation of multicellular organismal process	regulation of establishment of protein localization	negative regulation of protein modification process	regulation of biological quality	muscle adaptation	response to stimulus	system process	protein localization	protein localization to organelle
6.96369	0.081691	6.43572	0.005581	1.44	Down	0.0232178	0.631038	SERINC3	10955	Serine incorporator 3	Hs.272168	10955	SERINC3	20	Biological Process:	induction of apoptosis	positive regulation of cellular process	positive regulation of programmed cell death	positive regulation of apoptosis	positive regulation of biological process	apoptosis	induction of programmed cell death	cellular process	positive regulation of cell death	cell death	regulation of programmed cell death	biological regulation	death	regulation of cell death	regulation of cellular process	regulation of biological process	programmed cell death	regulation of apoptosis	Molecular Function:	protein binding	binding	Cellular Component:	Golgi apparatus	plasma membrane	integral to membrane	intracellular organelle	intracellular part	membrane-bounded organelle	all	membrane part	intrinsic to membrane	cell periphery	cytoplasmic part	cell
6.75113	0.008852	6.22487	0.005961	1.44	Down	0.000410973	0.631038	FKBP8	23770	FK506 binding protein 8, 38kDa	Hs.173464	23770	FKBP8	19	Biological Process:	protein folding	apoptosis	peptidyl-proline modification	intracellular signal transduction	interspecies interaction between organisms	multi-organism process	cellular metabolic process	cellular process	protein modification process	cell death	signaling	macromolecule metabolic process	primary metabolic process	biological regulation	metabolic process	death	regulation of biological process	peptidyl-amino acid modification	regulation of cellular process	protein metabolic process	cellular macromolecule metabolic process	programmed cell death	response to stimulus	cellular response to stimulus	signal transduction	cellular protein metabolic process	macromolecule modification	Molecular Function:	peptidyl-prolyl cis-trans isomerase activity	binding	FK506 binding	isomerase activity	drug binding	cis-trans isomerase activity
5.4525	0.007912	5.97769	0.021815	1.44	Up	0.00194667	0.631038	KIF24	347240	Kinesin family member 24	Hs.710246	347240	KIF24	9	Biological Process:	microtubule-based movement	microtubule-based process	cellular process	Molecular Function:	nucleotide binding	microtubule motor activity	ATP binding	hydrolase activity	hydrolase activity, acting on acid anhydrides, in phosphorus-containing anhydrides	purine ribonucleoside triphosphate binding	purine nucleotide binding	nucleoside-triphosphatase activity	hydrolase activity, acting on acid anhydrides	binding	catalytic activity	motor activity	adenyl ribonucleotide binding	ribonucleotide binding	pyrophosphatase activity	adenyl nucleotide binding	purine ribonucleotide binding	Cellular Component:	cytoplasm	cytoskeleton	microtubule	intracellular organelle	intracellular part	non-membrane-bounded organelle	all	cell	cytoskeletal part	intracellular	organelle	cell part
5.16348	0.055925	4.63991	0.005961	1.44	Down	0.011343	0.631038	654364	654364	NME1-NME2 readthrough	-	654364	-	-
6.05573	0.026175	5.53591	0.027495	1.43	Down	0.005291	0.631038	SPATS2	65244	Spermatogenesis associated, serine-rich 2	Hs.654826	65244	SPATS2	12	Cellular Component:	cytoplasm	intracellular part	intracellular	cell	all	cellular_component	cell part
5.26924	0.049827	4.7511	0.105235	1.43	Down	0.0469706	0.631038	IER3	8870	Immediate early response 3	Hs.591785	8870	IER3	6	Biological Process:	apoptosis	anti-apoptosis	anatomical structure morphogenesis	developmental process	cellular process	anatomical structure development	negative regulation of cellular process	cell death	regulation of programmed cell death	negative regulation of biological process	biological regulation	negative regulation of cell death	death	regulation of cell death	regulation of cellular process	regulation of biological process	programmed cell death	regulation of apoptosis	negative regulation of programmed cell death	negative regulation of apoptosis	Molecular Function:	protein binding	binding	Cellular Component:	membrane	integral to membrane	intrinsic to membrane	cell	all	cellular_component	cell part	membrane part
7.61693	0.024061	8.12184	0.095573	1.42	Up	0.0360528	0.631038	CKAP5	9793	Cytoskeleton associated protein 5	Hs.201253	9793	CKAP5	11	Biological Process:	G2/M transition of mitotic cell cycle	M phase of mitotic cell cycle	mitotic prometaphase	mitotic cell cycle	spindle organization	establishment or maintenance of microtubule cytoskeleton polarity	RNA transport	centrosome organization	cell division	cellular component organization at cellular level	transport	microtubule-based process	interphase	microtubule organizing center organization	organelle organization	cellular process	RNA localization	nuclear division	interphase of mitotic cell cycle	establishment or maintenance of cell polarity	cytoskeleton organization	microtubule cytoskeleton organization	M phase	nucleic acid transport	cell cycle phase	establishment of localization	cellular component organization or biogenesis	establishment or maintenance of cytoskeleton polarity	macromolecule localization	mitosis	cell cycle process	nucleobase, nucleoside, nucleotide and nucleic acid transport	cellular component organization or biogenesis at cellular level	establishment of RNA localization
7.80698	0.040459	7.30287	0.005961	1.42	Down	0.00651719	0.631038	100505990	100505990	hypothetical LOC100505990	-	100505990	-	-
5.09473	0.012826	5.59868	0.03527	1.42	Up	0.00550041	0.631038	TRPS1	7227	Trichorhinophalangeal syndrome I	Hs.657018	7227	TRPS1	8	Biological Process:	negative regulation of transcription from RNA polymerase II promoter	skeletal system development	regulation of transcription, DNA-dependent	transcription from RNA polymerase II promoter	NLS-bearing substrate import into nucleus	regulation of chondrocyte differentiation	cell differentiation	negative regulation of gene expression	regulation of cell differentiation	negative regulation of cellular metabolic process	establishment of localization in cell	intracellular transport	negative regulation of transcription, DNA-dependent	multicellular organismal process	cellular process	intracellular protein transport	anatomical structure development	protein targeting	negative regulation of biological process	negative regulation of biosynthetic process	negative regulation of macromolecule metabolic process	regulation of nucleobase, nucleoside, nucleotide and nucleic acid metabolic process	biological regulation	nuclear transport	regulation of multicellular organismal process	cellular biosynthetic process	protein localization	protein localization to organelle	biosynthetic process	transcription, DNA-dependent	regulation of biosynthetic process	regulation of cellular macromolecule biosynthetic process	chondrocyte differentiation	transport
6.61624	0.00172	6.11268	0.063699	1.42	Down	0.0156392	0.631038	CSNK1G2	1455	Casein kinase 1, gamma 2	Hs.651905	1455	CSNK1G2	19	Biological Process:	protein phosphorylation	sphingolipid metabolic process	signal transduction	Wnt receptor signaling pathway	protein autophosphorylation	cellular metabolic process	phosphorylation	cellular process	protein modification process	signaling	macromolecule metabolic process	primary metabolic process	biological regulation	metabolic process	cell surface receptor linked signaling pathway	phosphate metabolic process	regulation of biological process	regulation of cellular process	protein metabolic process	cellular macromolecule metabolic process	cellular lipid metabolic process	phosphorus metabolic process	lipid metabolic process	response to stimulus	cellular response to stimulus	cellular protein metabolic process	macromolecule modification	membrane lipid metabolic process	Molecular Function:	nucleotide binding	magnesium ion binding	glycoprotein binding	protein serine/threonine kinase activity	ATP binding
5.39477	0.049827	5.89586	0.039518	1.42	Up	0.015728	0.631038	RASIP1	54922	Ras interacting protein 1	Hs.233955	54922	RASIP1	19	Biological Process:	signal transduction	response to stimulus	cellular response to stimulus	regulation of biological process	regulation of cellular process	signaling	biological regulation	cellular process	Cellular Component:	cytoplasm	Golgi apparatus	Golgi stack	perinuclear region of cytoplasm	intracellular organelle	intracellular part	membrane-bounded organelle	all	cytoplasmic part	cell	intracellular membrane-bounded organelle	intracellular	organelle	cell part	Golgi apparatus part	intracellular organelle part	cellular_component	organelle part
4.05573	0.026175	3.55495	0.079002	1.41	Down	0.026525	0.631038	CENPH	64946	Centromere protein H	Hs.631967	64946	CENPH	5	Biological Process:	M phase of mitotic cell cycle	mitotic prometaphase	mitotic cell cycle	nucleosome assembly	chromosome segregation	CenH3-containing nucleosome assembly at centromere	cell division	kinetochore organization	cellular component assembly	chromatin assembly or disassembly	cellular component biogenesis	chromatin organization	chromatin remodeling at centromere	organelle organization	cellular process	DNA replication-independent nucleosome organization	cell cycle phase	cellular component organization or biogenesis	protein-DNA complex subunit organization	macromolecular complex subunit organization	chromosome organization	cellular component organization or biogenesis at cellular level	chromatin modification	protein-DNA complex assembly	cell cycle	cellular component organization	ATP-dependent chromatin remodeling	cellular component organization at cellular level	chromatin assembly	DNA packaging	histone exchange	DNA conformation change	nuclear division	nucleosome organization
6.26325	0.081691	6.76387	0.04	1.41	Up	0.0314615	0.631038	KPNB1	3837	Karyopherin (importin) beta 1	Hs.532793	3837	KPNB1	17	Biological Process:	protein import into nucleus, translocation	DNA fragmentation involved in apoptotic nuclear change	protein import into nucleus	NLS-bearing substrate import into nucleus	ribosomal protein import into nucleus	apoptosis	cellular component disassembly involved in apoptosis	viral reproduction	viral infectious cycle	interspecies interaction between organisms	viral genome transport in host cell	reproduction	nitrogen compound metabolic process	establishment of localization in cell	cellular macromolecule catabolic process	intracellular transport	apoptotic nuclear change	cellular process	intracellular protein transport	nucleic acid metabolic process	cell death	cellular component disassembly	protein targeting	protein transport	interaction with host	macromolecule metabolic process	nucleobase, nucleoside, nucleotide and nucleic acid metabolic process	reproductive process	DNA catabolic process, endonucleolytic	nuclear transport	cellular component organization or biogenesis	cellular macromolecule metabolic process	cellular protein localization	programmed cell death
5.39477	0.049827	4.89586	0.039518	1.41	Down	0.0158628	0.631038	DENND4A	10260	DENN/MADD domain containing 4A	Hs.654567	10260	DENND4A	15	Biological Process:	regulation of transcription, DNA-dependent	nitrogen compound metabolic process	regulation of macromolecule metabolic process	cellular process	nucleic acid metabolic process	cellular macromolecule biosynthetic process	macromolecule metabolic process	gene expression	regulation of nucleobase, nucleoside, nucleotide and nucleic acid metabolic process	nucleobase, nucleoside, nucleotide and nucleic acid metabolic process	biological regulation	regulation of biological process	regulation of cellular process	cellular macromolecule metabolic process	regulation of nitrogen compound metabolic process	regulation of cellular metabolic process	cellular biosynthetic process	biosynthetic process	transcription, DNA-dependent	regulation of biosynthetic process	regulation of cellular macromolecule biosynthetic process	cellular nitrogen compound metabolic process	cellular metabolic process	RNA metabolic process	regulation of transcription	regulation of cellular biosynthetic process	regulation of metabolic process	regulation of primary metabolic process	primary metabolic process	metabolic process	regulation of gene expression	transcription	RNA biosynthetic process	regulation of RNA metabolic process
6.07549	0.006411	5.57714	0.068726	1.41	Down	0.018649	0.631038	ZNF460	10794	Zinc finger protein 460	Hs.99971	10794	ZNF460	19	Biological Process:	regulation of transcription, DNA-dependent	nitrogen compound metabolic process	regulation of macromolecule metabolic process	cellular process	nucleic acid metabolic process	cellular macromolecule biosynthetic process	macromolecule metabolic process	gene expression	regulation of nucleobase, nucleoside, nucleotide and nucleic acid metabolic process	nucleobase, nucleoside, nucleotide and nucleic acid metabolic process	biological regulation	regulation of biological process	regulation of cellular process	cellular macromolecule metabolic process	regulation of nitrogen compound metabolic process	regulation of cellular metabolic process	cellular biosynthetic process	biosynthetic process	transcription, DNA-dependent	regulation of biosynthetic process	regulation of cellular macromolecule biosynthetic process	cellular nitrogen compound metabolic process	cellular metabolic process	RNA metabolic process	regulation of transcription	regulation of cellular biosynthetic process	regulation of metabolic process	regulation of primary metabolic process	primary metabolic process	metabolic process	regulation of gene expression	transcription	RNA biosynthetic process	regulation of RNA metabolic process
5.82376	0.106145	5.32711	0.043807	1.41	Down	0.0495203	0.631038	CTA-221G9.4	85379	KIAA1671 protein	Hs.419171	85379	CTA-221G9.4	22
6.26924	0.049827	5.77365	0.024224	1.41	Down	0.0122681	0.631038	DUSP1	1843	Dual specificity phosphatase 1	Hs.171695	1843	DUSP1	5	Biological Process:	inactivation of MAPK activity	endoderm formation	protein dephosphorylation	response to oxidative stress	cell cycle	response to light stimulus	response to estradiol stimulus	response to retinoic acid	cellular response to hormone stimulus	response to testosterone stimulus	response to hydrogen peroxide	regulation of apoptosis	positive regulation of apoptosis	positive regulation of anti-apoptosis	response to glucocorticoid stimulus	response to cAMP	response to calcium ion	response to reactive oxygen species	positive regulation of cellular process	positive regulation of programmed cell death	apoptosis	multicellular organismal process	regulation of phosphorylation	cellular process	response to endogenous stimulus	anatomical structure development	formation of primary germ layer	cell death	response to estrogen stimulus	regulation of programmed cell death	response to inorganic substance	signaling	negative regulation of biological process	biological regulation
4.61716	0.049827	5.11268	0.063699	1.41	Up	0.0256167	0.631038	TBC1D14	57533	TBC1 domain family, member 14	Hs.518611	57533	TBC1D14	4	Biological Process:	regulation of Rab GTPase activity	regulation of hydrolase activity	ribonucleotide metabolic process	Ras protein signal transduction	purine nucleotide catabolic process	cellular process	signaling	ribonucleoside triphosphate metabolic process	regulation of nucleobase, nucleoside, nucleotide and nucleic acid metabolic process	biological regulation	intracellular signal transduction	GTP catabolic process	response to stimulus	nucleoside phosphate metabolic process	nucleobase, nucleoside and nucleotide catabolic process	purine nucleoside triphosphate catabolic process	regulation of Rab protein signal transduction	Rab protein signal transduction	regulation of GTPase activity	regulation of Ras GTPase activity	purine nucleotide metabolic process	ribonucleoside triphosphate catabolic process	purine ribonucleoside triphosphate catabolic process	regulation of metabolic process	regulation of Ras protein signal transduction	regulation of small GTPase mediated signal transduction	heterocycle metabolic process	nucleotide catabolic process	regulation of molecular function	regulation of nucleotide metabolic process	small molecule metabolic process	nucleotide metabolic process	signal transduction	regulation of purine nucleotide catabolic process
5.38974	0.070677	4.89586	0.039518	1.41	Down	0.0258443	0.631038	DYRK1A	1859	Dual-specificity tyrosine-(Y)-phosphorylation regulated kinase 1A	Hs.368240	1859	DYRK1A	21	Biological Process:	protein phosphorylation	nervous system development	peptidyl-tyrosine phosphorylation	protein autophosphorylation	cellular metabolic process	developmental process	multicellular organismal process	phosphorylation	cellular process	anatomical structure development	peptidyl-tyrosine modification	protein modification process	macromolecule metabolic process	primary metabolic process	metabolic process	multicellular organismal development	phosphate metabolic process	peptidyl-amino acid modification	protein metabolic process	cellular macromolecule metabolic process	system development	phosphorus metabolic process	cellular protein metabolic process	macromolecule modification	Molecular Function:	nucleotide binding	protein kinase activity	protein serine/threonine kinase activity	protein tyrosine kinase activity	non-membrane spanning protein tyrosine kinase activity	protein binding	ATP binding	transferase activity	protein self-association
5.50596	0.06137	5.99218	0.056805	1.4	Up	0.0283291	0.631038	HAUS6	54801	HAUS augmin-like complex, subunit 6	Hs.533468	54801	HAUS6	9	Biological Process:	cell cycle	mitosis	spindle assembly	centrosome organization	cell division	cellular component assembly	cellular component organization at cellular level	microtubule-based process	cellular component biogenesis	mitotic cell cycle	microtubule organizing center organization	organelle organization	cellular process	nuclear division	M phase of mitotic cell cycle	cytoskeleton organization	microtubule cytoskeleton organization	M phase	cell cycle phase	cellular component organization or biogenesis	spindle organization	organelle assembly	cell cycle process	cellular component organization or biogenesis at cellular level	organelle fission	cellular component assembly at cellular level	cellular component organization	Molecular Function:	molecular_function	all	Cellular Component:	nucleus	nucleolus	cytoplasm
6.7869	0.026925	7.27087	0.01243	1.4	Up	0.00373375	0.631038	PRUNE2	158471	Prune homolog 2 (Drosophila)	Hs.262857	158471	PRUNE2	9	Biological Process:	apoptosis	induction of apoptosis	G1 phase	interphase	positive regulation of cellular process	positive regulation of programmed cell death	positive regulation of apoptosis	positive regulation of biological process	induction of programmed cell death	positive regulation of cell death	cellular process	cell death	regulation of programmed cell death	biological regulation	death	cell cycle phase	regulation of cell death	regulation of cellular process	regulation of biological process	programmed cell death	regulation of apoptosis	cell cycle process	cell cycle	Molecular Function:	pyrophosphatase activity	metal ion binding	hydrolase activity	hydrolase activity, acting on acid anhydrides, in phosphorus-containing anhydrides	cation binding	ion binding	binding	hydrolase activity, acting on acid anhydrides	catalytic activity	Cellular Component:
6.37315	0.087261	6.85242	0.054547	1.39	Up	0.0431424	0.631038	NPM1	4869	Nucleophosmin (nucleolar phosphoprotein B23, numatrin)	Hs.557550	4869	NPM1	5	Biological Process:	DNA repair	nucleosome assembly	intracellular protein transport	nucleocytoplasmic transport	anti-apoptosis	response to stress	centrosome cycle	signal transduction	cell aging	protein localization	negative regulation of cell proliferation	negative regulation of centrosome duplication	regulation of endodeoxyribonuclease activity	CenH3-containing nucleosome assembly at centromere	ribosome assembly	interspecies interaction between organisms	positive regulation of NF-kappaB transcription factor activity	protein oligomerization	regulation of endoribonuclease activity	regulation of hydrolase activity	positive regulation of binding	ribonucleoprotein complex subunit organization	regulation of nuclease activity	apoptosis	ribosome biogenesis	protein complex biogenesis	cell death	regulation of cellular component organization	regulation of nucleobase, nucleoside, nucleotide and nucleic acid metabolic process	biological regulation	cellular component organization or biogenesis	negative regulation of cellular component organization	regulation of cytoskeleton organization	protein-DNA complex subunit organization
[truncated: 122 more rows]
[truncated: 429 more columns]
