# Supplementary material for: Coilin association with Box C/D scaRNA suggests a direct role for the Cajal body marker protein in scaRNP biogenesis
Source: Biol Open. 2014 Mar 21;3(4):240–9. doi: 10.1242/bio.20147443 (PMC3988793; doi:10.1242/bio.20147443)
Supplement: Supplementary Material [file supp_bio.20147443_Table_S3.xlsx]

## Sheet: export.txt
Group 1:	IgG-ActinomycinD
Group 2:	Coilin-ActinomycinD
Statistics:	t-test
Correction:	Benjamini and Hochberg
Data Transformation:	Log Transformed
Tests:	25619
Grp1 Mean	Grp1 SEM	Grp2 Mean	Grp2 SEM	Ratio	Direction	p-value	adj. p-value	Gene Identifier	Other ID	Gene Name	UG Cluster	LocusLink	Gene ID	Chromosome	Ontologies
5.22927	0.26773	10.4884	0.622153	38.3	Up	0.016185	0.566886	SCARNA2	677766	Small Cajal body-specific RNA 2	Hs.550815	677766	SCARNA2	1
2.18554	0.776001	7.40239	0.858103	37.19	Up	0.0458278	0.785317	100158262	100158262	small Cajal body-specific RNA 9-like (retrotransposed)	-	100158262	-	-
6.22395	0.092482	11.4287	0.767696	36.88	Up	0.0213672	0.722171	619383	619383	small Cajal body-specific RNA 9	-	619383	-	-
2.18554	0.808961	7.0269	0.482617	28.67	Up	0.0358351	0.785317	SCARNA12	677777	Small Cajal body-specific RNA 12	Hs.689636	677777	SCARNA12	12
4.47802	0.101442	9.29882	0.577659	28.26	Up	0.0144805	0.5225	SCARNA7	677767	Small Cajal body-specific RNA 7	Hs.675953	677767	SCARNA7	3
3.18554	0.223999	7.60185	0.626931	21.35	Up	0.0219783	0.740873	692148	692148	small Cajal body-specific RNA 10	-	692148	-	-
1.89306	0.51648	5.15098	0.322908	9.57	Up	0.0332234	0.785317	SNHG12	85028	Small nucleolar RNA host gene 12 (non-protein coding)	Hs.718565	85028	SNHG12	1
4.91526	0.079245	2.08634	0.065622	7.11	Down	0.00132018	0.354679	FZD1	8321	Frizzled homolog 1 (Drosophila)	Hs.94234	8321	FZD1	7	Biological Process:	positive regulation of protein phosphorylation	vasculature development	G-protein signaling, coupled to cGMP nucleotide second messenger	Wnt receptor signaling pathway, calcium modulating pathway	cell-cell signaling	axonogenesis	brain development	gonad development	embryo development	regulation of gene-specific transcription from RNA polymerase II promoter	neuron differentiation	regulation of ossification	negative regulation of BMP signaling pathway	epithelial cell differentiation	negative regulation of catenin import into nucleus	autocrine signaling	response to drug	canonical Wnt receptor signaling pathway involved in mesenchymal stem cell differentiation	canonical Wnt receptor signaling pathway involved in osteoblast differentiation	regulation of osteoblast differentiation	lung alveolus development	positive regulation of sequence-specific DNA binding transcription factor activity	canonical Wnt receptor signaling pathway	cellular response to vitamin D	cellular response to growth factor stimulus	cellular response to peptide hormone stimulus	negative regulation of canonical Wnt receptor signaling pathway	cell differentiation	non-canonical Wnt receptor signaling pathway	neuron development	positive regulation of cellular process	regulation of phosphorylation	protein targeting	negative regulation of protein import into nucleus
1.89306	0.48352	4.46379	0.141897	5.94	Up	0.0363417	0.785317	RPL21	6144	Ribosomal protein L21	Hs.381123	6144	RPL21	13	Biological Process:	translation	translational elongation	translational termination	gene expression	viral reproduction	viral infectious cycle	viral transcription	endocrine pancreas development	cellular protein metabolic process	pancreas development	reproduction	nitrogen compound metabolic process	developmental process	multicellular organismal process	cellular process	anatomical structure development	nucleic acid metabolic process	cellular macromolecule biosynthetic process	cellular component disassembly	macromolecule metabolic process	endocrine system development	nucleobase, nucleoside, nucleotide and nucleic acid metabolic process	reproductive process	system development	cellular component organization or biogenesis	cellular macromolecule metabolic process	cellular component disassembly at cellular level	macromolecular complex subunit organization	cellular biosynthetic process	protein complex disassembly	cellular component organization or biogenesis at cellular level	viral genome expression	biosynthetic process	cellular component organization
3.9577	0.259193	1.58634	0.434378	5.17	Down	0.0426134	0.785317	OAT	4942	Ornithine aminotransferase (gyrate atrophy)	Hs.523332	4942	OAT	10	Biological Process:	visual perception	cellular amino acid biosynthetic process	cellular nitrogen compound metabolic process	carboxylic acid metabolic process	small molecule biosynthetic process	nitrogen compound metabolic process	cellular metabolic process	cellular nitrogen compound biosynthetic process	organic acid metabolic process	cellular process	multicellular organismal process	carboxylic acid biosynthetic process	amine biosynthetic process	primary metabolic process	cellular ketone metabolic process	sensory perception	metabolic process	neurological system process	cellular amine metabolic process	small molecule metabolic process	amine metabolic process	organic acid biosynthetic process	cellular biosynthetic process	system process	sensory perception of light stimulus	biosynthetic process	oxoacid metabolic process	cellular amino acid metabolic process	Molecular Function:	ornithine-oxo-acid transaminase activity	protein binding	transferase activity	pyridoxal phosphate binding	vitamin B6 binding
1.39306	0.01648	3.6713	0.065622	4.85	Up	0.000880811	0.354679	NPIP	9284	Nuclear pore complex interacting protein	Hs.676266	9284	NPIP	16	Biological Process:	protein transport	mRNA transport	transmembrane transport	establishment of protein localization	transport	nucleic acid transport	establishment of localization	cellular process	macromolecule localization	RNA localization	protein localization	nucleobase, nucleoside, nucleotide and nucleic acid transport	establishment of RNA localization	RNA transport	localization	Cellular Component:	nucleus	nuclear pore	membrane	nuclear membrane	intracellular organelle	intracellular part	membrane-bounded organelle	all	membrane part	intrinsic to membrane	pore complex	organelle envelope	integral to membrane	envelope	nuclear part	cell	endomembrane system	nuclear envelope
1.39306	0.01648	3.6713	0.065622	4.85	Up	0.000880811	0.354679	692158	692158	small nucleolar RNA, H/ACA box 57	-	692158	-	-
3.8465	0.147997	1.58634	0.434378	4.79	Down	0.0388386	0.785317	AURKB	9212	Aurora kinase B	Hs.442658	9212	AURKB	17	Biological Process:	M phase of mitotic cell cycle	mitotic prometaphase	mitotic cell cycle	cytokinesis	protein phosphorylation	aging	cell proliferation	anaphase-promoting complex-dependent proteasomal ubiquitin-dependent protein catabolic process	protein localization to kinetochore	protein localization to chromosome	cellular macromolecule catabolic process	developmental process	modification-dependent macromolecule catabolic process	organelle organization	cellular process	proteolysis	protein modification process	modification-dependent protein catabolic process	macromolecule metabolic process	cell division	proteasomal ubiquitin-dependent protein catabolic process	cell cycle phase	cellular macromolecule metabolic process	cellular component organization or biogenesis	cellular protein localization	protein catabolic process	macromolecule localization	phosphorus metabolic process	protein localization	proteasomal protein catabolic process	proteolysis involved in cellular protein catabolic process	macromolecule catabolic process	cellular component organization or biogenesis at cellular level	protein localization to organelle
4.52645	0.342518	2.37882	0.358103	4.43	Down	0.049333	0.785317	GGCT	79017	Gamma-glutamyl cyclotransferase	Hs.530024	79017	GGCT	7	Biological Process:	release of cytochrome c from mitochondria	cellular component organization at cellular level	apoptotic mitochondrial changes	cellular component organization or biogenesis	mitochondrion organization	programmed cell death	apoptosis	cellular process	organelle organization	cell death	cellular component organization or biogenesis at cellular level	cellular component organization	death	Molecular Function:	gamma-glutamylcyclotransferase activity	acyltransferase activity	transferase activity	protein homodimerization activity	transferase activity, transferring acyl groups other than amino-acyl groups	transferase activity, transferring amino-acyl groups	binding	transferase activity, transferring acyl groups	catalytic activity	protein binding	protein dimerization activity	identical protein binding	Cellular Component:	cytosol	cytoplasmic part	intracellular part	intracellular	cell	all	cellular_component
4.21499	0.48352	2.08634	0.065622	4.37	Down	0.0487376	0.785317	RNF41	10193	Ring finger protein 41	Hs.524502	10193	RNF41	12	Biological Process:	protein polyubiquitination	apoptosis	induction of apoptosis	positive regulation of cellular process	positive regulation of programmed cell death	cellular metabolic process	positive regulation of apoptosis	positive regulation of biological process	induction of programmed cell death	positive regulation of cell death	cellular process	protein modification process	cell death	regulation of programmed cell death	macromolecule metabolic process	primary metabolic process	biological regulation	metabolic process	death	protein modification by small protein conjugation	regulation of biological process	regulation of cellular process	regulation of cell death	protein metabolic process	cellular macromolecule metabolic process	regulation of apoptosis	programmed cell death	cellular protein metabolic process	protein modification by small protein conjugation or removal	macromolecule modification	protein ubiquitination	Molecular Function:	ubiquitin-protein ligase activity	protein binding
1.39306	0.01648	3.49002	0.469299	4.28	Up	0.0466657	0.785317	CDC123	8872	Cell division cycle 123 homolog (S. cerevisiae)	Hs.412842	8872	CDC123	10	Biological Process:	G1 phase of mitotic cell cycle	cell cycle	cell cycle arrest	regulation of mitotic cell cycle	positive regulation of cell proliferation	cell division	positive regulation of cellular process	mitotic cell cycle	interphase	positive regulation of biological process	G1 phase	cellular process	negative regulation of cellular process	interphase of mitotic cell cycle	negative regulation of biological process	biological regulation	regulation of cell cycle	cell cycle phase	regulation of biological process	regulation of cellular process	negative regulation of cell cycle	regulation of cell proliferation	cell proliferation	cell cycle process	Cellular Component:	cytoplasm	intracellular part	intracellular	cell	all	cellular_component	cell part
1.39306	0.01648	3.49002	0.469299	4.28	Up	0.0466657	0.785317	ALDH3A2	224	Aldehyde dehydrogenase 3 family, member A2	Hs.499886	224	ALDH3A2	17	Biological Process:	cellular aldehyde metabolic process	lipid metabolic process	central nervous system development	peripheral nervous system development	epidermis development	oxidation-reduction process	multicellular organismal development	tissue development	system development	cellular metabolic process	developmental process	organ development	multicellular organismal process	cellular process	anatomical structure development	primary metabolic process	metabolic process	nervous system development	Molecular Function:	3-chloroallyl aldehyde dehydrogenase activity	aldehyde dehydrogenase (NAD) activity	oxidoreductase activity	oxidoreductase activity, acting on the aldehyde or oxo group of donors	oxidoreductase activity, acting on the aldehyde or oxo group of donors, NAD or NADP as acceptor	catalytic activity	aldehyde dehydrogenase [NAD(P)+] activity	Cellular Component:	endoplasmic reticulum	endoplasmic reticulum membrane	membrane	integral to membrane	endoplasmic reticulum part	intracellular organelle	intracellular part
1.39306	0.01648	3.37882	0.226859	3.96	Up	0.0128676	0.469594	CDC14A	8556	CDC14 cell division cycle 14 homolog A (S. cerevisiae)	Hs.127411	8556	CDC14A	1	Biological Process:	protein dephosphorylation	cell cycle	cell proliferation	cell division	phosphate metabolic process	cellular metabolic process	cellular macromolecule metabolic process	protein metabolic process	phosphorus metabolic process	cellular process	protein modification process	cellular protein metabolic process	macromolecule metabolic process	dephosphorylation	primary metabolic process	macromolecule modification	metabolic process	Molecular Function:	phosphoprotein phosphatase activity	protein tyrosine phosphatase activity	protein binding	protein tyrosine/serine/threonine phosphatase activity	hydrolase activity	phosphatase activity	hydrolase activity, acting on ester bonds	binding	catalytic activity	phosphoric ester hydrolase activity	Cellular Component:	nucleus	nucleolus	cytoplasm	microtubule organizing center	spindle
1.39306	0.01648	3.37882	0.358103	3.96	Up	0.0310784	0.785317	SLC18A2	6571	Solute carrier family 18 (vesicular monoamine), member 2	Hs.654476	6571	SLC18A2	10	Biological Process:	response to amphetamine	synaptic transmission	neurotransmitter secretion	aging	locomotory behavior	response to toxin	post-embryonic development	monoamine transport	death	insulin secretion	glucose homeostasis	transmembrane transport	multicellular organismal signaling	transmission of nerve impulse	carbohydrate homeostasis	establishment of localization in cell	developmental process	amine transport	multicellular organismal process	cellular process	cell communication	response to endogenous stimulus	signaling	biological regulation	neurological system process	response to amine stimulus	response to organic substance	chemical homeostasis	response to chemical stimulus	regulation of hormone levels	peptide transport	signal release	cell-cell signaling	regulation of biological quality
1.39306	0.01648	3.37882	0.358103	3.96	Up	0.0310784	0.785317	100506362	100506362	hypothetical LOC100506362	-	100506362	-	-
1.39306	0.01648	3.37882	0.226859	3.96	Up	0.0128676	0.469594	AAAS	8086	Achalasia, adrenocortical insufficiency, alacrimia (Allgrove, triple-A)	Hs.369144	8086	AAAS	12	Biological Process:	carbohydrate metabolic process	nucleocytoplasmic transport	learning	hexose transport	fertilization	regulation of glucose transport	glucose transport	viral reproduction	regulation of nucleocytoplasmic transport	transmembrane transport	reproduction	establishment of localization in cell	regulation of cellular localization	intracellular transport	regulation of localization	multicellular organismal process	cellular process	biological regulation	neurological system process	reproductive process	regulation of cellular process	regulation of biological process	nuclear transport	response to stimulus	system process	regulation of intracellular transport	transport	sexual reproduction	cellular localization	regulation of transport	primary metabolic process	metabolic process	establishment of localization	behavior
1.39306	0.01648	3.37882	0.226859	3.96	Up	0.0128676	0.469594	CLASP2	23122	Cytoplasmic linker associated protein 2	Hs.108614	23122	CLASP2	3	Biological Process:	M phase of mitotic cell cycle	mitotic prometaphase	mitotic cell cycle	microtubule nucleation	negative regulation of microtubule depolymerization	establishment or maintenance of cell polarity	axon guidance	microtubule organizing center organization	regulation of microtubule polymerization or depolymerization	microtubule anchoring	cell division	cell differentiation	taxis	neuron projection development	regulation of microtubule-based process	neuron development	microtubule depolymerization	regulation of protein complex disassembly	multicellular organismal process	cellular process	anatomical structure development	cellular component disassembly	regulation of cellular component organization	negative regulation of biological process	biological regulation	negative regulation of organelle organization	cell cycle phase	cellular component organization or biogenesis	negative regulation of cellular component organization	cell projection morphogenesis	regulation of cytoskeleton organization	regulation of biological quality	protein depolymerization	macromolecular complex subunit organization
4.29674	0.079843	2.37882	0.358103	3.78	Down	0.0347019	0.785317	POU3F2	5454	POU class 3 homeobox 2	Hs.182505	5454	POU3F2	6	Biological Process:	transcription, DNA-dependent	positive regulation of cell proliferation	epidermis development	astrocyte development	cerebral cortex radially oriented cell migration	forebrain ventricular zone progenitor cell division	hypothalamus cell differentiation	neurohypophysis development	myelination in peripheral nervous system	neuron differentiation	positive regulation of multicellular organism growth	regulation of cell differentiation	positive regulation of transcription from RNA polymerase II promoter	regulation of axonogenesis	cell differentiation	neuron development	positive regulation of cellular process	regulation of neuron projection development	regulation of cellular component organization	regulation of nucleobase, nucleoside, nucleotide and nucleic acid metabolic process	endocrine system development	neural precursor cell proliferation	cell division	biological regulation	peripheral nervous system axon ensheathment	cellular component organization or biogenesis	regulation of multicellular organismal process	peripheral nervous system development	transcription from RNA polymerase II promoter	regulation of biological quality	ensheathment of neurons	cellular biosynthetic process	cellular homeostasis	biosynthetic process
2.39306	0.01648	4.2825	0.323182	3.7	Up	0.0281023	0.785317	SMYD3	64754	SET and MYND domain containing 3	Hs.567571	64754	SMYD3	1	Biological Process:	chromatin modification	histone lysine methylation	cellular component organization at cellular level	protein alkylation	cellular metabolic process	chromatin organization	cellular process	organelle organization	protein modification process	protein methylation	macromolecule methylation	macromolecule metabolic process	methylation	primary metabolic process	metabolic process	small molecule metabolic process	cellular macromolecule metabolic process	protein metabolic process	cellular component organization or biogenesis	covalent chromatin modification	one-carbon metabolic process	chromosome organization	cellular protein metabolic process	cellular component organization or biogenesis at cellular level	histone methylation	cellular component organization	histone modification	macromolecule modification	Molecular Function:	protein binding	methyltransferase activity	zinc ion binding	transferase activity	histone-lysine N-methyltransferase activity
3.9577	0.226233	2.08634	0.065622	3.66	Down	0.0154778	0.549204	100287400	100287400	hypothetical protein LOC100287400	-	100287400	-	-
5.60829	0.324816	3.74731	0.273414	3.63	Down	0.0483091	0.785317	SOLH	6650	Small optic lobes homolog (Drosophila)	Hs.632219	6650	SOLH	16	Biological Process:	transcription, DNA-dependent	proteolysis	nitrogen compound metabolic process	cellular metabolic process	RNA metabolic process	cellular process	nucleic acid metabolic process	cellular macromolecule biosynthetic process	macromolecule metabolic process	gene expression	primary metabolic process	nucleobase, nucleoside, nucleotide and nucleic acid metabolic process	metabolic process	protein metabolic process	cellular macromolecule metabolic process	transcription	cellular biosynthetic process	RNA biosynthetic process	biosynthetic process	cellular nitrogen compound metabolic process	macromolecule biosynthetic process	Molecular Function:	sequence-specific DNA binding transcription factor activity	calcium-dependent cysteine-type endopeptidase activity	peptidase activity	cysteine-type peptidase activity	zinc ion binding	metal ion binding	hydrolase activity	endopeptidase activity	cation binding	binding	catalytic activity	peptidase activity, acting on L-amino acid peptides
1.39306	0.01648	3.24731	0.226586	3.62	Up	0.0146816	0.524587	TMEM85	51234	Transmembrane protein 85	Hs.250905	51234	TMEM85	15	Biological Process:	apoptosis	cell death	programmed cell death	death	cellular process	Cellular Component:	membrane	integral to membrane	intrinsic to membrane	cell	all	cellular_component	cell part	membrane part
1.39306	0.01648	3.24731	0.226586	3.62	Up	0.0146816	0.524587	SSH3	54961	Slingshot homolog 3 (Drosophila)	Hs.29173	54961	SSH3	11	Biological Process:	protein dephosphorylation	regulation of actin polymerization or depolymerization	regulation of lamellipodium assembly	regulation of axonogenesis	cell differentiation	neuron projection development	neuron development	regulation of cell differentiation	regulation of neuron projection development	multicellular organismal process	cellular process	anatomical structure development	regulation of cellular component size	actin polymerization or depolymerization	actin filament organization	regulation of cellular component organization	biological regulation	regulation of actin cytoskeleton organization	regulation of cell projection assembly	regulation of multicellular organismal process	cellular component organization or biogenesis	cell projection morphogenesis	regulation of cytoskeleton organization	regulation of biological quality	regulation of cell morphogenesis	macromolecular complex subunit organization	cell morphogenesis involved in neuron differentiation	regulation of cell projection organization	regulation of organelle organization	nervous system development	regulation of nervous system development	anatomical structure morphogenesis	cellular component organization at cellular level	cell part morphogenesis
1.39306	0.01648	3.24731	0.226586	3.62	Up	0.0146816	0.524587	SLC16A2	6567	Solute carrier family 16, member 2 (monocarboxylic acid transporter 8)	Hs.75317	6567	SLC16A2	X	Biological Process:	transport	monocarboxylic acid transport	transmembrane transport	carboxylic acid transport	organic acid transport	establishment of localization	localization	organic substance transport	cellular process	Molecular Function:	transporter activity	monocarboxylic acid transmembrane transporter activity	symporter activity	thyroid hormone transmembrane transporter activity	substrate-specific transmembrane transporter activity	substrate-specific transporter activity	carboxylic acid transmembrane transporter activity	amine transmembrane transporter activity	amino acid transmembrane transporter activity	organic acid transmembrane transporter activity	active transmembrane transporter activity	secondary active transmembrane transporter activity	modified amino acid transmembrane transporter activity	transmembrane transporter activity	Cellular Component:	membrane fraction	plasma membrane	integral to plasma membrane	plasma membrane part	all	cell part	cell fraction	insoluble fraction	membrane part
3.3465	0.384963	5.17131	0.019341	3.54	Up	0.0418371	0.785317	WDR35	57539	WD repeat domain 35	Hs.205427	57539	WDR35	2
3.18554	0.223999	4.96379	0.226859	3.43	Up	0.0306716	0.785317	2013-09-03	55964	Septin 3	Hs.120483	55964	2013-09-03	22	Biological Process:	cytokinesis	cell cycle	cell division	cellular process	Molecular Function:	nucleotide binding	molecular_function	GTP binding	purine ribonucleoside triphosphate binding	purine nucleotide binding	binding	all	guanyl nucleotide binding	guanyl ribonucleotide binding	ribonucleotide binding	purine ribonucleotide binding	Cellular Component:	cytoplasm	cytoskeleton	cell junction	septin complex	synapse	intracellular organelle	intracellular part	plasma membrane part	non-membrane-bounded organelle	all	membrane part	cell cortex	cytoplasmic part	cell periphery	cell cortex part	plasma membrane	septin cytoskeleton
3.8465	0.147997	2.08634	0.065622	3.39	Down	0.00835379	0.354679	ZNF785	146540	Zinc finger protein 785	Hs.513509	146540	ZNF785	16	Biological Process:	regulation of transcription, DNA-dependent	nitrogen compound metabolic process	regulation of macromolecule metabolic process	cellular process	nucleic acid metabolic process	cellular macromolecule biosynthetic process	macromolecule metabolic process	gene expression	regulation of nucleobase, nucleoside, nucleotide and nucleic acid metabolic process	nucleobase, nucleoside, nucleotide and nucleic acid metabolic process	biological regulation	regulation of biological process	regulation of cellular process	cellular macromolecule metabolic process	regulation of nitrogen compound metabolic process	regulation of cellular metabolic process	cellular biosynthetic process	biosynthetic process	transcription, DNA-dependent	regulation of biosynthetic process	regulation of cellular macromolecule biosynthetic process	cellular nitrogen compound metabolic process	cellular metabolic process	RNA metabolic process	regulation of transcription	regulation of cellular biosynthetic process	regulation of metabolic process	regulation of primary metabolic process	primary metabolic process	metabolic process	regulation of gene expression	transcription	RNA biosynthetic process	regulation of RNA metabolic process
3.8465	0.147997	2.08634	0.065622	3.39	Down	0.00835379	0.354679	ARF5	381	ADP-ribosylation factor 5	Hs.653202	381	ARF5	7	Biological Process:	GTP catabolic process	small GTPase mediated signal transduction	protein transport	vesicle-mediated transport	nucleobase, nucleoside, nucleotide and nucleic acid catabolic process	nitrogen compound metabolic process	purine ribonucleotide catabolic process	ribonucleotide metabolic process	purine nucleotide catabolic process	cellular process	cellular nitrogen compound catabolic process	signaling	ribonucleoside triphosphate metabolic process	biological regulation	nucleobase, nucleoside, nucleotide and nucleic acid metabolic process	intracellular signal transduction	regulation of biological process	regulation of cellular process	nucleoside triphosphate catabolic process	macromolecule localization	response to stimulus	nucleoside phosphate metabolic process	protein localization	nucleobase, nucleoside and nucleotide catabolic process	purine nucleoside triphosphate catabolic process	cellular nitrogen compound metabolic process	small molecule catabolic process	establishment of protein localization	transport	purine nucleotide metabolic process	cellular metabolic process	ribonucleoside triphosphate catabolic process	nucleobase, nucleoside and nucleotide metabolic process	purine ribonucleoside triphosphate catabolic process
3.8465	0.115037	2.08634	0.065622	3.39	Down	0.00561371	0.354679	161424	161424	chromosome 14 open reading frame 21	-	161424	-	-	Molecular Function:	RNA binding	binding	nucleic acid binding
2.68554	0.308961	4.40827	0.065622	3.3	Up	0.0320099	0.785317	FAM83D	81610	Family with sequence similarity 83, member D	Hs.472716	81610	FAM83D	20	Biological Process:	cell cycle	mitosis	cell division	cellular component organization at cellular level	mitotic cell cycle	cell cycle phase	cellular component organization or biogenesis	organelle organization	cellular process	cell cycle process	nuclear division	cellular component organization or biogenesis at cellular level	M phase of mitotic cell cycle	organelle fission	cellular component organization	M phase	Cellular Component:	spindle pole	cytoplasm	cytoskeleton	cytoskeletal part	intracellular organelle	intracellular part	intracellular	non-membrane-bounded organelle	organelle	cell part	all	microtubule cytoskeleton	intracellular non-membrane-bounded organelle	intracellular organelle part	cell	cellular_component	spindle
4.08922	0.127676	2.37882	0.358103	3.27	Down	0.0460234	0.785317	MRPL30	51263	Mitochondrial ribosomal protein L30	Hs.590896	51263	MRPL30	2	Biological Process:	translation	protein metabolic process	cellular macromolecule metabolic process	cellular metabolic process	cellular process	cellular macromolecule biosynthetic process	cellular biosynthetic process	cellular protein metabolic process	biosynthetic process	macromolecule metabolic process	gene expression	primary metabolic process	metabolic process	macromolecule biosynthetic process	Molecular Function:	structural constituent of ribosome	structural molecule activity	Cellular Component:	mitochondrion	ribosome	intracellular organelle	intracellular part	membrane-bounded organelle	non-membrane-bounded organelle	all	cytoplasmic part	cell	intracellular membrane-bounded organelle	ribonucleoprotein complex	intracellular	organelle	cell part	cytoplasm	intracellular non-membrane-bounded organelle
4.08922	0.094716	2.37882	0.358103	3.27	Down	0.0438406	0.785317	NFKBIE	4794	Nuclear factor of kappa light polypeptide gene enhancer in B-cells inhibitor, epsilon	Hs.458276	4794	NFKBIE	6	Biological Process:	D-serine transport	cytoplasmic sequestering of transcription factor	negative regulation of intracellular transport	establishment of localization in cell	intracellular transport	regulation of localization	cellular process	intracellular protein transport	carboxylic acid transport	protein targeting	organic acid transport	negative regulation of biological process	negative regulation of protein import into nucleus	biological regulation	nuclear transport	regulation of establishment of protein localization	serine transport	regulation of biological quality	neutral amino acid transport	protein localization	protein localization to organelle	transport	nitrogen compound transport	protein import	regulation of transport	regulation of protein import into nucleus	negative regulation of transport	regulation of transmembrane transport	negative regulation of transcription factor import into nucleus	negative regulation of transmembrane transport	regulation of protein localization	cellular macromolecule localization	organic substance transport	maintenance of location in cell
1.39306	0.01648	3.08634	0.065622	3.23	Up	0.0015928	0.354679	FAM22D	728130	Family with sequence similarity 22, member D	Hs.701044	728130	FAM22D	10
1.39306	0.01648	3.08634	0.065622	3.23	Up	0.0015928	0.354679	100506392	100506392	hypothetical LOC100506392	-	100506392	-	-
1.39306	0.01648	3.08634	0.065622	3.23	Up	0.0015928	0.354679	SEC23IP	11196	SEC23 interacting protein	Hs.435004	11196	SEC23IP	10	Biological Process:	intracellular protein transport	Golgi organization	cellular component organization at cellular level	establishment of protein localization	transport	cellular localization	establishment of localization in cell	intracellular transport	organelle organization	cellular process	protein transport	cellular component organization or biogenesis	establishment of localization	cellular protein localization	cellular macromolecule localization	macromolecule localization	cellular component organization or biogenesis at cellular level	protein localization	localization	cellular component organization	Molecular Function:	metal ion binding	cation binding	ion binding	binding	Cellular Component:	cytoplasm	endoplasmic reticulum	ER-Golgi intermediate compartment	ER to Golgi transport vesicle membrane	membrane	cytoplasmic vesicle	cytoplasmic vesicle membrane	intracellular organelle
1.39306	0.01648	3.08634	0.065622	3.23	Up	0.0015928	0.354679	FAM21C	253725	Family with sequence similarity 21, member C	Hs.365286	253725	FAM21C	10	Biological Process:	transport	retrograde transport, endosome to Golgi	endosome transport	cellular localization	establishment of localization in cell	establishment of localization	intracellular transport	cellular process	vesicle-mediated transport	localization	Molecular Function:	protein binding	binding	Cellular Component:	early endosome	plasma membrane	early endosome membrane	WASH complex	intracellular organelle	intracellular part	membrane-bounded organelle	all	cell periphery	cytoplasmic part	cell	endosome	intracellular membrane-bounded organelle	intracellular	organelle	protein complex	cell part	cytoplasm	organelle membrane	endosome membrane
1.39306	0.01648	3.08634	0.065622	3.23	Up	0.0015928	0.354679	TBP	6908	TATA box binding protein	Hs.590872	6908	TBP	6	Biological Process:	regulation of transcription, DNA-dependent	transcription from RNA polymerase II promoter	transcription initiation from RNA polymerase II promoter	transcription elongation from RNA polymerase II promoter	transcription from RNA polymerase III promoter	spermatogenesis	cell death	gene expression	viral reproduction	general transcription from RNA polymerase II promoter	interspecies interaction between organisms	multicellular organism reproduction	reproduction	nitrogen compound metabolic process	regulation of macromolecule metabolic process	multicellular organismal process	cellular process	nucleic acid metabolic process	cellular macromolecule biosynthetic process	multicellular organismal reproductive process	male gamete generation	transcription elongation, DNA-dependent	macromolecule metabolic process	regulation of nucleobase, nucleoside, nucleotide and nucleic acid metabolic process	nucleobase, nucleoside, nucleotide and nucleic acid metabolic process	biological regulation	reproductive process	regulation of biological process	regulation of cellular process	cellular macromolecule metabolic process	regulation of nitrogen compound metabolic process	regulation of cellular metabolic process	cellular biosynthetic process	biosynthetic process
1.39306	0.01648	3.08634	0.065622	3.23	Up	0.0015928	0.354679	CHMP2B	25978	Chromatin modifying protein 2B	Hs.476930	25978	CHMP2B	3	Biological Process:	protein transport	cellular membrane organization	endosome transport	establishment of protein localization	transport	cellular localization	establishment of localization in cell	cellular component organization or biogenesis	establishment of localization	intracellular transport	cellular process	macromolecule localization	membrane organization	vesicle-mediated transport	protein localization	cellular component organization	localization	Molecular Function:	protein binding	protein domain specific binding	binding	Cellular Component:	intracellular	nucleus	cytoplasm	mitochondrion	endosome	cytosol	membrane	late endosome membrane	late endosome	intracellular organelle	intracellular part	membrane-bounded organelle
4.91526	0.046285	3.24731	0.226586	3.18	Down	0.0186873	0.643481	CSPG4	1464	Chondroitin sulfate proteoglycan 4	Hs.513044	1464	CSPG4	15	Biological Process:	angiogenesis	multicellular organismal development	cell differentiation	intracellular signal transduction	tissue remodeling	positive regulation of peptidyl-tyrosine phosphorylation	anatomical structure formation involved in morphogenesis	positive regulation of cellular process	positive regulation of cellular protein metabolic process	positive regulation of phosphorus metabolic process	positive regulation of biological process	developmental process	positive regulation of metabolic process	regulation of macromolecule metabolic process	regulation of phosphorus metabolic process	regulation of phosphorylation	cellular process	multicellular organismal process	cardiovascular system development	anatomical structure development	peptidyl-tyrosine modification	peptidyl-tyrosine phosphorylation	protein modification process	vasculature development	signaling	positive regulation of macromolecule metabolic process	macromolecule metabolic process	biological regulation	blood vessel development	peptidyl-amino acid modification	regulation of biological process	blood vessel morphogenesis	regulation of cellular process	cellular macromolecule metabolic process
2.68554	0.308961	4.33227	0.01038	3.13	Up	0.0334816	0.785317	FAM127A	8933	Family with sequence similarity 127, member A	Hs.522789	8933	FAM127A	X
2.68554	0.276001	4.33227	0.01038	3.13	Up	0.0269974	0.785317	RAB14	51552	RAB14, member RAS oncogene family	Hs.371563	51552	RAB14	9	Biological Process:	GTP catabolic process	Golgi to endosome transport	small GTPase mediated signal transduction	neurotransmitter secretion	body fluid secretion	protein transport	vesicle-mediated transport	regulation of protein localization	apical protein localization	intracellular transport	multicellular organismal signaling	establishment of localization in cell	ribonucleotide metabolic process	regulation of localization	purine nucleotide catabolic process	multicellular organismal process	cellular process	signaling	ribonucleoside triphosphate metabolic process	biological regulation	intracellular signal transduction	signal release	cell-cell signaling	regulation of biological quality	response to stimulus	system process	nucleoside phosphate metabolic process	protein localization	nucleobase, nucleoside and nucleotide catabolic process	synaptic transmission	purine nucleoside triphosphate catabolic process	transport	purine nucleotide metabolic process	ribonucleoside triphosphate catabolic process
2.68554	0.276001	4.33227	0.01038	3.13	Up	0.0269974	0.785317	KDM6A	7403	Lysine (K)-specific demethylase 6A	Hs.522616	7403	KDM6A	X	Biological Process:	chromatin modification	histone H3-K4 methylation	oxidation-reduction process	cellular component organization at cellular level	protein alkylation	histone lysine methylation	cellular metabolic process	chromatin organization	cellular process	organelle organization	protein modification process	protein methylation	macromolecule methylation	macromolecule metabolic process	methylation	primary metabolic process	metabolic process	small molecule metabolic process	cellular macromolecule metabolic process	protein metabolic process	cellular component organization or biogenesis	covalent chromatin modification	one-carbon metabolic process	cellular protein metabolic process	chromosome organization	cellular component organization or biogenesis at cellular level	histone methylation	cellular component organization	histone modification	macromolecule modification	Molecular Function:	binding	oxidoreductase activity	oxidoreductase activity, acting on single donors with incorporation of molecular oxygen, incorporation of two
3.71499	0.01648	2.08634	0.065622	3.09	Down	0.00172141	0.354679	CCNL2	81669	Cyclin L2	Hs.515704	81669	CCNL2	1	Cellular Component:	nucleus	nuclear speck	nucleoplasm	nuclear lumen	organelle lumen	nuclear body	intracellular organelle	intracellular part	membrane-bounded organelle	all	nuclear part	cell	intracellular organelle lumen	intracellular membrane-bounded organelle	nucleoplasm part	intracellular	organelle	cell part	membrane-enclosed lumen	intracellular organelle part	cellular_component	organelle part
3.71499	0.01648	2.08634	0.065622	3.09	Down	0.00172141	0.354679	RFXANK	8625	Regulatory factor X-associated ankyrin-containing protein	Hs.296776	8625	RFXANK	19	Biological Process:	transcription, DNA-dependent	Ras protein signal transduction	positive regulation of transcription from RNA polymerase II promoter	positive regulation of cellular process	nitrogen compound metabolic process	positive regulation of biological process	positive regulation of metabolic process	regulation of macromolecule metabolic process	cellular process	positive regulation of nucleobase, nucleoside, nucleotide and nucleic acid metabolic process	nucleic acid metabolic process	cellular macromolecule biosynthetic process	signaling	positive regulation of macromolecule metabolic process	macromolecule metabolic process	positive regulation of biosynthetic process	regulation of nucleobase, nucleoside, nucleotide and nucleic acid metabolic process	gene expression	biological regulation	nucleobase, nucleoside, nucleotide and nucleic acid metabolic process	intracellular signal transduction	regulation of biological process	regulation of cellular process	positive regulation of cellular biosynthetic process	regulation of nitrogen compound metabolic process	cellular macromolecule metabolic process	regulation of cellular metabolic process	transcription from RNA polymerase II promoter	positive regulation of transcription, DNA-dependent	response to stimulus	cellular biosynthetic process	biosynthetic process	regulation of biosynthetic process	regulation of cellular macromolecule biosynthetic process
4.71499	0.01648	3.08634	0.065622	3.09	Down	0.00172141	0.354679	IGFN1	91156	Immunoglobulin-like and fibronectin type III domain containing 1	Hs.519024	91156	IGFN1	1	Biological Process:	biological_process	all	Cellular Component:	nucleus	cytoplasm	sarcomere	Z disc	intracellular organelle	intracellular part	membrane-bounded organelle	non-membrane-bounded organelle	all	cytoplasmic part	myofibril	contractile fiber	cell	intracellular membrane-bounded organelle	contractile fiber part	intracellular	organelle	cell part	intracellular non-membrane-bounded organelle	I band	cellular_component	organelle part
3.68554	0.308961	2.08634	0.065622	3.03	Down	0.0368655	0.785317	RPL32P3	132241	Ribosomal protein L32 pseudogene 3	Hs.477537	132241	RPL32P3	3
2.39306	0.01648	3.99002	0.030701	3.03	Up	0.000475733	0.354679	FAM53B	9679	Family with sequence similarity 53, member B	Hs.129195	9679	FAM53B	10	Biological Process:	biological_process	all	Molecular Function:	molecular_function	all	Cellular Component:	cellular_component	all
2.39306	0.01648	3.99002	0.030701	3.03	Up	0.000475733	0.354679	ZNF175	7728	Zinc finger protein 175	Hs.119014	7728	ZNF175	19	Biological Process:	transcription, DNA-dependent	regulation of transcription, DNA-dependent	response to virus	nitrogen compound metabolic process	regulation of macromolecule metabolic process	cellular process	nucleic acid metabolic process	cellular macromolecule biosynthetic process	response to other organism	macromolecule metabolic process	regulation of nucleobase, nucleoside, nucleotide and nucleic acid metabolic process	gene expression	biological regulation	nucleobase, nucleoside, nucleotide and nucleic acid metabolic process	regulation of cellular process	regulation of biological process	regulation of nitrogen compound metabolic process	cellular macromolecule metabolic process	regulation of cellular metabolic process	response to stimulus	cellular biosynthetic process	biosynthetic process	regulation of biosynthetic process	regulation of cellular macromolecule biosynthetic process	cellular nitrogen compound metabolic process	multi-organism process	cellular metabolic process	RNA metabolic process	regulation of cellular biosynthetic process	regulation of transcription	regulation of metabolic process	regulation of primary metabolic process	primary metabolic process	metabolic process
2.39306	0.01648	3.96379	0.358103	2.97	Up	0.0483417	0.785317	STC2	8614	Stanniocalcin 2	Hs.233160	8614	STC2	5	Biological Process:	cell surface receptor linked signaling pathway	cell-cell signaling	embryo implantation	response to nutrient	response to vitamin D	response to peptide hormone stimulus	decidualization	cellular response to hypoxia	reproduction	response to oxygen levels	developmental process	maternal placenta development	response to external stimulus	placenta development	response to extracellular stimulus	multicellular organismal process	cell communication	cellular process	anatomical structure development	response to endogenous stimulus	signaling	biological regulation	response to organic substance	response to vitamin	response to chemical stimulus	reproductive process	response to nutrient levels	regulation of cellular process	regulation of biological process	system development	response to stimulus	cellular response to chemical stimulus	cellular response to stress	cellular response to oxygen levels
2.39306	0.01648	3.96379	0.358103	2.97	Up	0.0483417	0.785317	GPX8	493869	Glutathione peroxidase 8 (putative)	Hs.289044	493869	GPX8	5	Biological Process:	response to oxidative stress	oxidation-reduction process	response to chemical stimulus	response to stimulus	metabolic process	response to stress	Molecular Function:	glutathione peroxidase activity	oxidoreductase activity	peroxidase activity	oxidoreductase activity, acting on peroxide as acceptor	catalytic activity	antioxidant activity	Cellular Component:	membrane	integral to membrane	intrinsic to membrane	cell	all	cellular_component	cell part	membrane part
2.68554	0.276001	4.24731	0.226586	2.95	Up	0.0485079	0.785317	BTG1	694	B-cell translocation gene 1, anti-proliferative	Hs.255935	694	BTG1	12	Biological Process:	protein methylation	response to oxidative stress	spermatogenesis	negative regulation of cell proliferation	cell migration	negative regulation of cell growth	regulation of apoptosis	response to peptide hormone stimulus	positive regulation of endothelial cell differentiation	positive regulation of myoblast differentiation	positive regulation of angiogenesis	regulation of striated muscle tissue development	cell differentiation	endothelium development	regulation of epithelial cell differentiation	reproduction	positive regulation of cellular process	regulation of cell differentiation	apoptosis	multicellular organismal process	cellular process	anatomical structure development	response to endogenous stimulus	regulation of cellular component size	negative regulation of cell size	vasculature development	cell death	regulation of myoblast differentiation	regulation of programmed cell death	regulation of cellular component organization	negative regulation of biological process	male gamete generation	blood vessel development	regulation of growth
2.68554	0.276001	4.24731	0.095342	2.95	Up	0.0332256	0.785317	SIX4	51804	SIX homeobox 4	Hs.97849	51804	SIX4	14	Biological Process:	regulation of transcription, DNA-dependent	multicellular organismal development	skeletal muscle tissue development	anatomical structure morphogenesis	inner ear morphogenesis	negative regulation of neuron apoptosis	positive regulation of transcription from RNA polymerase II promoter	thymus development	generation of neurons	embryonic skeletal system morphogenesis	myoblast migration	embryonic skeletal system development	cell differentiation	positive regulation of cellular process	inner ear development	apoptosis	multicellular organismal process	cellular process	anatomical structure development	chordate embryonic development	positive regulation of nucleobase, nucleoside, nucleotide and nucleic acid metabolic process	cell death	regulation of programmed cell death	negative regulation of biological process	positive regulation of biosynthetic process	regulation of nucleobase, nucleoside, nucleotide and nucleic acid metabolic process	biological regulation	muscle organ development	immune system development	cell migration	programmed cell death	embryonic morphogenesis	transcription from RNA polymerase II promoter	embryo development ending in birth or egg hatching
3.71499	0.01648	5.21974	0.260416	2.84	Up	0.028779	0.785317	TOR1AIP1	26092	Torsin A interacting protein 1	Hs.496459	26092	TOR1AIP1	1	Cellular Component:	nucleus	nuclear inner membrane	membrane	integral to membrane	organelle inner membrane	intracellular organelle	intracellular part	membrane-bounded organelle	all	membrane part	intrinsic to membrane	organelle envelope	envelope	nuclear part	cell	endomembrane system	nuclear envelope	intracellular membrane-bounded organelle	intracellular	organelle	cell part	organelle membrane	nuclear membrane	intracellular organelle part	cellular_component	organelle part
4.3817	0.164805	2.87882	0.141897	2.83	Down	0.0203043	0.692644	ANKRD57	65124	Ankyrin repeat domain 57	Hs.355455	65124	ANKRD57	2
1.39306	0.01648	2.87882	0.141897	2.8	Up	0.00911786	0.354679	HMGXB4	10042	HMG box domain containing 4	Hs.588815	10042	HMGXB4	22	Biological Process:	endosome to lysosome transport	negative regulation of Wnt receptor signaling pathway	regulation of signal transduction	establishment of localization in cell	intracellular transport	cell communication	cellular process	negative regulation of cellular process	signaling	negative regulation of biological process	Wnt receptor signaling pathway	negative regulation of signaling	biological regulation	cell surface receptor linked signaling pathway	regulation of cellular process	regulation of biological process	negative regulation of cell communication	lysosomal transport	negative regulation of response to stimulus	response to stimulus	vesicle-mediated transport	regulation of signaling	transport	negative regulation of signal transduction	vacuolar transport	cellular localization	regulation of cell communication	regulation of response to stimulus	endosome transport	establishment of localization	signal transduction	cellular response to stimulus	regulation of Wnt receptor signaling pathway	localization
1.39306	0.01648	2.87882	0.141897	2.8	Up	0.00911786	0.354679	MAFG	4097	V-maf musculoaponeurotic fibrosarcoma oncogene homolog G (avian)	Hs.252229	4097	MAFG	17	Biological Process:	in utero embryonic development	transcription, DNA-dependent	regulation of transcription, DNA-dependent	blood coagulation	adult behavior	regulation of cellular pH	regulation of cell proliferation	regulation of epidermal cell differentiation	cell differentiation	regulation of cell differentiation	cellular process	multicellular organismal process	anatomical structure development	chordate embryonic development	epidermal cell differentiation	ion homeostasis	monovalent inorganic cation homeostasis	regulation of nucleobase, nucleoside, nucleotide and nucleic acid metabolic process	biological regulation	chemical homeostasis	regulation of multicellular organismal process	cation homeostasis	regulation of biological quality	response to stimulus	embryo development ending in birth or egg hatching	cellular biosynthetic process	cellular homeostasis	biosynthetic process	regulation of biosynthetic process	regulation of cellular macromolecule biosynthetic process	cellular monovalent inorganic cation homeostasis	response to wounding	RNA metabolic process	regulation of metabolic process
2.39306	0.01648	3.87882	0.273141	2.8	Up	0.0322859	0.785317	KYNU	8942	Kynureninase (L-kynurenine hydrolase)	Hs.470126	8942	KYNU	2	Biological Process:	tryptophan catabolic process	NAD biosynthetic process	pyridine nucleotide biosynthetic process	quinolinate biosynthetic process	response to interferon-gamma	response to vitamin B6	cellular nitrogen compound metabolic process	anthranilate metabolic process	cofactor metabolic process	coenzyme biosynthetic process	cellular process	oxidoreduction coenzyme metabolic process	response to vitamin	cellular biogenic amine catabolic process	response to nutrient levels	cellular amine metabolic process	quinolinate metabolic process	pyridine-containing compound biosynthetic process	organic acid biosynthetic process	response to stimulus	cellular biosynthetic process	nucleoside phosphate metabolic process	biosynthetic process	response to cytokine stimulus	aromatic compound catabolic process	amine catabolic process	nucleobase, nucleoside, nucleotide and nucleic acid biosynthetic process	nucleobase, nucleoside and nucleotide biosynthetic process	carboxylic acid catabolic process	dicarboxylic acid metabolic process	cellular aromatic compound metabolic process	carboxylic acid biosynthetic process	heterocycle metabolic process	vitamin biosynthetic process
1.39306	0.01648	2.87882	0.141897	2.8	Up	0.00911786	0.354679	SPINK5L3	153218	Serine PI Kazal type 5-like 3	Hs.483771	153218	SPINK5L3	5	Molecular Function:	serine-type endopeptidase inhibitor activity	peptidase inhibitor activity	enzyme regulator activity	enzyme inhibitor activity	peptidase regulator activity	endopeptidase inhibitor activity	endopeptidase regulator activity	Cellular Component:	extracellular region	all	cellular_component
1.39306	0.01648	2.87882	0.141897	2.8	Up	0.00911786	0.354679	AK3L1	205	Adenylate kinase 3-like 1	Hs.10862	205	AK3L1	1	Biological Process:	nucleobase, nucleoside, nucleotide and nucleic acid metabolic process	response to organic nitrogen	response to organic cyclic compound	response to chemical stimulus	nitrogen compound metabolic process	cellular metabolic process	cellular process	response to endogenous stimulus	response to stimulus	primary metabolic process	cellular nitrogen compound metabolic process	metabolic process	response to organic substance	Molecular Function:	nucleotide binding	adenylate kinase activity	ATP binding	GTP binding	transferase activity	purine ribonucleoside triphosphate binding	binding	catalytic activity	transferase activity, transferring phosphorus-containing groups	guanyl nucleotide binding	guanyl ribonucleotide binding	nucleotide kinase activity	purine ribonucleotide binding	phosphotransferase activity, phosphate group as acceptor	purine nucleotide binding	nucleobase, nucleoside, nucleotide kinase activity	adenyl ribonucleotide binding	ribonucleotide binding	adenyl nucleotide binding	kinase activity
2.39306	0.01648	3.87882	0.273141	2.8	Up	0.0322859	0.785317	ZMYND11	10771	Zinc finger, MYND domain containing 11	Hs.292265	10771	ZMYND11	10	Biological Process:	negative regulation of transcription from RNA polymerase II promoter	cell cycle	cell proliferation	interspecies interaction between organisms	negative regulation of gene expression	negative regulation of cellular metabolic process	nitrogen compound metabolic process	negative regulation of cellular biosynthetic process	negative regulation of transcription, DNA-dependent	regulation of macromolecule metabolic process	cellular process	negative regulation of cellular process	nucleic acid metabolic process	cellular macromolecule biosynthetic process	negative regulation of biological process	macromolecule metabolic process	negative regulation of biosynthetic process	negative regulation of macromolecule metabolic process	regulation of nucleobase, nucleoside, nucleotide and nucleic acid metabolic process	gene expression	negative regulation of nucleobase, nucleoside, nucleotide and nucleic acid metabolic process	nucleobase, nucleoside, nucleotide and nucleic acid metabolic process	biological regulation	regulation of biological process	regulation of cellular process	cellular macromolecule metabolic process	regulation of nitrogen compound metabolic process	regulation of cellular metabolic process	negative regulation of RNA metabolic process	transcription from RNA polymerase II promoter	cellular biosynthetic process	negative regulation of metabolic process	biosynthetic process	transcription, DNA-dependent
2.39306	0.01648	3.87882	0.141897	2.8	Up	0.00911786	0.354679	MAMDC4	158056	MAM domain containing 4	Hs.376780	158056	MAMDC4	9	Biological Process:	protein transport	establishment of protein localization	transport	protein localization	establishment of localization	localization	macromolecule localization	Cellular Component:	membrane	integral to membrane	intrinsic to membrane	cell	all	cellular_component	cell part	membrane part
3.68554	0.308961	5.17131	0.150584	2.8	Up	0.049569	0.785317	LMNB1	4001	Lamin B1	Hs.89497	4001	LMNB1	5	Biological Process:	apoptosis	cellular component disassembly involved in apoptosis	cellular component organization at cellular level	cellular component organization or biogenesis	cellular component disassembly at cellular level	programmed cell death	cellular process	cell death	cellular component disassembly	cellular component organization or biogenesis at cellular level	cellular component organization	death	Molecular Function:	structural molecule activity	protein binding	binding	Cellular Component:	nucleus	nuclear envelope	nuclear inner membrane	lamin filament	membrane	nuclear matrix	organelle lumen	intracellular organelle	membrane-bounded organelle	envelope	intracellular	membrane-enclosed lumen	organelle membrane	nuclear periphery	intracellular non-membrane-bounded organelle	cytoskeleton	cellular_component
1.39306	0.01648	2.87882	0.141897	2.8	Up	0.00911786	0.354679	151313	151313	fumarylacetoacetate hydrolase domain containing 2B	-	151313	-	-	Molecular Function:	hydrolase activity	metal ion binding	cation binding	ion binding	binding	catalytic activity
1.39306	0.01648	2.87882	0.141897	2.8	Up	0.00911786	0.354679	TAZ	6901	Tafazzin	Hs.409911	6901	TAZ	X	Biological Process:	muscle contraction	heart development	skeletal muscle tissue development	metabolic process	hemopoiesis	cardiolipin biosynthetic process	mitochondrial respiratory chain complex I assembly	cristae formation	mitochondrial ATP synthesis coupled electron transport	cardiac muscle tissue development	cardiac muscle contraction	oxidation-reduction process	muscle system process	NADH dehydrogenase complex assembly	cellular process	multicellular organismal process	protein complex biogenesis	anatomical structure development	muscle organ development	immune system development	cellular component organization or biogenesis	mitochondrial respiratory chain complex assembly	lipid metabolic process	macromolecular complex subunit organization	cellular membrane organization	cellular biosynthetic process	lipid biosynthetic process	system process	circulatory system development	energy derivation by oxidation of organic compounds	biosynthetic process	muscle tissue development	cellular component organization at cellular level	striated muscle contraction
1.39306	0.01648	2.87882	0.141897	2.8	Up	0.00911786	0.354679	ZNF143	7702	Zinc finger protein 143	Hs.523471	7702	ZNF143	11	Biological Process:	regulation of transcription from RNA polymerase II promoter	regulation of transcription from RNA polymerase III promoter	transcription from RNA polymerase III promoter	nitrogen compound metabolic process	regulation of macromolecule metabolic process	cellular process	nucleic acid metabolic process	cellular macromolecule biosynthetic process	macromolecule metabolic process	regulation of nucleobase, nucleoside, nucleotide and nucleic acid metabolic process	gene expression	nucleobase, nucleoside, nucleotide and nucleic acid metabolic process	biological regulation	regulation of biological process	regulation of cellular process	cellular macromolecule metabolic process	regulation of nitrogen compound metabolic process	regulation of cellular metabolic process	transcription from RNA polymerase II promoter	cellular biosynthetic process	biosynthetic process	transcription, DNA-dependent	regulation of biosynthetic process	regulation of cellular macromolecule biosynthetic process	cellular nitrogen compound metabolic process	cellular metabolic process	RNA metabolic process	regulation of transcription	regulation of cellular biosynthetic process	regulation of metabolic process	regulation of primary metabolic process	primary metabolic process	metabolic process	regulation of gene expression
3.55402	0.144484	2.08634	0.065622	2.77	Down	0.0114892	0.426723	ACOX1	51	Acyl-Coenzyme A oxidase 1, palmitoyl	Hs.464137	51	ACOX1	17	Biological Process:	very long-chain fatty acid metabolic process	generation of precursor metabolites and energy	lipid metabolic process	prostaglandin metabolic process	spermatogenesis	fatty acid oxidation	fatty acid beta-oxidation using acyl-CoA oxidase	cellular lipid metabolic process	oxidation-reduction process	multicellular organism reproduction	reproduction	carboxylic acid metabolic process	prostanoid metabolic process	organic acid metabolic process	multicellular organismal process	cellular process	lipid oxidation	icosanoid metabolic process	fatty acid metabolic process	multicellular organismal reproductive process	male gamete generation	monocarboxylic acid metabolic process	cellular lipid catabolic process	reproductive process	fatty acid beta-oxidation	monocarboxylic acid catabolic process	small molecule catabolic process	sexual reproduction	cellular metabolic process	carboxylic acid catabolic process	cellular ketone metabolic process	primary metabolic process	catabolic process	metabolic process
3.55402	0.144484	2.08634	0.065622	2.77	Down	0.0114892	0.426723	APEH	327	N-acylaminoacyl-peptide hydrolase	Hs.517969	327	APEH	3	Biological Process:	proteolysis	protein metabolic process	macromolecule metabolic process	primary metabolic process	metabolic process	Molecular Function:	serine-type endopeptidase activity	hydrolase activity	serine-type peptidase activity	serine hydrolase activity	peptidase activity	endopeptidase activity	catalytic activity	peptidase activity, acting on L-amino acid peptides	Cellular Component:	cytoplasm	nuclear membrane	intracellular organelle	intracellular part	membrane-bounded organelle	all	organelle envelope	nucleus	envelope	nuclear part	cell	endomembrane system	intracellular membrane-bounded organelle	nuclear envelope	intracellular	organelle	cell part	organelle membrane	intracellular organelle part
3.55402	0.144484	2.08634	0.065622	2.77	Down	0.0114892	0.426723	BNIP2	663	BCL2/adenovirus E1B 19kDa interacting protein 2	Hs.646490	663	BNIP2	15	Biological Process:	apoptosis	anti-apoptosis	muscle cell differentiation	positive regulation of muscle cell differentiation	cell differentiation	positive regulation of cellular process	regulation of cell differentiation	positive regulation of biological process	developmental process	cellular process	anatomical structure development	negative regulation of cellular process	positive regulation of cell differentiation	cell death	regulation of programmed cell death	negative regulation of biological process	positive regulation of developmental process	biological regulation	negative regulation of cell death	death	regulation of muscle cell differentiation	regulation of cell death	regulation of cellular process	regulation of biological process	muscle structure development	programmed cell death	regulation of apoptosis	negative regulation of programmed cell death	cellular developmental process	regulation of developmental process	negative regulation of apoptosis	Molecular Function:	GTPase activator activity	calcium ion binding
3.55402	0.177444	2.08634	0.065622	2.77	Down	0.0162132	0.566886	COIL	8161	Coilin	Hs.532795	8161	COIL	17	Molecular Function:	protein binding	protein C-terminus binding	binding	Cellular Component:	nucleus	nucleoplasm	nucleolus	Cajal body	nuclear lumen	nuclear body	organelle lumen	intracellular organelle	intracellular part	membrane-bounded organelle	non-membrane-bounded organelle	all	nuclear part	cell	intracellular organelle lumen	intracellular membrane-bounded organelle	nucleoplasm part	intracellular	organelle	cell part	membrane-enclosed lumen	intracellular non-membrane-bounded organelle	intracellular organelle part	cellular_component	organelle part
3.55402	0.177444	2.08634	0.065622	2.77	Down	0.0162132	0.566886	SCCPDH	51097	Saccharopine dehydrogenase (putative)	Hs.498397	51097	SCCPDH	1	Biological Process:	oxidation-reduction process	metabolic process	Molecular Function:	binding	oxidoreductase activity	saccharopine dehydrogenase (NAD+, L-glutamate-forming) activity	oxidoreductase activity, acting on the CH-NH group of donors	oxidoreductase activity, acting on the CH-NH group of donors, NAD or NADP as acceptor	saccharopine dehydrogenase activity	catalytic activity	Cellular Component:	mitochondrion	midbody	intracellular membrane-bounded organelle	intracellular organelle	intracellular part	intracellular	membrane-bounded organelle	organelle	cell part	all	cytoplasm	cytoplasmic part	cell	cellular_component
3.55402	0.177444	2.08634	0.065622	2.77	Down	0.0162132	0.566886	LOC100129492	100129492	Hypothetical protein LOC100129492	Hs.709980	100129492	LOC100129492	1
3.71499	0.01648	5.12475	0.065895	2.66	Up	0.00231343	0.354679	SUFU	51684	Suppressor of fused homolog (Drosophila)	Hs.404089	51684	SUFU	10	Biological Process:	skeletal system development	neural tube closure	heart looping	regulation of transcription, DNA-dependent	proteolysis	signal transduction	multicellular organismal development	determination of left/right symmetry	negative regulation of gene-specific transcription from RNA polymerase II promoter	spinal cord dorsal/ventral patterning	cytoplasmic sequestering of transcription factor	skin development	negative regulation of smoothened signaling pathway	negative regulation of gene expression	negative regulation of cellular metabolic process	negative regulation of transcription, DNA-dependent	chordate embryonic development	protein targeting	tube closure	negative regulation of protein import into nucleus	negative regulation of biosynthetic process	regulation of nucleobase, nucleoside, nucleotide and nucleic acid metabolic process	biological regulation	morphogenesis of an epithelium	spinal cord development	embryonic heart tube morphogenesis	regulation of biological quality	transcription from RNA polymerase II promoter	response to stimulus	cellular biosynthetic process	embryo development ending in birth or egg hatching	primary neural tube formation	heart morphogenesis	biosynthetic process
6.01821	0.249312	4.60854	0.002856	2.66	Down	0.0298877	0.785317	TRPC4AP	26133	Transient receptor potential cation channel, subfamily C, member 4 associated protein	Hs.168073	26133	TRPC4AP	20	Biological Process:	ubiquitin-dependent protein catabolic process	protein ubiquitination	cellular metabolic process	cellular macromolecule catabolic process	modification-dependent macromolecule catabolic process	cellular process	protein modification process	proteolysis	modification-dependent protein catabolic process	macromolecule metabolic process	primary metabolic process	catabolic process	metabolic process	protein modification by small protein conjugation	cellular protein catabolic process	cellular catabolic process	cellular macromolecule metabolic process	protein metabolic process	protein catabolic process	cellular protein metabolic process	macromolecule catabolic process	proteolysis involved in cellular protein catabolic process	protein modification by small protein conjugation or removal	macromolecule modification	Molecular Function:	protein binding	binding	Cellular Component:	Cul4A-RING ubiquitin ligase complex	ubiquitin ligase complex	intracellular part	intracellular	cullin-RING ubiquitin ligase complex	cell part
5.18554	0.223999	3.7825	0.176818	2.64	Down	0.038969	0.785317	NPAS2	4862	Neuronal PAS domain protein 2	Hs.156832	4862	NPAS2	2	Biological Process:	transcription, DNA-dependent	regulation of transcription, DNA-dependent	central nervous system development	circadian sleep/wake cycle	locomotor rhythm	positive regulation of transcription from RNA polymerase II promoter	rhythmic process	positive regulation of cellular process	multicellular organismal process	cellular process	anatomical structure development	positive regulation of nucleobase, nucleoside, nucleotide and nucleic acid metabolic process	positive regulation of biosynthetic process	regulation of nucleobase, nucleoside, nucleotide and nucleic acid metabolic process	biological regulation	transcription from RNA polymerase II promoter	positive regulation of transcription, DNA-dependent	response to stimulus	cellular biosynthetic process	biosynthetic process	regulation of biosynthetic process	regulation of cellular macromolecule biosynthetic process	nervous system development	RNA metabolic process	regulation of metabolic process	positive regulation of transcription	positive regulation of RNA metabolic process	positive regulation of nitrogen compound metabolic process	transcription	positive regulation of cellular metabolic process	RNA biosynthetic process	nitrogen compound metabolic process	developmental process	positive regulation of biological process
2.68554	0.308961	4.08634	0.065622	2.64	Up	0.0472658	0.785317	ADSL	158	Adenylosuccinate lyase	Hs.75527	158	ADSL	22	Biological Process:	purine base metabolic process	purine nucleotide biosynthetic process	AMP biosynthetic process	purine ribonucleoside monophosphate biosynthetic process	protein tetramerization	nucleobase, nucleoside and nucleotide metabolic process	cellular component assembly	cellular component biogenesis	protein oligomerization	nitrogen compound metabolic process	heterocycle biosynthetic process	ribonucleotide metabolic process	cellular nitrogen compound biosynthetic process	cellular process	protein complex biogenesis	purine nucleoside monophosphate biosynthetic process	nucleotide biosynthetic process	ribonucleotide biosynthetic process	nucleobase, nucleoside, nucleotide and nucleic acid metabolic process	purine ribonucleoside monophosphate metabolic process	cellular component organization or biogenesis	macromolecular complex subunit organization	cellular biosynthetic process	nucleoside phosphate metabolic process	biosynthetic process	cellular component organization	ribonucleoside monophosphate metabolic process	cellular nitrogen compound metabolic process	nucleoside monophosphate biosynthetic process	nucleobase metabolic process	nucleobase, nucleoside, nucleotide and nucleic acid biosynthetic process	nucleoside monophosphate metabolic process	purine nucleoside monophosphate metabolic process	small molecule biosynthetic process
2.97802	0.01648	4.37882	0.226859	2.64	Up	0.0253671	0.785317	MRPS25	64432	Mitochondrial ribosomal protein S25	Hs.715617	64432	MRPS25	3	Biological Process:	translation	protein metabolic process	cellular macromolecule metabolic process	cellular metabolic process	cellular process	cellular macromolecule biosynthetic process	cellular biosynthetic process	cellular protein metabolic process	biosynthetic process	macromolecule metabolic process	gene expression	primary metabolic process	metabolic process	macromolecule biosynthetic process	Molecular Function:	structural constituent of ribosome	protein binding	structural molecule activity	binding	Cellular Component:	mitochondrion	mitochondrial small ribosomal subunit	ribosome	organelle lumen	small ribosomal subunit	intracellular organelle	intracellular part	membrane-bounded organelle	non-membrane-bounded organelle	all	cytoplasmic part	organellar ribosome	mitochondrial part	mitochondrial matrix
4.47802	0.068483	3.08634	0.065622	2.62	Down	0.00461278	0.354679	HERC2P3	283755	Hect domain and RLD 2 pseudogene 3	Hs.655732	283755	HERC2P3	15	Biological Process:	spermatogenesis	multicellular organism reproduction	sexual reproduction	reproduction	reproductive process	gamete generation	multicellular organismal process	male gamete generation	multicellular organismal reproductive process	Molecular Function:	ubiquitin-protein ligase activity	metal ion binding	cation binding	ion binding	binding	catalytic activity	ligase activity, forming carbon-nitrogen bonds	acid-amino acid ligase activity	small conjugating protein ligase activity	ligase activity	Cellular Component:	mitochondrial inner membrane	mitochondrion	intracellular organelle	organelle inner membrane	intracellular part	membrane-bounded organelle	all	mitochondrial envelope	cytoplasmic part	organelle envelope	mitochondrial part	mitochondrial membrane	envelope
3.18554	0.191039	4.57498	0.253093	2.62	Up	0.0483392	0.785317	NANS	54187	N-acetylneuraminic acid synthase	Hs.522310	54187	NANS	9	Biological Process:	lipopolysaccharide biosynthetic process	carbohydrate biosynthetic process	cellular polysaccharide metabolic process	cellular metabolic process	lipopolysaccharide metabolic process	cellular process	cellular macromolecule biosynthetic process	macromolecule metabolic process	cellular carbohydrate biosynthetic process	primary metabolic process	cellular polysaccharide biosynthetic process	metabolic process	polysaccharide metabolic process	cellular macromolecule metabolic process	cellular lipid metabolic process	carbohydrate metabolic process	lipid metabolic process	cellular biosynthetic process	cellular carbohydrate metabolic process	lipid biosynthetic process	polysaccharide biosynthetic process	biosynthetic process	macromolecule biosynthetic process	Molecular Function:	N-acylneuraminate cytidylyltransferase activity	transferase activity	N-acylneuraminate-9-phosphate synthase activity	N-acetylneuraminate synthase activity	transferase activity, transferring alkyl or aryl (other than methyl) groups	catalytic activity	transferase activity, transferring phosphorus-containing groups	nucleotidyltransferase activity	cytidylyltransferase activity	Cellular Component:
4.08922	0.094716	5.46379	0.141897	2.59	Up	0.0150575	0.535774	ANKS1A	23294	Ankyrin repeat and sterile alpha motif domain containing 1A	Hs.656492	23294	ANKS1A	6	Molecular Function:	protein binding	binding	Cellular Component:	cytoplasm	intracellular part	intracellular	cell	all	cellular_component	cell part
3.18554	0.191039	4.53979	0.197139	2.56	Up	0.0387198	0.785317	AGPAT5	55326	1-acylglycerol-3-phosphate O-acyltransferase 5 (lysophosphatidic acid acyltransferase, epsilon)	Hs.624002	55326	AGPAT5	8	Biological Process:	metabolic process	phospholipid biosynthetic process	organophosphate metabolic process	phospholipid metabolic process	cellular metabolic process	cellular lipid metabolic process	cellular process	lipid metabolic process	cellular biosynthetic process	lipid biosynthetic process	biosynthetic process	primary metabolic process	Molecular Function:	1-acylglycerol-3-phosphate O-acyltransferase activity	acyltransferase activity	transferase activity	transferase activity, transferring acyl groups other than amino-acyl groups	O-acyltransferase activity	acylglycerol O-acyltransferase activity	transferase activity, transferring acyl groups	catalytic activity	Cellular Component:	mitochondrion	membrane	integral to membrane	intracellular membrane-bounded organelle	intracellular organelle	intracellular part	intracellular	membrane-bounded organelle	organelle	cell part	all	membrane part
2.39306	0.01648	3.74731	0.273414	2.56	Up	0.0385586	0.785317	ZNF74	7625	Zinc finger protein 74	Hs.517418	7625	ZNF74	22	Biological Process:	regulation of transcription, DNA-dependent	multicellular organismal development	nitrogen compound metabolic process	developmental process	regulation of macromolecule metabolic process	multicellular organismal process	cellular process	nucleic acid metabolic process	cellular macromolecule biosynthetic process	macromolecule metabolic process	gene expression	regulation of nucleobase, nucleoside, nucleotide and nucleic acid metabolic process	nucleobase, nucleoside, nucleotide and nucleic acid metabolic process	biological regulation	regulation of biological process	regulation of cellular process	cellular macromolecule metabolic process	regulation of nitrogen compound metabolic process	regulation of cellular metabolic process	cellular biosynthetic process	biosynthetic process	transcription, DNA-dependent	regulation of biosynthetic process	regulation of cellular macromolecule biosynthetic process	cellular nitrogen compound metabolic process	cellular metabolic process	RNA metabolic process	regulation of transcription	regulation of cellular biosynthetic process	regulation of metabolic process	regulation of primary metabolic process	primary metabolic process	metabolic process	regulation of gene expression
3.39306	0.01648	2.08634	0.065622	2.47	Down	0.00267026	0.354679	100133091	100133091	hypothetical LOC100133091	-	100133091	-	-
3.39306	0.01648	2.08634	0.065622	2.47	Down	0.00267026	0.354679	LOC284600	284600	Hypothetical protein LOC284600	Hs.551839	284600	LOC284600	1
3.39306	0.01648	2.08634	0.065622	2.47	Down	0.00267026	0.354679	C17orf76	388341	Chromosome 17 open reading frame 76	Hs.25425	388341	C17orf76	17
3.39306	0.01648	2.08634	0.065622	2.47	Down	0.00267026	0.354679	C19orf44	84167	Chromosome 19 open reading frame 44	Hs.718484	84167	C19orf44	19
3.39306	0.01648	2.08634	0.065622	2.47	Down	0.00267026	0.354679	RPS6KB2	6199	Ribosomal protein S6 kinase, 70kDa, polypeptide 2	Hs.534345	6199	RPS6KB2	11	Biological Process:	translation	protein phosphorylation	signal transduction	protein kinase B signaling cascade	positive regulation of translational initiation	nerve growth factor receptor signaling pathway	phosphatidylinositol-mediated signaling	positive regulation of cellular process	positive regulation of cellular protein metabolic process	positive regulation of biological process	enzyme linked receptor protein signaling pathway	positive regulation of metabolic process	regulation of macromolecule metabolic process	cellular process	protein modification process	cellular macromolecule biosynthetic process	positive regulation of translation	signaling	positive regulation of macromolecule metabolic process	macromolecule metabolic process	positive regulation of biosynthetic process	gene expression	biological regulation	intracellular signal transduction	signal transduction via phosphorylation event	cell surface receptor linked signaling pathway	regulation of biological process	regulation of cellular process	positive regulation of cellular biosynthetic process	cellular macromolecule metabolic process	second-messenger-mediated signaling	inositol lipid-mediated signaling	regulation of cellular metabolic process	phosphorus metabolic process
2.68554	0.276001	3.99002	0.030701	2.47	Up	0.0424546	0.785317	56135	56135	protocadherin alpha subfamily C, 1	-	56135	-	-	Biological Process:	cell adhesion	homophilic cell adhesion	nervous system development	multicellular organismal development	cell-cell adhesion	system development	developmental process	multicellular organismal process	cellular process	anatomical structure development	biological adhesion	Molecular Function:	calcium ion binding	cation binding	ion binding	binding	metal ion binding	Cellular Component:	plasma membrane	integral to plasma membrane	plasma membrane part	all	cell part	membrane part	cell periphery	intrinsic to membrane	integral to membrane	intrinsic to plasma membrane	membrane	cellular_component	cell
2.68554	0.276001	3.99002	0.030701	2.47	Up	0.0424546	0.785317	9752	9752	protocadherin alpha 9	-	9752	-	-	Biological Process:	cell adhesion	homophilic cell adhesion	cell-cell adhesion	biological adhesion	cellular process	Molecular Function:	calcium ion binding	protein binding	cation binding	ion binding	binding	metal ion binding	Cellular Component:	plasma membrane	integral to membrane	intrinsic to membrane	cell periphery	cell	all	cellular_component	cell part	membrane	membrane part
2.68554	0.276001	3.99002	0.030701	2.47	Up	0.0424546	0.785317	56141	56141	protocadherin alpha 7	-	56141	-	-	Biological Process:	cell adhesion	homophilic cell adhesion	nervous system development	multicellular organismal development	cell-cell adhesion	system development	developmental process	multicellular organismal process	cellular process	anatomical structure development	biological adhesion	Molecular Function:	calcium ion binding	protein binding	cation binding	ion binding	binding	metal ion binding	Cellular Component:	plasma membrane	integral to plasma membrane	plasma membrane part	all	cell part	membrane part	cell periphery	intrinsic to membrane	integral to membrane	intrinsic to plasma membrane	membrane	cellular_component	cell
2.68554	0.276001	3.99002	0.030701	2.47	Up	0.0424546	0.785317	PCDHA6	56142	Protocadherin alpha 6	Hs.199343	56142	PCDHA6	5	Biological Process:	cell adhesion	homophilic cell adhesion	nervous system development	multicellular organismal development	cell-cell adhesion	system development	developmental process	multicellular organismal process	cellular process	anatomical structure development	biological adhesion	Molecular Function:	calcium ion binding	protein binding	cation binding	ion binding	binding	metal ion binding	Cellular Component:	extracellular region	plasma membrane	integral to plasma membrane	plasma membrane part	cell part	all	membrane part	cell periphery	intrinsic to membrane	integral to membrane	intrinsic to plasma membrane	cellular_component	membrane	cell
2.68554	0.276001	3.99002	0.030701	2.47	Up	0.0424546	0.785317	56136	56136	protocadherin alpha 13	-	56136	-	-	Biological Process:	cell adhesion	homophilic cell adhesion	cell-cell adhesion	biological adhesion	cellular process	Molecular Function:	calcium ion binding	cation binding	ion binding	binding	metal ion binding	Cellular Component:	plasma membrane	integral to membrane	intrinsic to membrane	cell periphery	cell	all	cellular_component	cell part	membrane	membrane part
2.68554	0.276001	3.99002	0.030701	2.47	Up	0.0424546	0.785317	56143	56143	protocadherin alpha 5	-	56143	-	-	Biological Process:	cell adhesion	homophilic cell adhesion	nervous system development	multicellular organismal development	cell-cell adhesion	system development	developmental process	multicellular organismal process	cellular process	anatomical structure development	biological adhesion	Molecular Function:	calcium ion binding	protein binding	cation binding	ion binding	binding	metal ion binding	Cellular Component:	plasma membrane	integral to plasma membrane	plasma membrane part	all	cell part	membrane part	cell periphery	intrinsic to membrane	integral to membrane	intrinsic to plasma membrane	membrane	cellular_component	cell
2.68554	0.276001	3.99002	0.030701	2.47	Up	0.0424546	0.785317	56138	56138	protocadherin alpha 11	-	56138	-	-	Biological Process:	cell adhesion	homophilic cell adhesion	nervous system development	multicellular organismal development	cell-cell adhesion	system development	developmental process	multicellular organismal process	cellular process	anatomical structure development	biological adhesion	Molecular Function:	calcium ion binding	protein binding	cation binding	ion binding	binding	metal ion binding	Cellular Component:	plasma membrane	integral to plasma membrane	plasma membrane part	all	cell part	membrane part	cell periphery	intrinsic to membrane	integral to membrane	intrinsic to plasma membrane	membrane	cellular_component	cell
2.68554	0.276001	3.99002	0.030701	2.47	Up	0.0424546	0.785317	56140	56140	protocadherin alpha 8	-	56140	-	-	Biological Process:	cell adhesion	homophilic cell adhesion	nervous system development	multicellular organismal development	cell-cell adhesion	system development	developmental process	multicellular organismal process	cellular process	anatomical structure development	biological adhesion	Molecular Function:	calcium ion binding	protein binding	cation binding	ion binding	binding	metal ion binding	Cellular Component:	plasma membrane	integral to plasma membrane	plasma membrane part	all	cell part	membrane part	cell periphery	intrinsic to membrane	integral to membrane	intrinsic to plasma membrane	membrane	cellular_component	cell
2.68554	0.276001	3.99002	0.030701	2.47	Up	0.0424546	0.785317	56137	56137	protocadherin alpha 12	-	56137	-	-	Biological Process:	cell adhesion	homophilic cell adhesion	cell-cell adhesion	biological adhesion	cellular process	Molecular Function:	calcium ion binding	protein binding	cation binding	ion binding	binding	metal ion binding	Cellular Component:	plasma membrane	integral to membrane	intrinsic to membrane	cell periphery	cell	all	cellular_component	cell part	membrane	membrane part
2.68554	0.276001	3.99002	0.030701	2.47	Up	0.0424546	0.785317	56147	56147	protocadherin alpha 1	-	56147	-	-	Biological Process:	cell adhesion	homophilic cell adhesion	nervous system development	multicellular organismal development	cell-cell adhesion	system development	developmental process	multicellular organismal process	cellular process	anatomical structure development	biological adhesion	Molecular Function:	calcium ion binding	protein binding	cation binding	ion binding	binding	metal ion binding	Cellular Component:	extracellular region	plasma membrane	integral to plasma membrane	plasma membrane part	cell part	all	membrane part	cell periphery	intrinsic to membrane	integral to membrane	intrinsic to plasma membrane	cellular_component	membrane	cell
2.68554	0.276001	3.99002	0.030701	2.47	Up	0.0424546	0.785317	56145	56145	protocadherin alpha 3	-	56145	-	-	Biological Process:	cell adhesion	homophilic cell adhesion	nervous system development	multicellular organismal development	cell-cell adhesion	system development	developmental process	multicellular organismal process	cellular process	anatomical structure development	biological adhesion	Molecular Function:	calcium ion binding	protein binding	cation binding	ion binding	binding	metal ion binding	Cellular Component:	plasma membrane	integral to plasma membrane	plasma membrane part	all	cell part	membrane part	cell periphery	intrinsic to membrane	integral to membrane	intrinsic to plasma membrane	membrane	cellular_component	cell
2.68554	0.276001	3.99002	0.030701	2.47	Up	0.0424546	0.785317	56139	56139	protocadherin alpha 10	-	56139	-	-	Biological Process:	cell adhesion	homophilic cell adhesion	nervous system development	multicellular organismal development	cell-cell adhesion	system development	developmental process	multicellular organismal process	cellular process	anatomical structure development	biological adhesion	Molecular Function:	calcium ion binding	protein binding	cation binding	ion binding	binding	metal ion binding	Cellular Component:	extracellular region	plasma membrane	integral to plasma membrane	plasma membrane part	cell part	all	membrane part	cell periphery	intrinsic to membrane	integral to membrane	intrinsic to plasma membrane	cellular_component	membrane	cell
2.68554	0.276001	3.99002	0.030701	2.47	Up	0.0424546	0.785317	56144	56144	protocadherin alpha 4	-	56144	-	-	Biological Process:	cell adhesion	homophilic cell adhesion	nervous system development	multicellular organismal development	cell-cell adhesion	system development	developmental process	multicellular organismal process	cellular process	anatomical structure development	biological adhesion	Molecular Function:	calcium ion binding	cation binding	ion binding	binding	metal ion binding	Cellular Component:	plasma membrane	integral to plasma membrane	plasma membrane part	all	cell part	membrane part	cell periphery	intrinsic to membrane	integral to membrane	intrinsic to plasma membrane	membrane	cellular_component	cell
2.68554	0.276001	3.99002	0.030701	2.47	Up	0.0424546	0.785317	56119	56119	protocadherin alpha constant	-	56119	-	-
2.68554	0.276001	3.99002	0.030701	2.47	Up	0.0424546	0.785317	56146	56146	protocadherin alpha 2	-	56146	-	-	Biological Process:	cell adhesion	homophilic cell adhesion	nervous system development	multicellular organismal development	cell-cell adhesion	system development	developmental process	multicellular organismal process	cellular process	anatomical structure development	biological adhesion	Molecular Function:	calcium ion binding	protein binding	cation binding	ion binding	binding	metal ion binding	Cellular Component:	plasma membrane	integral to plasma membrane	plasma membrane part	all	cell part	membrane part	cell periphery	intrinsic to membrane	integral to membrane	intrinsic to plasma membrane	membrane	cellular_component	cell
4.3817	0.197765	3.08634	0.065622	2.45	Down	0.0249124	0.785317	C4orf42	92070	Chromosome 4 open reading frame 42	Hs.561314	92070	C4orf42	4
4.4577	0.273767	5.7518	0.076275	2.45	Up	0.0449971	0.785317	GPSN2	9524	Glycoprotein, synaptic 2	Hs.515642	9524	GPSN2	19	Biological Process:	fatty acid biosynthetic process	triglyceride biosynthetic process	long-chain fatty-acyl-CoA biosynthetic process	cellular lipid metabolic process	oxidation-reduction process	cofactor biosynthetic process	carboxylic acid metabolic process	cofactor metabolic process	acylglycerol metabolic process	coenzyme biosynthetic process	organic acid metabolic process	cellular process	fatty acid metabolic process	glycerolipid biosynthetic process	monocarboxylic acid metabolic process	coenzyme metabolic process	glycerol ether biosynthetic process	neutral lipid biosynthetic process	acyl-CoA metabolic process	fatty-acyl-CoA metabolic process	organic ether metabolic process	lipid metabolic process	organic acid biosynthetic process	cellular biosynthetic process	lipid biosynthetic process	triglyceride metabolic process	biosynthetic process	glycerolipid metabolic process	small molecule biosynthetic process	cellular metabolic process	carboxylic acid biosynthetic process	glycerol ether metabolic process	cellular ketone metabolic process	primary metabolic process
4.63898	0.059522	5.91901	0.090935	2.43	Up	0.00713214	0.354679	C6orf167	253714	Chromosome 6 open reading frame 167	Hs.444292	253714	C6orf167	6	Biological Process:	double-strand break repair via homologous recombination	DNA repair	replication fork processing	double-strand break repair	cellular response to stress	nitrogen compound metabolic process	cellular metabolic process	recombinational repair	cellular process	cellular macromolecule biosynthetic process	nucleic acid metabolic process	maintenance of fidelity involved in DNA-dependent DNA replication	macromolecule metabolic process	primary metabolic process	DNA recombination	nucleobase, nucleoside, nucleotide and nucleic acid metabolic process	metabolic process	DNA-dependent DNA replication	cellular macromolecule metabolic process	response to DNA damage stimulus	response to stress	cellular biosynthetic process	cellular response to stimulus	response to stimulus	biosynthetic process	DNA replication	cellular nitrogen compound metabolic process	macromolecule biosynthetic process	DNA metabolic process	Molecular Function:	protein binding	binding	Cellular Component:	nucleus
3.18554	0.223999	4.46379	0.141897	2.43	Up	0.0404394	0.785317	100507349	100507349	-	-	100507349	-	-
2.39306	0.01648	3.6713	0.065622	2.43	Up	0.00279003	0.354679	HAUS4	54930	HAUS augmin-like complex, subunit 4	Hs.442782	54930	HAUS4	14	Biological Process:	cell cycle	mitosis	spindle assembly	centrosome organization	cell division	cellular component assembly	cellular component organization at cellular level	microtubule-based process	cellular component biogenesis	mitotic cell cycle	microtubule organizing center organization	organelle organization	cellular process	nuclear division	M phase of mitotic cell cycle	cytoskeleton organization	microtubule cytoskeleton organization	M phase	cell cycle phase	cellular component organization or biogenesis	spindle organization	organelle assembly	cell cycle process	cellular component organization or biogenesis at cellular level	organelle fission	cellular component assembly at cellular level	cellular component organization	Molecular Function:	molecular_function	all	Cellular Component:	cytoplasm	microtubule organizing center	spindle
2.39306	0.01648	3.6713	0.065622	2.43	Up	0.00279003	0.354679	DNAJC3	5611	DnaJ (Hsp40) homolog, subfamily C, member 3	Hs.59214	5611	DNAJC3	13	Biological Process:	protein folding	response to unfolded protein	response to virus	proteolysis involved in cellular protein catabolic process	multi-organism process	cellular metabolic process	cellular macromolecule catabolic process	cellular process	proteolysis	response to other organism	macromolecule metabolic process	catabolic process	primary metabolic process	metabolic process	response to organic substance	cellular protein catabolic process	response to chemical stimulus	cellular catabolic process	protein metabolic process	cellular macromolecule metabolic process	response to biotic stimulus	protein catabolic process	response to stress	response to stimulus	cellular protein metabolic process	response to protein stimulus	macromolecule catabolic process	Molecular Function:	protein kinase inhibitor activity	binding	heat shock protein binding	unfolded protein binding	chaperone binding	misfolded protein binding
3.18554	0.223999	4.46379	0.141897	2.43	Up	0.0404394	0.785317	377711	377711	KIAA1833-like	-	377711	-	-
2.39306	0.01648	3.6713	0.065622	2.43	Up	0.00279003	0.354679	SLC2A3	6515	Solute carrier family 2 (facilitated glucose transporter), member 3	Hs.419240	6515	SLC2A3	12	Biological Process:	carbohydrate metabolic process	vitamin metabolic process	water-soluble vitamin metabolic process	carbohydrate transport	hexose transport	glucose transport	transmembrane transport	dehydroascorbic acid transport	transport	small molecule metabolic process	establishment of localization	organic substance transport	cellular process	vitamin transport	primary metabolic process	localization	metabolic process	monosaccharide transport	Molecular Function:	glucose transmembrane transporter activity	substrate-specific transmembrane transporter activity	dehydroascorbic acid transporter activity	D-glucose transmembrane transporter activity	substrate-specific transporter activity	vitamin transporter activity	transporter activity	hexose transmembrane transporter activity	sugar transmembrane transporter activity	monosaccharide transmembrane transporter activity	transmembrane transporter activity	carbohydrate transmembrane transporter activity	Cellular Component:	plasma membrane	integral to membrane
3.55402	0.177444	4.81606	0.204662	2.4	Up	0.0431103	0.785317	NPEPPS	9520	Aminopeptidase puromycin sensitive	Hs.443837	9520	NPEPPS	17	Biological Process:	proteolysis	protein metabolic process	macromolecule metabolic process	primary metabolic process	metabolic process	Molecular Function:	aminopeptidase activity	protein binding	peptidase activity	metallopeptidase activity	zinc ion binding	metal ion binding	hydrolase activity	cation binding	ion binding	binding	exopeptidase activity	transition metal ion binding	catalytic activity	peptidase activity, acting on L-amino acid peptides	Cellular Component:	nucleus	cytoplasm	cytosol	intracellular membrane-bounded organelle	intracellular organelle	intracellular part	intracellular	membrane-bounded organelle	organelle	cell part	all	cytoplasmic part	cell
3.39306	0.01648	4.65098	0.177092	2.39	Up	0.0194107	0.664816	DHX16	8449	DEAH (Asp-Glu-Ala-His) box polypeptide 16	Hs.485060	8449	DHX16	6	Biological Process:	mRNA processing	RNA splicing	nitrogen compound metabolic process	cellular metabolic process	cellular macromolecule metabolic process	RNA metabolic process	cellular process	mRNA metabolic process	nucleic acid metabolic process	macromolecule metabolic process	gene expression	primary metabolic process	cellular nitrogen compound metabolic process	metabolic process	nucleobase, nucleoside, nucleotide and nucleic acid metabolic process	RNA processing	Molecular Function:	nucleotide binding	nucleic acid binding	RNA helicase activity	ATP binding	ATP-dependent helicase activity	hydrolase activity	hydrolase activity, acting on acid anhydrides, in phosphorus-containing anhydrides	purine ribonucleoside triphosphate binding	purine NTP-dependent helicase activity	binding	catalytic activity	ATPase activity	pyrophosphatase activity	purine ribonucleotide binding	nucleoside-triphosphatase activity	purine nucleotide binding	helicase activity
3.8465	0.115037	5.07498	0.246907	2.34	Up	0.0458121	0.785317	DYRK2	8445	Dual-specificity tyrosine-(Y)-phosphorylation regulated kinase 2	Hs.173135	8445	DYRK2	12	Biological Process:	protein phosphorylation	apoptosis	DNA damage response, signal transduction by p53 class mediator resulting in induction of apoptosis	positive regulation of glycogen biosynthetic process	positive regulation of glucose metabolic process	oxidation-reduction process	positive regulation of cellular process	positive regulation of programmed cell death	energy reserve metabolic process	induction of programmed cell death	cellular process	cell death	signaling	regulation of programmed cell death	positive regulation of biosynthetic process	glucose metabolic process	regulation of glucose metabolic process	cellular polysaccharide biosynthetic process	biological regulation	intracellular signal transduction	monosaccharide metabolic process	polysaccharide metabolic process	programmed cell death	cellular biosynthetic process	cellular carbohydrate metabolic process	response to stimulus	regulation of generation of precursor metabolites and energy	energy derivation by oxidation of organic compounds	glucan biosynthetic process	biosynthetic process	regulation of carbohydrate metabolic process	regulation of cellular carbohydrate metabolic process	alcohol metabolic process	regulation of cellular macromolecule biosynthetic process
3.18554	0.223999	4.40827	0.065622	2.33	Up	0.0345627	0.785317	XYLT2	64132	Xylosyltransferase II	Hs.463416	64132	XYLT2	17	Biological Process:	glycosaminoglycan biosynthetic process	polysaccharide metabolic process	nitrogen compound metabolic process	aminoglycan metabolic process	carbohydrate metabolic process	glycosaminoglycan metabolic process	amine metabolic process	carbohydrate biosynthetic process	polysaccharide biosynthetic process	macromolecule metabolic process	biosynthetic process	aminoglycan biosynthetic process	primary metabolic process	metabolic process	macromolecule biosynthetic process	Molecular Function:	acetylglucosaminyltransferase activity	transferase activity, transferring glycosyl groups	protein xylosyltransferase activity	transferase activity, transferring hexosyl groups	UDP-glycosyltransferase activity	transferase activity	catalytic activity	UDP-xylosyltransferase activity	xylosyltransferase activity	transferase activity, transferring pentosyl groups	Cellular Component:	Golgi membrane	cellular_component	endoplasmic reticulum	endoplasmic reticulum membrane	Golgi apparatus	membrane	integral to membrane
4.08922	0.127676	2.87882	0.141897	2.31	Down	0.0239791	0.785317	RAB11A	8766	RAB11A, member RAS oncogene family	Hs.321541	8766	RAB11A	15	Biological Process:	cytokinesis	GTP catabolic process	cell cycle	small GTPase mediated signal transduction	regulation of long-term neuronal synaptic plasticity	plasma membrane to endosome transport	regulation of protein transport	multicellular organismal signaling	establishment of localization in cell	intracellular transport	ribonucleotide metabolic process	regulation of localization	purine nucleotide catabolic process	multicellular organismal process	cellular process	intracellular protein transport	regulation of synaptic plasticity	signaling	ribonucleoside triphosphate metabolic process	biological regulation	cell division	intracellular signal transduction	regulation of multicellular organismal process	regulation of establishment of protein localization	regulation of biological quality	cell-cell signaling	response to stimulus	system process	nucleoside phosphate metabolic process	protein localization	nucleobase, nucleoside and nucleotide catabolic process	synaptic transmission	purine nucleoside triphosphate catabolic process	transport
5.20041	0.01648	3.99002	0.030701	2.31	Down	0.000827694	0.354679	TMEM132A	54972	Transmembrane protein 132A	Hs.118552	54972	TMEM132A	11	Biological Process:	biological_process	all	Molecular Function:	molecular_function	all	Cellular Component:	Golgi membrane	cellular_component	endoplasmic reticulum	endoplasmic reticulum membrane	Golgi apparatus	membrane	integral to membrane	endoplasmic reticulum part	intracellular organelle	intracellular part	membrane-bounded organelle	all	nuclear membrane-endoplasmic reticulum network	membrane part	intrinsic to membrane	cytoplasmic part	cell	endomembrane system	intracellular membrane-bounded organelle	intracellular	organelle	cell part	cytoplasm	organelle membrane	Golgi apparatus part	intracellular organelle part	organelle part
4.08922	0.094716	2.87882	0.141897	2.31	Down	0.0192937	0.661694	LTA4H	4048	Leukotriene A4 hydrolase	Hs.524648	4048	LTA4H	12	Biological Process:	proteolysis	prostanoid metabolic process	inflammatory response	response to zinc ion	leukotriene biosynthetic process	hormone biosynthetic process	response to peptide hormone stimulus	Type I pneumocyte differentiation	cell differentiation	carboxylic acid metabolic process	icosanoid biosynthetic process	developmental process	cellular alkene metabolic process	organic acid metabolic process	multicellular organismal process	unsaturated fatty acid biosynthetic process	cellular process	anatomical structure development	response to endogenous stimulus	hormone metabolic process	icosanoid metabolic process	response to inorganic substance	fatty acid metabolic process	epithelium development	leukotriene metabolic process	macromolecule metabolic process	biological regulation	fatty acid biosynthetic process	defense response	monocarboxylic acid metabolic process	response to organic substance	response to chemical stimulus	system development	lung epithelium development
4.56298	0.01648	3.37882	0.226859	2.27	Down	0.034972	0.785317	XRRA1	143570	X-ray radiation resistance associated 1	Hs.718505	143570	XRRA1	11	Biological Process:	response to X-ray	response to stimulus	response to radiation	response to ionizing radiation	response to abiotic stimulus	Molecular Function:	molecular_function	all	Cellular Component:	nucleus	cytoplasm	intracellular membrane-bounded organelle	intracellular organelle	intracellular part	intracellular	membrane-bounded organelle	organelle	cell part	all	cell	cellular_component
4.85249	0.01648	3.6713	0.065622	2.27	Down	0.00326506	0.354679	KIAA1305	57523	KIAA1305	Hs.288348	57523	KIAA1305	14	Biological Process:	DNA integration	nitrogen compound metabolic process	cellular metabolic process	cellular macromolecule metabolic process	cellular process	nucleic acid metabolic process	macromolecule metabolic process	primary metabolic process	cellular nitrogen compound metabolic process	metabolic process	nucleobase, nucleoside, nucleotide and nucleic acid metabolic process	DNA metabolic process	Molecular Function:	DNA binding	binding	nucleic acid binding	Cellular Component:	membrane	integral to membrane	intrinsic to membrane	cell	all	cellular_component	cell part	membrane part
2.97802	0.01648	4.15098	0.191665	2.25	Up	0.0258589	0.785317	GPR173	54328	G protein-coupled receptor 173	Hs.661815	54328	GPR173	X	Biological Process:	signal transduction	G-protein coupled receptor protein signaling pathway	cell surface receptor linked signaling pathway	regulation of biological process	regulation of cellular process	cellular process	cellular response to stimulus	response to stimulus	signaling	biological regulation	Molecular Function:	receptor activity	G-protein coupled receptor activity	transmembrane receptor activity	molecular transducer activity	signal transducer activity	Cellular Component:	plasma membrane	integral to membrane	intrinsic to membrane	cell periphery	cell	all	cellular_component	cell part	membrane	membrane part
2.97802	0.01648	4.15098	0.191665	2.25	Up	0.0258589	0.785317	FAM69B	138311	Family with sequence similarity 69, member B	Hs.495480	138311	FAM69B	9	Cellular Component:	membrane	integral to membrane	intrinsic to membrane	cell	all	cellular_component	cell part	membrane part
5.70774	0.128273	4.53979	0.197139	2.25	Down	0.0382414	0.785317	LTBP2	4053	Latent transforming growth factor beta binding protein 2	Hs.512776	4053	LTBP2	14	Biological Process:	protein targeting	transforming growth factor beta receptor signaling pathway	protein secretion	establishment of protein localization	transport	cellular localization	establishment of localization in cell	intracellular transport	enzyme linked receptor protein signaling pathway	cellular process	intracellular protein transport	signaling	protein transport	biological regulation	cell surface receptor linked signaling pathway	regulation of biological process	regulation of cellular process	establishment of localization	cellular protein localization	cellular macromolecule localization	macromolecule localization	secretion by cell	response to stimulus	cellular response to stimulus	signal transduction	transmembrane receptor protein serine/threonine kinase signaling pathway	secretion	protein localization	localization	Molecular Function:	calcium ion binding	protein binding	growth factor binding	cation binding
5.02645	0.190442	3.87882	0.141897	2.22	Down	0.0402568	0.785317	COBRA1	25920	Cofactor of BRCA1	Hs.655043	25920	COBRA1	9	Biological Process:	transcription from RNA polymerase II promoter	transcription elongation from RNA polymerase II promoter	gene expression	viral reproduction	positive regulation of viral transcription	reproduction	positive regulation of cellular process	nitrogen compound metabolic process	positive regulation of biological process	positive regulation of metabolic process	regulation of macromolecule metabolic process	cellular process	positive regulation of nucleobase, nucleoside, nucleotide and nucleic acid metabolic process	nucleic acid metabolic process	cellular macromolecule biosynthetic process	positive regulation of macromolecule metabolic process	transcription elongation, DNA-dependent	macromolecule metabolic process	regulation of nucleobase, nucleoside, nucleotide and nucleic acid metabolic process	positive regulation of biosynthetic process	viral infectious cycle	biological regulation	nucleobase, nucleoside, nucleotide and nucleic acid metabolic process	reproductive process	viral transcription	regulation of cellular process	regulation of biological process	regulation of nitrogen compound metabolic process	positive regulation of cellular biosynthetic process	cellular macromolecule metabolic process	regulation of cellular metabolic process	cellular biosynthetic process	viral genome expression	biosynthetic process
4.18554	0.223999	5.33227	0.141623	2.21	Up	0.0494789	0.785317	RALY	22913	RNA binding protein, autoantigenic (hnRNP-associated with lethal yellow homolog (mouse))	Hs.136947	22913	RALY	20	Biological Process:	nuclear mRNA splicing, via spliceosome	RNA splicing	RNA splicing, via transesterification reactions with bulged adenosine as nucleophile	RNA splicing, via transesterification reactions	nitrogen compound metabolic process	cellular metabolic process	RNA metabolic process	cellular process	mRNA metabolic process	nucleic acid metabolic process	macromolecule metabolic process	gene expression	primary metabolic process	nucleobase, nucleoside, nucleotide and nucleic acid metabolic process	metabolic process	RNA processing	cellular macromolecule metabolic process	mRNA processing	cellular nitrogen compound metabolic process	Molecular Function:	nucleotide binding	RNA binding	binding	nucleic acid binding	Cellular Component:	nucleus	heterogeneous nuclear ribonucleoprotein complex	catalytic step 2 spliceosome	intracellular organelle	intracellular part	membrane-bounded organelle	all	nuclear part	cell
3.39306	0.01648	4.53979	0.197139	2.21	Up	0.0284951	0.785317	UBE2Z	65264	Ubiquitin-conjugating enzyme E2Z	Hs.514297	65264	UBE2Z	17	Biological Process:	apoptosis	post-translational protein modification	cellular metabolic process	cellular macromolecule metabolic process	protein metabolic process	programmed cell death	cellular process	protein modification process	cellular protein metabolic process	cell death	macromolecule metabolic process	primary metabolic process	macromolecule modification	metabolic process	death	Molecular Function:	nucleotide binding	ubiquitin-protein ligase activity	ATP binding	ligase activity	acid-amino acid ligase activity	purine ribonucleoside triphosphate binding	purine nucleotide binding	binding	catalytic activity	ligase activity, forming carbon-nitrogen bonds	small conjugating protein ligase activity	adenyl ribonucleotide binding	ribonucleotide binding	adenyl nucleotide binding	purine ribonucleotide binding	Cellular Component:	nucleus	nucleolus
2.39306	0.01648	3.53979	0.065895	2.21	Up	0.00349026	0.354679	RPS13	6207	Ribosomal protein S13	Hs.446588	6207	RPS13	11	Biological Process:	translation	translational elongation	translational termination	gene expression	viral reproduction	viral infectious cycle	viral transcription	endocrine pancreas development	negative regulation of RNA splicing	cellular protein metabolic process	pancreas development	reproduction	negative regulation of cellular metabolic process	multicellular organismal process	cellular process	anatomical structure development	cellular component disassembly	negative regulation of biological process	negative regulation of macromolecule metabolic process	regulation of nucleobase, nucleoside, nucleotide and nucleic acid metabolic process	endocrine system development	biological regulation	reproductive process	cellular component organization or biogenesis	macromolecular complex subunit organization	cellular biosynthetic process	biosynthetic process	cellular component organization at cellular level	RNA metabolic process	regulation of metabolic process	cellular protein complex disassembly	negative regulation of nitrogen compound metabolic process	protein metabolic process	transcription
2.39306	0.01648	3.53979	0.065895	2.21	Up	0.00349026	0.354679	MRPS30	10884	Mitochondrial ribosomal protein S30	Hs.124165	10884	MRPS30	5	Biological Process:	translation	apoptosis	cellular metabolic process	cellular process	cellular macromolecule biosynthetic process	cell death	macromolecule metabolic process	gene expression	primary metabolic process	metabolic process	death	cellular macromolecule metabolic process	protein metabolic process	programmed cell death	cellular biosynthetic process	cellular protein metabolic process	biosynthetic process	macromolecule biosynthetic process	Molecular Function:	structural constituent of ribosome	structural molecule activity	Cellular Component:	mitochondrion	ribosome	intracellular organelle	intracellular part	membrane-bounded organelle	non-membrane-bounded organelle	all	cytoplasmic part	cell	intracellular membrane-bounded organelle	ribonucleoprotein complex	intracellular
3.39306	0.01648	4.53979	0.065895	2.21	Up	0.00349026	0.354679	C9orf114	51490	Chromosome 9 open reading frame 114	Hs.224137	51490	C9orf114	9	Biological Process:	biological_process	all	Molecular Function:	molecular_function	all	Cellular Component:	cellular_component	all
2.39306	0.01648	3.53979	0.065895	2.21	Up	0.00349026	0.354679	MGLL	11343	Monoglyceride lipase	Hs.277035	11343	MGLL	3	Biological Process:	lipid metabolic process	fatty acid biosynthetic process	inflammatory response	blood coagulation	regulation of signal transduction	lipid catabolic process	arachidonic acid metabolic process	triglyceride catabolic process	platelet activation	acylglycerol catabolic process	regulation of inflammatory response	regulation of sensory perception of pain	regulation of endocannabinoid signaling pathway	regulation of response to external stimulus	sensory perception of pain	multicellular organismal process	cellular process	signaling	sensory perception	biological regulation	cell surface receptor linked signaling pathway	regulation of multicellular organismal process	regulation of defense response	regulation of biological quality	organic acid biosynthetic process	response to stimulus	cellular biosynthetic process	system process	lipid biosynthetic process	neutral lipid catabolic process	biosynthetic process	regulation of neurological system process	response to wounding	carboxylic acid biosynthetic process
4.91526	0.079245	3.7825	0.176818	2.19	Down	0.0280354	0.785317	RBMS1	5937	RNA binding motif, single stranded interacting protein 1	Hs.470412	5937	RBMS1	2	Biological Process:	DNA replication	RNA processing	nitrogen compound metabolic process	cellular metabolic process	RNA metabolic process	cellular process	cellular macromolecule biosynthetic process	nucleic acid metabolic process	macromolecule metabolic process	gene expression	primary metabolic process	metabolic process	nucleobase, nucleoside, nucleotide and nucleic acid metabolic process	cellular macromolecule metabolic process	cellular biosynthetic process	biosynthetic process	cellular nitrogen compound metabolic process	DNA metabolic process	macromolecule biosynthetic process	Molecular Function:	nucleotide binding	DNA binding	double-stranded DNA binding	single-stranded DNA binding	RNA binding	protein binding	binding	structure-specific DNA binding	nucleic acid binding	Cellular Component:	nucleus	intracellular membrane-bounded organelle	intracellular organelle	intracellular part
4.20041	0.01648	3.08634	0.065622	2.16	Down	0.00366807	0.354679	MON1B	22879	MON1 homolog B (yeast)	Hs.513743	22879	MON1B	16	Molecular Function:	protein binding	binding
4.78374	0.052272	3.6713	0.065622	2.16	Down	0.00563962	0.354679	LRRFIP1	9208	Leucine rich repeat (in FLII) interacting protein 1	Hs.471779	9208	LRRFIP1	2	Biological Process:	regulation of transcription from RNA polymerase II promoter	nitrogen compound metabolic process	regulation of macromolecule metabolic process	cellular process	nucleic acid metabolic process	cellular macromolecule biosynthetic process	macromolecule metabolic process	regulation of nucleobase, nucleoside, nucleotide and nucleic acid metabolic process	gene expression	nucleobase, nucleoside, nucleotide and nucleic acid metabolic process	biological regulation	regulation of biological process	regulation of cellular process	cellular macromolecule metabolic process	regulation of nitrogen compound metabolic process	regulation of cellular metabolic process	transcription from RNA polymerase II promoter	cellular biosynthetic process	biosynthetic process	transcription, DNA-dependent	regulation of biosynthetic process	regulation of cellular macromolecule biosynthetic process	cellular nitrogen compound metabolic process	cellular metabolic process	RNA metabolic process	regulation of transcription	regulation of cellular biosynthetic process	regulation of metabolic process	regulation of primary metabolic process	primary metabolic process	metabolic process	regulation of gene expression	regulation of transcription, DNA-dependent	transcription
2.97802	0.01648	4.08634	0.065622	2.16	Up	0.00370602	0.354679	ILK	3611	Integrin-linked kinase	Hs.706355	3611	ILK	11	Biological Process:	regulation of cell growth	branching involved in ureteric bud morphogenesis	positive regulation of cell-matrix adhesion	protein phosphorylation	negative regulation of protein kinase activity	cell cycle arrest	cell-matrix adhesion	integrin-mediated signaling pathway	cell aging	cell proliferation	positive regulation of cell proliferation	regulation of signal transduction	negative regulation of cardiac muscle cell apoptosis	negative regulation of smooth muscle cell migration	peptidyl-serine phosphorylation	positive regulation of cell migration	myelin assembly	regulation of actin cytoskeleton organization	cell junction assembly	substrate adhesion-dependent cell spreading	positive regulation of phosphorylation	fibril organization	positive regulation of MAP kinase activity	positive regulation of MAPKKK cascade	negative regulation of neuron apoptosis	establishment or maintenance of epithelial cell apical/basal polarity	positive regulation of myoblast differentiation	positive regulation of axon extension	negative regulation of smooth muscle cell proliferation	neuron projection morphogenesis	positive regulation of dendrite morphogenesis	protein heterooligomerization	positive regulation of protein kinase B signaling cascade	positive regulation of canonical Wnt receptor signaling pathway
5.08922	0.127676	3.99002	0.030701	2.14	Down	0.0139734	0.506343	ADAMTS10	81794	ADAM metallopeptidase with thrombospondin type 1 motif, 10	Hs.657508	81794	ADAMTS10	19	Biological Process:	proteolysis	biological_process	protein metabolic process	macromolecule metabolic process	primary metabolic process	all	metabolic process	Molecular Function:	molecular_function	metalloendopeptidase activity	peptidase activity	zinc ion binding	metal ion binding	metallopeptidase activity	hydrolase activity	endopeptidase activity	cation binding	ion binding	binding	transition metal ion binding	catalytic activity	peptidase activity, acting on L-amino acid peptides	all	Cellular Component:	cellular_component	extracellular region	proteinaceous extracellular matrix	extracellular matrix	extracellular region part	all
3.18554	0.223999	2.08634	0.065622	2.14	Down	0.0422545	0.785317	LOC100130958	100130958	Hypothetical protein LOC100130958	Hs.635157	100130958	LOC100130958	16	Biological Process:	meiosis	cell cycle process	cell cycle phase	meiotic cell cycle	cell cycle	M phase	M phase of meiotic cell cycle	cellular process
3.18554	0.191039	2.08634	0.065622	2.14	Down	0.0321503	0.785317	SASS6	163786	Spindle assembly 6 homolog (C. elegans)	Hs.591447	163786	SASS6	1	Biological Process:	cell cycle	centriole replication	centrosome duplication	cellular component organization at cellular level	centrosome organization	microtubule-based process	cellular component organization or biogenesis	microtubule organizing center organization	organelle organization	cellular process	centrosome cycle	cell cycle process	cellular component organization or biogenesis at cellular level	cytoskeleton organization	microtubule cytoskeleton organization	cellular component organization	Cellular Component:	cytoplasm	centrosome	centriole	cytoskeleton	intracellular organelle	intracellular part	non-membrane-bounded organelle	all	microtubule organizing center	cytoplasmic part	cell	cytoskeletal part	intracellular	organelle	cell part	microtubule cytoskeleton	intracellular non-membrane-bounded organelle
3.18554	0.191039	2.08634	0.065622	2.14	Down	0.0321503	0.785317	ANKRD10	55608	Ankyrin repeat domain 10	Hs.525163	55608	ANKRD10	13
3.97802	0.01648	2.87882	0.141897	2.14	Down	0.0164732	0.574186	SMPD1	6609	Sphingomyelin phosphodiesterase 1, acid lysosomal	Hs.498173	6609	SMPD1	11	Biological Process:	sphingomyelin metabolic process	sphingomyelin catabolic process	signal transduction	nervous system development	metabolic process	cell death	phospholipid metabolic process	cellular metabolic process	developmental process	sphingolipid catabolic process	multicellular organismal process	cellular process	anatomical structure development	signaling	catabolic process	phospholipid catabolic process	primary metabolic process	biological regulation	death	cellular lipid catabolic process	multicellular organismal development	organophosphate metabolic process	regulation of biological process	regulation of cellular process	cellular catabolic process	system development	cellular lipid metabolic process	sphingolipid metabolic process	lipid metabolic process	response to stimulus	cellular response to stimulus	lipid catabolic process	membrane lipid catabolic process	membrane lipid metabolic process
3.18554	0.223999	2.08634	0.065622	2.14	Down	0.0422545	0.785317	PYROXD1	79912	Pyridine nucleotide-disulphide oxidoreductase domain 1	Hs.709545	79912	PYROXD1	12	Biological Process:	oxidation-reduction process	metabolic process	Molecular Function:	electron carrier activity	oxidoreductase activity	catalytic activity
3.18554	0.191039	2.08634	0.065622	2.14	Down	0.0321503	0.785317	C20orf24	55969	Chromosome 20 open reading frame 24	Hs.584985	55969	C20orf24	20	Biological Process:	biological_process	all	Molecular Function:	molecular_function	protein binding	binding	all	Cellular Component:	cellular_component	all
3.18554	0.223999	2.08634	0.065622	2.14	Down	0.0422545	0.785317	INTS6	26512	Integrator complex subunit 6	Hs.439440	26512	INTS6	13	Biological Process:	snRNA processing	nitrogen compound metabolic process	cellular metabolic process	RNA metabolic process	cellular process	nucleic acid metabolic process	macromolecule metabolic process	gene expression	primary metabolic process	nucleobase, nucleoside, nucleotide and nucleic acid metabolic process	metabolic process	RNA processing	ncRNA metabolic process	cellular macromolecule metabolic process	snRNA metabolic process	ncRNA processing	cellular nitrogen compound metabolic process	Molecular Function:	transmembrane receptor activity	protein binding	molecular transducer activity	binding	receptor activity	signal transducer activity	Cellular Component:	nucleus	nucleolus	actin cytoskeleton	integrator complex	nucleoplasm	nuclear lumen	organelle lumen	intracellular organelle	intracellular part
3.18554	0.191039	2.08634	0.065622	2.14	Down	0.0321503	0.785317	METTL2A	339175	Methyltransferase like 2A	Hs.381204	339175	METTL2A	17	Molecular Function:	methyltransferase activity	transferase activity	transferase activity, transferring one-carbon groups	catalytic activity
3.18554	0.223999	2.08634	0.065622	2.14	Down	0.0422545	0.785317	HIRIP3	8479	HIRA interacting protein 3	Hs.592046	8479	HIRIP3	16	Biological Process:	chromatin assembly or disassembly	cellular component organization at cellular level	cellular component organization or biogenesis	chromatin organization	cellular process	organelle organization	chromosome organization	cellular component organization or biogenesis at cellular level	cellular component organization	Molecular Function:	protein binding	binding	Cellular Component:	nucleus	intracellular membrane-bounded organelle	intracellular organelle	intracellular part	intracellular	membrane-bounded organelle	organelle	cell part	all	cell	cellular_component
3.18554	0.191039	2.08634	0.065622	2.14	Down	0.0321503	0.785317	DHRS4	10901	Dehydrogenase/reductase (SDR family) member 4	Hs.528385	10901	DHRS4	14	Biological Process:	oxidation-reduction process	metabolic process	Molecular Function:	carbonyl reductase (NADPH) activity	binding	oxidoreductase activity	oxidoreductase activity, acting on CH-OH group of donors	oxidoreductase activity, acting on the CH-OH group of donors, NAD or NADP as acceptor	catalytic activity	Cellular Component:	mitochondrion	peroxisome	nuclear membrane	intracellular membrane-bounded organelle	intracellular organelle	intracellular part	membrane-bounded organelle	all	cytoplasmic part	organelle envelope	nucleus	envelope	nuclear part	cell	endomembrane system	nuclear envelope	intracellular	organelle	cell part	cytoplasm	microbody	organelle membrane	intracellular organelle part	cellular_component
3.18554	0.191039	2.08634	0.065622	2.14	Down	0.0321503	0.785317	PCGF5	84333	Polycomb group ring finger 5	Hs.500512	84333	PCGF5	10	Molecular Function:	zinc ion binding	metal ion binding	cation binding	ion binding	binding	transition metal ion binding	Cellular Component:	centrosome	intracellular organelle	intracellular part	non-membrane-bounded organelle	all	microtubule organizing center	cytoplasmic part	cell	cytoskeletal part	intracellular	organelle	cell part	cytoplasm	microtubule cytoskeleton	intracellular non-membrane-bounded organelle	intracellular organelle part	cytoskeleton	cellular_component	organelle part
3.18554	0.223999	2.08634	0.065622	2.14	Down	0.0422545	0.785317	EFNA5	1946	Ephrin-A5	Hs.288741	1946	EFNA5	5	Biological Process:	cell-cell signaling	multicellular organismal development	nervous system development	brain development	cell differentiation	retinal ganglion cell axon guidance	taxis	neuron projection development	neuron development	developmental process	cellular component morphogenesis	response to external stimulus	multicellular organismal process	cellular process	cell communication	anatomical structure development	axonogenesis	cell morphogenesis involved in differentiation	neuron differentiation	neurogenesis	signaling	response to chemical stimulus	cell morphogenesis	cellular component organization or biogenesis	system development	cell projection morphogenesis	response to stimulus	central nervous system development	cell morphogenesis involved in neuron differentiation	cellular component organization or biogenesis at cellular level	cellular component organization	locomotion	cellular component organization at cellular level	anatomical structure morphogenesis
3.18554	0.191039	2.08634	0.065622	2.14	Down	0.0321503	0.785317	USP13	8975	Ubiquitin specific peptidase 13 (isopeptidase T-3)	Hs.175322	8975	USP13	3	Biological Process:	ubiquitin-dependent protein catabolic process	cellular metabolic process	cellular macromolecule catabolic process	modification-dependent macromolecule catabolic process	cellular process	proteolysis	modification-dependent protein catabolic process	macromolecule metabolic process	primary metabolic process	catabolic process	metabolic process	cellular protein catabolic process	cellular catabolic process	cellular macromolecule metabolic process	protein metabolic process	protein catabolic process	cellular protein metabolic process	macromolecule catabolic process	proteolysis involved in cellular protein catabolic process	Molecular Function:	cysteine-type endopeptidase activity	ubiquitin thiolesterase activity	ubiquitin-specific protease activity	protein binding	peptidase activity	omega peptidase activity	zinc ion binding	metal ion binding	hydrolase activity	cysteine-type peptidase activity	endopeptidase activity	cation binding	exopeptidase activity	binding
3.18554	0.191039	2.08634	0.065622	2.14	Down	0.0321503	0.785317	FAM48A	55578	Family with sequence similarity 48, member A	Hs.435815	55578	FAM48A	13	Biological Process:	autophagy	multicellular organismal development	gastrulation	anatomical structure morphogenesis	cellular catabolic process	cellular metabolic process	developmental process	embryo development	embryonic morphogenesis	multicellular organismal process	cellular process	anatomical structure development	catabolic process	metabolic process	Molecular Function:	protein binding	binding	Cellular Component:	nucleus	SAGA-type complex	nucleoplasm	nuclear lumen	organelle lumen	intracellular organelle	histone acetyltransferase complex	intracellular part	membrane-bounded organelle	all	nuclear part	cell	intracellular organelle lumen	intracellular membrane-bounded organelle	nucleoplasm part	intracellular
3.18554	0.191039	2.08634	0.065622	2.14	Down	0.0321503	0.785317	METTL14	57721	Methyltransferase like 14	Hs.657806	57721	METTL14	4	Biological Process:	RNA methylation	nucleobase, nucleoside, nucleotide and nucleic acid metabolic process	nitrogen compound metabolic process	cellular metabolic process	RNA metabolic process	cellular process	nucleic acid metabolic process	macromolecule methylation	macromolecule metabolic process	methylation	primary metabolic process	RNA modification	metabolic process	small molecule metabolic process	cellular macromolecule metabolic process	one-carbon metabolic process	cellular nitrogen compound metabolic process	macromolecule modification	Molecular Function:	methyltransferase activity	mRNA (2'-O-methyladenosine-N6-)-methyltransferase activity	transferase activity	mRNA methyltransferase activity	transferase activity, transferring one-carbon groups	S-adenosylmethionine-dependent methyltransferase activity	catalytic activity	RNA methyltransferase activity	Cellular Component:	nucleus	intracellular membrane-bounded organelle	intracellular organelle	intracellular part	intracellular	membrane-bounded organelle
3.18554	0.223999	2.08634	0.065622	2.14	Down	0.0422545	0.785317	EPB41L4A	64097	Erythrocyte membrane protein band 4.1 like 4A	Hs.584954	64097	EPB41L4A	5	Biological Process:	biological_process	all	Molecular Function:	molecular_function	binding	cytoskeletal protein binding	protein binding	all	Cellular Component:	cellular_component	cytoplasm	cytoskeleton	extrinsic to membrane	intracellular organelle	intracellular part	intracellular	organelle	non-membrane-bounded organelle	cell part	all	membrane part	intracellular non-membrane-bounded organelle	membrane	cell
4.18554	0.191039	3.08634	0.065622	2.14	Down	0.0321503	0.785317	H3F3A	3020	H3 histone, family 3A	Hs.533624	3020	H3F3A	1
3.18554	0.223999	2.08634	0.065622	2.14	Down	0.0422545	0.785317	BICD1	636	Bicaudal D homolog 1 (Drosophila)	Hs.505202	636	BICD1	12	Biological Process:	RNA processing	transport	intracellular mRNA localization	anatomical structure morphogenesis	viral reproduction	protein localization to organelle	stress granule assembly	positive regulation of receptor-mediated endocytosis	minus-end-directed organelle transport along microtubule	microtubule anchoring at microtubule organizing center	positive regulation of cellular process	establishment of localization in cell	intracellular transport	ribonucleoprotein complex subunit organization	positive regulation of cellular component organization	regulation of localization	cellular process	anatomical structure development	RNA localization	regulation of cellular component organization	biological regulation	positive regulation of endocytosis	microtubule-based transport	cellular component organization or biogenesis	regulation of biological quality	ribonucleoprotein complex assembly	macromolecular complex subunit organization	cellular membrane organization	vesicle-mediated transport	protein localization	cellular component organization at cellular level	microtubule-based process	RNA metabolic process	regulation of transport
3.18554	0.223999	2.08634	0.065622	2.14	Down	0.0422545	0.785317	PLSCR3	57048	Phospholipid scramblase 3	Hs.655161	57048	PLSCR3	17	Biological Process:	phospholipid scrambling	glucose homeostasis	cholesterol homeostasis	sterol homeostasis	chemical homeostasis	carbohydrate homeostasis	cellular component organization or biogenesis	regulation of biological quality	cellular process	cellular membrane organization	membrane organization	homeostatic process	plasma membrane organization	lipid homeostasis	cellular component organization	biological regulation	Molecular Function:	calcium ion binding	protein binding	SH3 domain binding	phospholipid scramblase activity	calcium-dependent protein binding	substrate-specific transporter activity	cation binding	transporter activity	binding	lipid transporter activity	phospholipid transporter activity	ion binding	metal ion binding	protein domain specific binding	Cellular Component:	plasma membrane	integral to membrane
3.18554	0.191039	2.08634	0.065622	2.14	Down	0.0321503	0.785317	PEX14	5195	Peroxisomal biogenesis factor 14	Hs.149983	5195	PEX14	1	Biological Process:	peroxisome organization	protein transport	protein import into peroxisome matrix	negative regulation of gene-specific transcription	negative regulation of sequence-specific DNA binding transcription factor activity	protein homooligomerization	transmembrane transport	negative regulation of gene expression	negative regulation of cellular metabolic process	establishment of localization in cell	intracellular transport	negative regulation of transcription, DNA-dependent	cellular process	protein complex biogenesis	intracellular protein transport	protein targeting	negative regulation of biological process	negative regulation of biosynthetic process	negative regulation of macromolecule metabolic process	regulation of nucleobase, nucleoside, nucleotide and nucleic acid metabolic process	biological regulation	cellular component organization or biogenesis	macromolecular complex subunit organization	cellular biosynthetic process	peroxisomal transport	protein localization	biosynthetic process	protein localization to organelle	establishment of protein localization to peroxisome	transcription, DNA-dependent	regulation of biosynthetic process	regulation of cellular macromolecule biosynthetic process	cellular component organization at cellular level	transport
6.41115	0.127676	5.33227	0.01038	2.11	Down	0.0138061	0.500989	TENC1	23371	Tensin like C1 domain containing phosphatase (tensin 2)	Hs.6147	23371	TENC1	12	Biological Process:	negative regulation of cell proliferation	intracellular signal transduction	regulation of biological process	regulation of cellular process	regulation of cell proliferation	cellular process	cell proliferation	negative regulation of cellular process	response to stimulus	signal transduction	cellular response to stimulus	signaling	negative regulation of biological process	biological regulation	Molecular Function:	phosphoprotein phosphatase activity	protein binding	hydrolase activity	metal ion binding	phosphatase activity	hydrolase activity, acting on ester bonds	cation binding	ion binding	binding	catalytic activity	phosphoric ester hydrolase activity	Cellular Component:	plasma membrane	focal adhesion	cell junction	anchoring junction	cell-substrate adherens junction	basolateral plasma membrane	plasma membrane part
3.71499	0.01648	4.7825	0.176818	2.1	Up	0.0265752	0.785317	RABGGTB	5876	Rab geranylgeranyltransferase, beta subunit	Hs.78948	5876	RABGGTB	1	Biological Process:	protein modification process	visual perception	cellular metabolic process	cellular macromolecule metabolic process	protein metabolic process	multicellular organismal process	cellular process	system process	sensory perception of light stimulus	cellular protein metabolic process	macromolecule metabolic process	sensory perception	primary metabolic process	neurological system process	macromolecule modification	metabolic process	Molecular Function:	prenyltransferase activity	Rab geranylgeranyltransferase activity	protein binding	transferase activity	metal ion binding	cation binding	binding	protein prenyltransferase activity	catalytic activity	transferase activity, transferring alkyl or aryl (other than methyl) groups	protein geranylgeranyltransferase activity	ion binding
3.18554	0.223999	4.24731	0.095342	2.09	Up	0.0487579	0.785317	ORC3L	23595	Origin recognition complex, subunit 3-like (yeast)	Hs.410228	23595	ORC3L	6	Biological Process:	cell cycle checkpoint	G1/S transition of mitotic cell cycle	S phase of mitotic cell cycle	M/G1 transition of mitotic cell cycle	mitotic cell cycle	DNA replication	nitrogen compound metabolic process	interphase	cellular metabolic process	cellular process	negative regulation of cellular process	cellular macromolecule biosynthetic process	nucleic acid metabolic process	interphase of mitotic cell cycle	cell cycle arrest	macromolecule metabolic process	negative regulation of biological process	primary metabolic process	nucleobase, nucleoside, nucleotide and nucleic acid metabolic process	metabolic process	biological regulation	regulation of cell cycle	regulation of cellular process	regulation of biological process	cell cycle phase	cellular macromolecule metabolic process	regulation of cell cycle arrest	negative regulation of cell cycle	cellular biosynthetic process	cell cycle process	S phase	biosynthetic process	cell cycle	cellular nitrogen compound metabolic process
6.00747	0.045927	7.06851	0.161661	2.09	Up	0.024181	0.785317	TSC22D1	8848	TSC22 domain family, member 1	Hs.507916	8848	TSC22D1	13	Biological Process:	regulation of transcription, DNA-dependent	transcription from RNA polymerase II promoter	nitrogen compound metabolic process	regulation of macromolecule metabolic process	cellular process	nucleic acid metabolic process	cellular macromolecule biosynthetic process	macromolecule metabolic process	gene expression	regulation of nucleobase, nucleoside, nucleotide and nucleic acid metabolic process	nucleobase, nucleoside, nucleotide and nucleic acid metabolic process	biological regulation	regulation of biological process	regulation of cellular process	cellular macromolecule metabolic process	regulation of nitrogen compound metabolic process	regulation of cellular metabolic process	cellular biosynthetic process	biosynthetic process	transcription, DNA-dependent	regulation of biosynthetic process	regulation of cellular macromolecule biosynthetic process	cellular nitrogen compound metabolic process	cellular metabolic process	RNA metabolic process	regulation of transcription	regulation of cellular biosynthetic process	regulation of metabolic process	regulation of primary metabolic process	primary metabolic process	metabolic process	regulation of gene expression	transcription	RNA biosynthetic process
5.58922	0.179679	4.53979	0.065895	2.07	Down	0.0316854	0.785317	MYO18A	399687	Myosin XVIIIA	Hs.708160	399687	MYO18A	17	Biological Process:	DNA metabolic process	anti-apoptosis	nitrogen compound metabolic process	cellular metabolic process	apoptosis	cellular process	negative regulation of cellular process	nucleic acid metabolic process	cell death	regulation of programmed cell death	negative regulation of biological process	macromolecule metabolic process	primary metabolic process	biological regulation	metabolic process	nucleobase, nucleoside, nucleotide and nucleic acid metabolic process	negative regulation of cell death	death	regulation of cell death	regulation of cellular process	regulation of biological process	cellular macromolecule metabolic process	negative regulation of programmed cell death	programmed cell death	regulation of apoptosis	negative regulation of apoptosis	cellular nitrogen compound metabolic process	Molecular Function:	nucleotide binding	DNA binding	motor activity	protein binding	ATP binding	DNA-dependent ATPase activity
2.97802	0.01648	3.99002	0.030701	2.02	Up	0.0011834	0.354679	NIP30	80011	NEFA-interacting nuclear protein NIP30	Hs.396740	80011	NIP30	16	Cellular Component:	nucleus	intracellular membrane-bounded organelle	intracellular organelle	intracellular part	intracellular	membrane-bounded organelle	organelle	cell part	all	cell	cellular_component
4.08922	0.127676	3.08634	0.065622	2	Down	0.0198805	0.679091	FUCA2	2519	Fucosidase, alpha-L- 2, plasma	Hs.591332	2519	FUCA2	6	Biological Process:	carbohydrate metabolic process	fucose metabolic process	monosaccharide metabolic process	small molecule metabolic process	cellular metabolic process	cellular process	cellular carbohydrate metabolic process	hexose metabolic process	primary metabolic process	alcohol metabolic process	metabolic process	Molecular Function:	alpha-L-fucosidase activity	hydrolase activity, acting on glycosyl bonds	cation binding	hydrolase activity	ion binding	binding	hydrolase activity, hydrolyzing O-glycosyl compounds	catalytic activity	fucosidase activity	Cellular Component:	extracellular region	all	cellular_component
4.08922	0.094716	3.08634	0.065622	2	Down	0.0129456	0.471098	RBL2	5934	Retinoblastoma-like 2 (p130)	Hs.513609	5934	RBL2	16	Biological Process:	chromatin modification	regulation of lipid kinase activity	regulation of cell cycle	cellular component organization at cellular level	cellular metabolic process	chromatin organization	regulation of catalytic activity	phosphorylation	regulation of phosphorus metabolic process	regulation of phosphorylation	cellular process	organelle organization	regulation of phosphate metabolic process	regulation of metabolic process	regulation of primary metabolic process	primary metabolic process	metabolic process	biological regulation	regulation of lipid metabolic process	regulation of molecular function	phosphate metabolic process	regulation of cellular process	regulation of biological process	regulation of kinase activity	cellular component organization or biogenesis	regulation of cellular metabolic process	phosphorus metabolic process	lipid metabolic process	regulation of transferase activity	chromosome organization	cellular component organization or biogenesis at cellular level	cell cycle	cellular component organization	Molecular Function:
4.08922	0.094716	3.08634	0.065622	2	Down	0.0129456	0.471098	ARCN1	372	Archain 1	Hs.33642	372	ARCN1	11	Biological Process:	intracellular protein transport	retrograde vesicle-mediated transport, Golgi to ER	cellular membrane organization	vesicle-mediated transport	COPI coating of Golgi vesicle	vesicle organization	Golgi vesicle transport	establishment of localization in cell	intracellular transport	vesicle targeting, to, from or within Golgi	organelle organization	cellular process	membrane organization	protein transport	vesicle targeting	cellular component organization or biogenesis	organelle localization	cellular protein localization	macromolecule localization	cellular component organization or biogenesis at cellular level	protein localization	cellular component organization	establishment of protein localization	cellular component organization at cellular level	establishment of organelle localization	transport	cellular localization	membrane budding	vesicle localization	Golgi transport vesicle coating	establishment of vesicle localization	Golgi vesicle budding	establishment of localization	cellular macromolecule localization
2.39306	0.01648	3.37882	0.226859	1.98	Up	0.049335	0.785317	CDCA2	157313	Cell division cycle associated 2	Hs.33366	157313	CDCA2	8	Biological Process:	cell cycle	mitosis	cell division	cellular component organization at cellular level	mitotic cell cycle	cell cycle phase	cellular component organization or biogenesis	organelle organization	cellular process	cell cycle process	nuclear division	cellular component organization or biogenesis at cellular level	M phase of mitotic cell cycle	organelle fission	cellular component organization	M phase	Cellular Component:	nucleus	nucleolus	cytoplasm	nuclear lumen	organelle lumen	intracellular organelle	intracellular part	membrane-bounded organelle	non-membrane-bounded organelle	all	nuclear part	cell	intracellular organelle lumen	intracellular membrane-bounded organelle	intracellular	organelle	cell part
2.39306	0.01648	3.37882	0.226859	1.98	Up	0.049335	0.785317	VPS29	51699	Vacuolar protein sorting 29 homolog (S. cerevisiae)	Hs.600114	51699	VPS29	12	Biological Process:	protein transport	establishment of protein localization	transport	protein localization	establishment of localization	localization	macromolecule localization	Molecular Function:	phosphoserine phosphatase activity	hydrolase activity, acting on ester bonds	metal ion binding	hydrolase activity	phosphatase activity	cation binding	ion binding	binding	catalytic activity	phosphoric ester hydrolase activity	Cellular Component:	cytoplasm	endosome	endosome membrane	membrane	intracellular membrane-bounded organelle	intracellular organelle	intracellular part	membrane-bounded organelle	intracellular	organelle	all	cell part	organelle membrane	cytoplasmic part	endosomal part
2.39306	0.01648	3.37882	0.226859	1.98	Up	0.049335	0.785317	TM7SF3	51768	Transmembrane 7 superfamily member 3	Hs.438641	51768	TM7SF3	12	Cellular Component:	plasma membrane	integral to membrane	intrinsic to membrane	cell periphery	cell	all	cellular_component	cell part	membrane	membrane part
3.55402	0.177444	4.53979	0.065895	1.98	Up	0.0349494	0.785317	FASTKD1	79675	FAST kinase domains 1	Hs.529276	79675	FASTKD1	2	Biological Process:	apoptosis	cellular respiration	oxidation-reduction process	cellular metabolic process	programmed cell death	cellular process	generation of precursor metabolites and energy	cell death	energy derivation by oxidation of organic compounds	metabolic process	death	Molecular Function:	protein kinase activity	ATP binding	purine ribonucleoside triphosphate binding	purine nucleotide binding	binding	transferase activity	nucleotide binding	phosphotransferase activity, alcohol group as acceptor	catalytic activity	transferase activity, transferring phosphorus-containing groups	adenyl ribonucleotide binding	ribonucleotide binding	adenyl nucleotide binding	purine ribonucleotide binding	kinase activity	Cellular Component:	mitochondrion	intracellular membrane-bounded organelle	intracellular organelle	intracellular part	intracellular	membrane-bounded organelle
5.52175	0.057711	4.53979	0.197139	1.98	Down	0.0410809	0.785317	KIAA0141	9812	KIAA0141	Hs.210532	9812	KIAA0141	5	Molecular Function:	binding	Cellular Component:	mitochondrion	intracellular membrane-bounded organelle	intracellular organelle	intracellular part	intracellular	membrane-bounded organelle	organelle	cell part	all	cytoplasm	cytoplasmic part	cell	cellular_component
4.29674	0.079843	5.2695	0.210649	1.96	Up	0.0496673	0.785317	RGPD4	285190	RANBP2-like and GRIP domain containing 4	Hs.512050	285190	RGPD4	2	Biological Process:	intracellular transport	transport	cellular localization	establishment of localization in cell	establishment of localization	localization	cellular process	Molecular Function:	binding
3.8465	0.115037	2.87882	0.141897	1.96	Down	0.0338362	0.785317	SEC63	11231	SEC63 homolog (S. cerevisiae)	Hs.26904	11231	SEC63	6	Biological Process:	protein folding	protein targeting to membrane	protein transport	establishment of protein localization	transport	cellular localization	establishment of localization in cell	cellular metabolic process	intracellular transport	cellular process	intracellular protein transport	protein targeting	macromolecule metabolic process	primary metabolic process	metabolic process	protein metabolic process	cellular macromolecule metabolic process	establishment of localization	cellular macromolecule localization	cellular protein localization	macromolecule localization	cellular protein metabolic process	protein localization	localization	Molecular Function:	receptor activity	protein binding	heat shock protein binding	unfolded protein binding	molecular transducer activity	binding	signal transducer activity	Cellular Component:	endoplasmic reticulum
3.8465	0.115037	2.87882	0.141897	1.96	Down	0.0338362	0.785317	TUBB2B	347733	Tubulin, beta 2B	Hs.300701	347733	TUBB2B	6	Biological Process:	neuron migration	protein folding	microtubule-based movement	mitosis	neuron differentiation	cellular protein metabolic process	'de novo' posttranslational protein folding	protein polymerization	cellular component assembly	cell differentiation	cellular component biogenesis	mitotic cell cycle	developmental process	organelle organization	multicellular organismal process	cellular process	protein complex biogenesis	anatomical structure development	neurogenesis	M phase of mitotic cell cycle	macromolecule metabolic process	cell cycle phase	cellular component organization or biogenesis	cellular macromolecule metabolic process	cell migration	system development	macromolecular complex subunit organization	cellular component organization or biogenesis at cellular level	cell cycle	cellular component organization	locomotion	nervous system development	cellular component organization at cellular level	microtubule-based process
3.97802	0.01648	4.94347	0.11539	1.95	Up	0.0142652	0.515459	SSTR2	6752	Somatostatin receptor 2	Hs.514451	6752	SSTR2	17	Biological Process:	regulation of muscle contraction	G-protein signaling, coupled to cyclic nucleotide second messenger	inhibition of adenylate cyclase activity by G-protein signaling pathway	neuropeptide signaling pathway	cell-cell signaling	spermatogenesis	response to nutrient	digestion	negative regulation of cell proliferation	cerebellum development	peristalsis	forebrain development	response to starvation	cellular response to glucocorticoid stimulus	cellular response to estradiol stimulus	reproduction	muscle system process	negative regulation of cyclase activity	cellular process	multicellular organismal process	response to endogenous stimulus	anatomical structure development	response to estrogen stimulus	signaling	negative regulation of biological process	male gamete generation	regulation of nucleobase, nucleoside, nucleotide and nucleic acid metabolic process	cAMP-mediated signaling	biological regulation	intracellular signal transduction	regulation of muscle system process	response to nutrient levels	reproductive process	cell surface receptor linked signaling pathway
4.70774	0.161233	5.66628	0.054882	1.94	Up	0.0301512	0.785317	SIDT2	51092	SID1 transmembrane family, member 2	Hs.712144	51092	SIDT2	11	Cellular Component:	lysosomal membrane	membrane	integral to membrane	intracellular organelle	intracellular part	membrane-bounded organelle	all	membrane part	intrinsic to membrane	cytoplasmic part	cell	lysosome	intracellular membrane-bounded organelle	vacuolar membrane	intracellular	organelle	vacuole	cell part	cytoplasm	lytic vacuole	organelle membrane	vacuolar part	intracellular organelle part	cellular_component	organelle part
3.71499	0.01648	4.67131	0.065622	1.94	Up	0.0049683	0.354679	IVNS1ABP	10625	Influenza virus NS1A binding protein	Hs.497183	10625	IVNS1ABP	1	Biological Process:	transcription from RNA polymerase III promoter	RNA splicing	response to virus	interspecies interaction between organisms	nitrogen compound metabolic process	multi-organism process	cellular metabolic process	RNA metabolic process	cellular process	nucleic acid metabolic process	cellular macromolecule biosynthetic process	response to other organism	macromolecule metabolic process	gene expression	primary metabolic process	nucleobase, nucleoside, nucleotide and nucleic acid metabolic process	metabolic process	RNA processing	response to biotic stimulus	cellular macromolecule metabolic process	transcription	response to stimulus	cellular biosynthetic process	RNA biosynthetic process	biosynthetic process	transcription, DNA-dependent	cellular nitrogen compound metabolic process	macromolecule biosynthetic process	Cellular Component:	nucleus	nucleoplasm	transcription factor complex	spliceosomal complex	cytoplasm
3.71499	0.01648	4.67131	0.065622	1.94	Up	0.0049683	0.354679	FMN1	342184	Formin 1	Hs.657649	342184	FMN1	15	Biological Process:	cellular component organization	actin cytoskeleton organization	cellular component organization at cellular level	actin filament-based process	cellular component organization or biogenesis at cellular level	cellular component organization or biogenesis	cytoskeleton organization	cellular process	organelle organization	Molecular Function:	actin binding	cytoskeletal protein binding	protein binding	binding	Cellular Component:	nucleus	cytoplasm	plasma membrane	adherens junction	actin cytoskeleton	cell junction	intracellular organelle	intracellular part	plasma membrane part	membrane-bounded organelle	non-membrane-bounded organelle	all	membrane part	cell periphery	cell	anchoring junction	intracellular membrane-bounded organelle	intracellular	organelle
4.29674	0.079843	5.24731	0.095342	1.93	Up	0.0166879	0.580092	MDH1	4190	Malate dehydrogenase 1, NAD (soluble)	Hs.526521	4190	MDH1	2	Biological Process:	carbohydrate metabolic process	glucose metabolic process	gluconeogenesis	tricarboxylic acid cycle	oxaloacetate metabolic process	malate metabolic process	NADH metabolic process	cellular carbohydrate metabolic process	oxidation-reduction process	carboxylic acid metabolic process	nitrogen compound metabolic process	cofactor catabolic process	cofactor metabolic process	organic acid metabolic process	cellular process	acetyl-CoA metabolic process	hexose biosynthetic process	oxidoreduction coenzyme metabolic process	monosaccharide biosynthetic process	nucleobase, nucleoside, nucleotide and nucleic acid metabolic process	coenzyme metabolic process	monosaccharide metabolic process	pyridine-containing compound metabolic process	NAD metabolic process	cellular biosynthetic process	nucleoside phosphate metabolic process	hexose metabolic process	energy derivation by oxidation of organic compounds	biosynthetic process	alcohol metabolic process	cellular nitrogen compound metabolic process	acetyl-CoA catabolic process	alcohol biosynthetic process	small molecule biosynthetic process
3.39306	0.01648	4.33227	0.01038	1.92	Up	0.000429743	0.354679	TBC1D23	55773	TBC1 domain family, member 23	Hs.477003	55773	TBC1D23	3	Biological Process:	regulation of Rab GTPase activity	regulation of hydrolase activity	ribonucleotide metabolic process	Ras protein signal transduction	purine nucleotide catabolic process	cellular process	signaling	ribonucleoside triphosphate metabolic process	regulation of nucleobase, nucleoside, nucleotide and nucleic acid metabolic process	biological regulation	intracellular signal transduction	GTP catabolic process	response to stimulus	nucleoside phosphate metabolic process	nucleobase, nucleoside and nucleotide catabolic process	purine nucleoside triphosphate catabolic process	regulation of Rab protein signal transduction	Rab protein signal transduction	regulation of GTPase activity	regulation of Ras GTPase activity	purine nucleotide metabolic process	ribonucleoside triphosphate catabolic process	purine ribonucleoside triphosphate catabolic process	regulation of metabolic process	regulation of Ras protein signal transduction	regulation of small GTPase mediated signal transduction	heterocycle metabolic process	nucleotide catabolic process	regulation of molecular function	regulation of nucleotide metabolic process	small molecule metabolic process	nucleotide metabolic process	signal transduction	regulation of purine nucleotide catabolic process
4.47802	0.101442	3.53979	0.065895	1.92	Down	0.0162195	0.566886	CCNF	899	Cyclin F	Hs.1973	899	CCNF	16	Biological Process:	re-entry into mitotic cell cycle	placenta development	cell cycle	mitosis	negative regulation of centrosome duplication	protein ubiquitination	SCF-dependent proteasomal ubiquitin-dependent protein catabolic process	cell division	regulation of microtubule-based process	mitotic cell cycle	microtubule organizing center organization	modification-dependent macromolecule catabolic process	multicellular organismal process	cellular process	anatomical structure development	regulation of cellular component organization	negative regulation of biological process	biological regulation	proteasomal ubiquitin-dependent protein catabolic process	negative regulation of organelle organization	cell cycle phase	cellular component organization or biogenesis	negative regulation of cellular component organization	protein catabolic process	regulation of cytoskeleton organization	macromolecule catabolic process	regulation of organelle organization	cellular component organization at cellular level	microtubule-based process	nuclear division	microtubule cytoskeleton organization	cytoskeleton organization	M phase	cellular protein catabolic process
4.71499	0.01648	3.7825	0.176818	1.91	Down	0.0344072	0.785317	SPIN1	10927	Spindlin 1	Hs.146804	10927	SPIN1	9	Biological Process:	cell cycle	multicellular organismal development	gamete generation	multicellular organism reproduction	sexual reproduction	reproduction	reproductive process	developmental process	multicellular organismal process	cellular process	multicellular organismal reproductive process	Molecular Function:	methylated histone residue binding	protein binding	histone binding	binding	Cellular Component:	nucleus	intracellular membrane-bounded organelle	intracellular organelle	intracellular part	intracellular	membrane-bounded organelle	organelle	cell part	all	cell	cellular_component
4.47802	0.101442	5.40827	0.065622	1.91	Up	0.0164527	0.574186	ANXA2	302	Annexin A2	Hs.511605	302	ANXA2	15	Biological Process:	skeletal system development	angiogenesis	body fluid secretion	collagen fibril organization	positive regulation of vesicle fusion	fibrinolysis	regulation of response to external stimulus	vesicle organization	positive regulation of cellular process	regulation of localization	positive regulation of cellular component organization	cellular process	multicellular organismal process	anatomical structure development	regulation of coagulation	vasculature development	regulation of cellular component organization	negative regulation of biological process	biological regulation	blood vessel development	blood vessel morphogenesis	regulation of multicellular organismal process	cellular component organization or biogenesis	regulation of wound healing	regulation of biological quality	response to stimulus	cellular membrane organization	vesicle-mediated transport	circulatory system development	organelle fusion	regulation of organelle organization	anatomical structure morphogenesis	cellular component organization at cellular level	transport
3.55402	0.144484	4.47702	0.134374	1.9	Up	0.042787	0.785317	HIST1H3H	8357	Histone cluster 1, H3h	Hs.591778	8357	HIST1H3H	6
5.39024	0.106766	4.47702	0.134374	1.88	Down	0.0335524	0.785317	EIF2B2	8892	Eukaryotic translation initiation factor 2B, subunit 2 beta, 39kDa	Hs.409137	8892	EIF2B2	14	Biological Process:	ovarian follicle development	translation	translational initiation	regulation of translational initiation	central nervous system development	response to heat	response to glucose stimulus	gene expression	oligodendrocyte development	myelination	response to peptide hormone stimulus	cellular metabolic process	cellular protein metabolic process	cellular response to stimulus	multicellular organismal signaling	cell differentiation	reproduction	cellular process	multicellular organismal process	response to endogenous stimulus	anatomical structure development	signaling	ion homeostasis	reproductive structure development	biological regulation	response to abiotic stimulus	chemical homeostasis	reproductive process	glial cell development	development of primary sexual characteristics	regulation of biological quality	ensheathment of neurons	response to monosaccharide stimulus	response to stimulus
2.97802	0.01648	3.87882	0.141897	1.87	Up	0.0242376	0.785317	PPP1R14B	26472	Protein phosphatase 1, regulatory (inhibitor) subunit 14B	Hs.523760	26472	PPP1R14B	11	Biological Process:	regulation of phosphorylation	phosphate metabolic process	regulation of cellular process	regulation of biological process	cellular metabolic process	regulation of cellular metabolic process	phosphorylation	phosphorus metabolic process	cellular process	regulation of phosphorus metabolic process	regulation of phosphate metabolic process	regulation of metabolic process	biological regulation	metabolic process	Molecular Function:	protein phosphatase inhibitor activity	enzyme regulator activity	enzyme inhibitor activity	phosphatase inhibitor activity	protein phosphatase regulator activity	phosphatase regulator activity	Cellular Component:	cytoplasm	intracellular part	intracellular	cell	all	cellular_component	cell part
2.97802	0.01648	2.08634	0.065622	1.86	Down	0.00570835	0.354679	SH3BP1	23616	SH3-domain binding protein 1	Hs.601143	23616	SH3BP1	22	Biological Process:	signal transduction	response to stimulus	cellular response to stimulus	regulation of biological process	regulation of cellular process	signaling	biological regulation	cellular process	Molecular Function:	GTPase activator activity	protein binding	SH3 domain binding	nucleoside-triphosphatase regulator activity	enzyme regulator activity	enzyme activator activity	binding	GTPase regulator activity	protein domain specific binding	Cellular Component:	intracellular	cytoplasm	intracellular part	cell	all	cellular_component	cell part
2.97802	0.01648	2.08634	0.065622	1.86	Down	0.00570835	0.354679	KHK	3795	Ketohexokinase (fructokinase)	Hs.567297	3795	KHK	2	Biological Process:	carbohydrate metabolic process	fructose catabolic process	response to sucrose stimulus	response to glucose stimulus	response to fructose stimulus	response to zinc ion	response to insulin stimulus	cellular metabolic process	response to hexose stimulus	cellular process	response to endogenous stimulus	response to peptide hormone stimulus	hexose catabolic process	response to hormone stimulus	response to inorganic substance	catabolic process	carbohydrate catabolic process	primary metabolic process	metabolic process	response to organic substance	fructose metabolic process	monosaccharide metabolic process	response to chemical stimulus	small molecule metabolic process	monosaccharide catabolic process	response to disaccharide stimulus	response to monosaccharide stimulus	response to stimulus	cellular carbohydrate metabolic process	response to carbohydrate stimulus	hexose metabolic process	alcohol catabolic process	alcohol metabolic process	response to metal ion
2.97802	0.01648	2.08634	0.065622	1.86	Down	0.00570835	0.354679	MECR	51102	Mitochondrial trans-2-enoyl-CoA reductase	Hs.183646	51102	MECR	1	Biological Process:	fatty acid metabolic process	fatty acid biosynthetic process	oxidation-reduction process	carboxylic acid metabolic process	small molecule biosynthetic process	cellular metabolic process	organic acid metabolic process	cellular process	carboxylic acid biosynthetic process	primary metabolic process	cellular ketone metabolic process	monocarboxylic acid metabolic process	metabolic process	small molecule metabolic process	cellular lipid metabolic process	lipid metabolic process	organic acid biosynthetic process	cellular biosynthetic process	lipid biosynthetic process	biosynthetic process	oxoacid metabolic process	Molecular Function:	binding	zinc ion binding	oxidoreductase activity	trans-2-enoyl-CoA reductase (NADPH) activity	oxidoreductase activity, acting on the CH-CH group of donors	cation binding	catalytic activity	ion binding	transition metal ion binding	metal ion binding	oxidoreductase activity, acting on the CH-CH group of donors, NAD or NADP as acceptor	Cellular Component:
2.97802	0.01648	2.08634	0.065622	1.86	Down	0.00570835	0.354679	OSBPL6	114880	Oxysterol binding protein-like 6	Hs.318775	114880	OSBPL6	2	Biological Process:	transport	lipid transport	establishment of localization	lipid localization	localization	organic substance transport	macromolecule localization	Molecular Function:	lipid binding	binding
2.97802	0.01648	2.08634	0.065622	1.86	Down	0.00570835	0.354679	TCEAL3	85012	Transcription elongation factor A (SII)-like 3	Hs.311776	85012	TCEAL3	X	Cellular Component:	nucleus	intracellular membrane-bounded organelle	intracellular organelle	intracellular part	intracellular	membrane-bounded organelle	organelle	cell part	all	cell	cellular_component
2.97802	0.01648	2.08634	0.065622	1.86	Down	0.00570835	0.354679	DCBLD2	131566	Discoidin, CUB and LCCL domain containing 2	Hs.203691	131566	DCBLD2	3	Biological Process:	cell adhesion	negative regulation of cell growth	intracellular receptor mediated signaling pathway	wound healing	regulation of cell growth	response to wounding	cellular process	negative regulation of cellular process	regulation of cellular component size	negative regulation of cell size	growth	signaling	regulation of cellular component organization	negative regulation of biological process	regulation of anatomical structure size	regulation of growth	biological regulation	regulation of biological process	regulation of cellular process	cellular component organization or biogenesis	cell growth	response to stress	regulation of biological quality	response to stimulus	cellular response to stimulus	signal transduction	negative regulation of growth	biological adhesion	cellular component organization	regulation of cell size	Cellular Component:	integral to plasma membrane	cell surface	membrane
4.97802	0.01648	4.08634	0.065622	1.86	Down	0.00570835	0.354679	MAPK8IP1	9479	Mitogen-activated protein kinase 8 interacting protein 1	Hs.234249	9479	MAPK8IP1	11	Biological Process:	regulation of transcription, DNA-dependent	anti-apoptosis	signal transduction	JUN phosphorylation	vesicle-mediated transport	negative regulation of JUN kinase activity	regulation of JNK cascade	negative regulation of JNK cascade	apoptosis	regulation of phosphorylation	cellular process	cell death	signaling	regulation of programmed cell death	negative regulation of biological process	regulation of nucleobase, nucleoside, nucleotide and nucleic acid metabolic process	biological regulation	intracellular signal transduction	programmed cell death	negative regulation of transferase activity	response to stimulus	cellular biosynthetic process	biosynthetic process	transcription, DNA-dependent	regulation of biosynthetic process	regulation of cellular macromolecule biosynthetic process	cellular response to stress	intracellular protein kinase cascade	transport	JNK cascade	regulation of protein serine/threonine kinase activity	RNA metabolic process	negative regulation of protein serine/threonine kinase activity	negative regulation of MAP kinase activity
2.97802	0.01648	2.08634	0.065622	1.86	Down	0.00570835	0.354679	C12orf48	55010	Chromosome 12 open reading frame 48	Hs.330663	55010	C12orf48	12	Biological Process:	response to DNA damage stimulus	cellular response to stress	cellular response to stimulus	response to stimulus	cellular process	response to stress	Molecular Function:	DNA binding	binding	nucleic acid binding	Cellular Component:	nucleus	cytoplasm	intracellular membrane-bounded organelle	intracellular organelle	intracellular part	intracellular	membrane-bounded organelle	organelle	cell part	all	cell	cellular_component
2.97802	0.01648	2.08634	0.065622	1.86	Down	0.00570835	0.354679	ZNF805	390980	Zinc finger protein 805	Hs.22488	390980	ZNF805	19	Biological Process:	regulation of transcription, DNA-dependent	nitrogen compound metabolic process	regulation of macromolecule metabolic process	cellular process	nucleic acid metabolic process	cellular macromolecule biosynthetic process	macromolecule metabolic process	gene expression	regulation of nucleobase, nucleoside, nucleotide and nucleic acid metabolic process	nucleobase, nucleoside, nucleotide and nucleic acid metabolic process	biological regulation	regulation of biological process	regulation of cellular process	cellular macromolecule metabolic process	regulation of nitrogen compound metabolic process	regulation of cellular metabolic process	cellular biosynthetic process	biosynthetic process	transcription, DNA-dependent	regulation of biosynthetic process	regulation of cellular macromolecule biosynthetic process	cellular nitrogen compound metabolic process	cellular metabolic process	RNA metabolic process	regulation of transcription	regulation of cellular biosynthetic process	regulation of metabolic process	regulation of primary metabolic process	primary metabolic process	metabolic process	regulation of gene expression	transcription	RNA biosynthetic process	regulation of RNA metabolic process
2.97802	0.01648	2.08634	0.065622	1.86	Down	0.00570835	0.354679	ATAD2B	54454	ATPase family, AAA domain containing 2B	Hs.467862	54454	ATAD2B	2	Molecular Function:	nucleotide binding	ATP binding	nucleoside-triphosphatase activity	hydrolase activity	hydrolase activity, acting on acid anhydrides, in phosphorus-containing anhydrides	purine ribonucleoside triphosphate binding	purine nucleotide binding	hydrolase activity, acting on acid anhydrides	binding	catalytic activity	adenyl ribonucleotide binding	ribonucleotide binding	pyrophosphatase activity	adenyl nucleotide binding	purine ribonucleotide binding
2.97802	0.01648	2.08634	0.065622	1.86	Down	0.00570835	0.354679	TTC31	64427	Tetratricopeptide repeat domain 31	Hs.557709	64427	TTC31	2	Molecular Function:	binding
2.97802	0.01648	2.08634	0.065622	1.86	Down	0.00570835	0.354679	SCAPER	49855	S-phase cyclin A-associated protein in the ER	Hs.458986	49855	SCAPER	15	Molecular Function:	zinc ion binding	metal ion binding	cation binding	ion binding	binding	transition metal ion binding	Cellular Component:	intracellular	nucleus	endoplasmic reticulum	intracellular membrane-bounded organelle	intracellular organelle	intracellular part	membrane-bounded organelle	organelle	all	cell part	cytoplasm	cytoplasmic part	cellular_component	cell
2.97802	0.01648	2.08634	0.065622	1.86	Down	0.00570835	0.354679	ZNF814	730051	Zinc finger protein 814	Hs.634143	730051	ZNF814	19	Biological Process:	regulation of transcription, DNA-dependent	nitrogen compound metabolic process	regulation of macromolecule metabolic process	cellular process	nucleic acid metabolic process	cellular macromolecule biosynthetic process	macromolecule metabolic process	gene expression	regulation of nucleobase, nucleoside, nucleotide and nucleic acid metabolic process	nucleobase, nucleoside, nucleotide and nucleic acid metabolic process	biological regulation	regulation of biological process	regulation of cellular process	cellular macromolecule metabolic process	regulation of nitrogen compound metabolic process	regulation of cellular metabolic process	cellular biosynthetic process	biosynthetic process	transcription, DNA-dependent	regulation of biosynthetic process	regulation of cellular macromolecule biosynthetic process	cellular nitrogen compound metabolic process	cellular metabolic process	RNA metabolic process	regulation of transcription	regulation of cellular biosynthetic process	regulation of metabolic process	regulation of primary metabolic process	primary metabolic process	metabolic process	regulation of gene expression	transcription	RNA biosynthetic process	regulation of RNA metabolic process
2.97802	0.01648	2.08634	0.065622	1.86	Down	0.00570835	0.354679	MLYCD	23417	Malonyl-CoA decarboxylase	Hs.644610	23417	MLYCD	16	Biological Process:	acetyl-CoA metabolic process	acetyl-CoA biosynthetic process	fatty acid metabolic process	fatty acid biosynthetic process	acyl-CoA metabolic process	regulation of fatty acid beta-oxidation	oxidation-reduction process	cofactor biosynthetic process	carboxylic acid metabolic process	cofactor metabolic process	organic acid metabolic process	coenzyme biosynthetic process	fatty acid oxidation	cellular process	lipid oxidation	biological regulation	monocarboxylic acid metabolic process	cellular lipid catabolic process	coenzyme metabolic process	regulation of lipid catabolic process	fatty acid beta-oxidation	regulation of cellular process	regulation of biological process	monocarboxylic acid catabolic process	regulation of cellular metabolic process	organic acid biosynthetic process	lipid metabolic process	cellular biosynthetic process	regulation of catabolic process	lipid biosynthetic process	biosynthetic process	small molecule catabolic process	small molecule biosynthetic process	cellular metabolic process
5.78538	0.01648	4.8937	0.065622	1.86	Down	0.00570835	0.354679	442720	442720	eukaryotic translation initiation factor 3, subunit I pseudogene 1	-	442720	-	-
2.97802	0.01648	2.08634	0.065622	1.86	Down	0.00570835	0.354679	ERI1	90459	Exoribonuclease 1	Hs.20000	90459	ERI1	8	Biological Process:	gene silencing by RNA	rRNA 3'-end processing	histone mRNA catabolic process	negative regulation of gene expression	cellular component biogenesis	nitrogen compound metabolic process	cellular macromolecule catabolic process	gene silencing	regulation of macromolecule metabolic process	ribosome biogenesis	cellular process	mRNA metabolic process	nucleic acid metabolic process	negative regulation of biological process	macromolecule metabolic process	negative regulation of macromolecule metabolic process	gene expression	nucleobase, nucleoside, nucleotide and nucleic acid metabolic process	rRNA processing	biological regulation	rRNA metabolic process	mRNA catabolic process	nuclear-transcribed mRNA catabolic process	ncRNA metabolic process	regulation of biological process	cellular component organization or biogenesis	cellular macromolecule metabolic process	negative regulation of metabolic process	macromolecule catabolic process	cellular component organization or biogenesis at cellular level	ncRNA processing	cellular nitrogen compound metabolic process	cellular metabolic process	RNA metabolic process
2.97802	0.01648	2.08634	0.065622	1.86	Down	0.00570835	0.354679	FBXO31	79791	F-box protein 31	Hs.567582	79791	FBXO31	16	Biological Process:	response to DNA damage stimulus	cell cycle	cyclin catabolic process	SCF-dependent proteasomal ubiquitin-dependent protein catabolic process	mitotic cell cycle G1/S transition DNA damage checkpoint	regulation of mitotic cell cycle	mitotic cell cycle checkpoint	mitotic cell cycle	mitotic cell cycle G1/S transition checkpoint	cellular macromolecule catabolic process	modification-dependent macromolecule catabolic process	cellular process	negative regulation of cellular process	proteolysis	interphase of mitotic cell cycle	modification-dependent protein catabolic process	negative regulation of biological process	macromolecule metabolic process	cell cycle checkpoint	biological regulation	proteasomal ubiquitin-dependent protein catabolic process	cell cycle phase	regulation of biological process	regulation of cellular process	cellular macromolecule metabolic process	negative regulation of cell cycle	regulation of cell cycle arrest	protein catabolic process	response to stimulus	proteasomal protein catabolic process	proteolysis involved in cellular protein catabolic process	macromolecule catabolic process	cellular response to stress	DNA integrity checkpoint
2.97802	0.01648	2.08634	0.065622	1.86	Down	0.00570835	0.354679	ELK3	2004	ELK3, ETS-domain protein (SRF accessory protein 2)	Hs.46523	2004	ELK3	12	Biological Process:	angiogenesis	transcription, DNA-dependent	regulation of transcription, DNA-dependent	signal transduction	wound healing	anatomical structure formation involved in morphogenesis	nitrogen compound metabolic process	developmental process	regulation of macromolecule metabolic process	cellular process	multicellular organismal process	cardiovascular system development	anatomical structure development	nucleic acid metabolic process	cellular macromolecule biosynthetic process	vasculature development	signaling	macromolecule metabolic process	regulation of nucleobase, nucleoside, nucleotide and nucleic acid metabolic process	gene expression	biological regulation	nucleobase, nucleoside, nucleotide and nucleic acid metabolic process	blood vessel development	regulation of cellular process	regulation of biological process	blood vessel morphogenesis	regulation of nitrogen compound metabolic process	cellular macromolecule metabolic process	system development	regulation of cellular metabolic process	response to stimulus	cellular biosynthetic process	circulatory system development	biosynthetic process
4.55402	0.177444	3.6713	0.065622	1.84	Down	0.0429948	0.785317	RPL7L1	285855	Ribosomal protein L7-like 1	Hs.520133	285855	RPL7L1	6	Biological Process:	translation	protein metabolic process	cellular macromolecule metabolic process	cellular metabolic process	cellular process	cellular macromolecule biosynthetic process	cellular biosynthetic process	cellular protein metabolic process	biosynthetic process	macromolecule metabolic process	gene expression	primary metabolic process	metabolic process	macromolecule biosynthetic process	Molecular Function:	structural constituent of ribosome	protein binding	transcription regulator activity	structural molecule activity	binding	Cellular Component:	intracellular	large ribosomal subunit	ribosome	intracellular organelle	ribonucleoprotein complex	intracellular part	non-membrane-bounded organelle	organelle	all	cell part	cytoplasm	cytoplasmic part	intracellular non-membrane-bounded organelle
4.55402	0.144484	3.6713	0.065622	1.84	Down	0.0308312	0.785317	MDM4	4194	Mdm4 p53 binding protein homolog (mouse)	Hs.497492	4194	MDM4	1	Biological Process:	negative regulation of transcription from RNA polymerase II promoter	protein complex assembly	apoptosis	cell proliferation	negative regulation of cell proliferation	negative regulation of protein catabolic process	negative regulation of apoptosis	G0 to G1 transition	protein stabilization	negative regulation of cell cycle arrest	negative regulation of gene expression	negative regulation of cellular metabolic process	negative regulation of transcription, DNA-dependent	cellular process	protein complex biogenesis	cell death	regulation of programmed cell death	negative regulation of biological process	negative regulation of biosynthetic process	negative regulation of macromolecule metabolic process	regulation of nucleobase, nucleoside, nucleotide and nucleic acid metabolic process	biological regulation	cellular component organization or biogenesis	protein catabolic process	regulation of cell proliferation	programmed cell death	regulation of biological quality	transcription from RNA polymerase II promoter	macromolecular complex subunit organization	cellular biosynthetic process	macromolecule catabolic process	biosynthetic process	transcription, DNA-dependent	regulation of biosynthetic process
4.8465	0.115037	5.72904	0.12336	1.84	Up	0.0346417	0.785317	PRKAG1	5571	Protein kinase, AMP-activated, gamma 1 non-catalytic subunit	Hs.530862	5571	PRKAG1	12	Biological Process:	regulation of glycolysis	protein phosphorylation	fatty acid biosynthetic process	cell cycle arrest	signal transduction	spermatogenesis	insulin receptor signaling pathway	positive regulation of protein kinase activity	regulation of fatty acid oxidation	regulation of catalytic activity	protein heterooligomerization	oxidation-reduction process	reproduction	positive regulation of transferase activity	enzyme linked receptor protein signaling pathway	fatty acid oxidation	regulation of phosphorylation	multicellular organismal process	cellular process	protein complex biogenesis	response to endogenous stimulus	regulation of carbohydrate catabolic process	lipid oxidation	signaling	glycolysis	male gamete generation	negative regulation of biological process	glucose metabolic process	regulation of glucose metabolic process	biological regulation	monosaccharide metabolic process	cell surface receptor linked signaling pathway	reproductive process	cellular component organization or biogenesis
4.8465	0.115037	5.72904	0.007883	1.84	Up	0.0166453	0.579398	MTRR	4552	5-methyltetrahydrofolate-homocysteine methyltransferase reductase	Hs.481551	4552	MTRR	5	Biological Process:	methionine metabolic process	cellular amino acid biosynthetic process	methionine biosynthetic process	oxidation-reduction process	carboxylic acid metabolic process	small molecule biosynthetic process	nitrogen compound metabolic process	cellular metabolic process	cellular nitrogen compound biosynthetic process	organic acid metabolic process	cellular process	aspartate family amino acid metabolic process	carboxylic acid biosynthetic process	amine biosynthetic process	sulfur amino acid metabolic process	aspartate family amino acid biosynthetic process	primary metabolic process	cellular ketone metabolic process	metabolic process	cellular amine metabolic process	small molecule metabolic process	sulfur compound metabolic process	sulfur compound biosynthetic process	amine metabolic process	organic acid biosynthetic process	cellular biosynthetic process	sulfur amino acid biosynthetic process	biosynthetic process	cellular nitrogen compound metabolic process	oxoacid metabolic process	cellular amino acid metabolic process	Molecular Function:	iron ion binding	FMN binding
4.8465	0.147997	5.72904	0.007883	1.84	Up	0.0270618	0.785317	100506482	100506482	-	-	100506482	-	-
4.08922	0.094716	4.94347	0.11539	1.81	Up	0.0292082	0.785317	COPB2	9276	Coatomer protein complex, subunit beta 2 (beta prime)	Hs.719115	9276	COPB2	3	Biological Process:	intracellular protein transport	retrograde vesicle-mediated transport, Golgi to ER	intra-Golgi vesicle-mediated transport	cellular membrane organization	vesicle-mediated transport	COPI coating of Golgi vesicle	vesicle organization	Golgi vesicle transport	establishment of localization in cell	intracellular transport	vesicle targeting, to, from or within Golgi	organelle organization	cellular process	membrane organization	protein transport	vesicle targeting	cellular component organization or biogenesis	organelle localization	cellular protein localization	macromolecule localization	cellular component organization or biogenesis at cellular level	protein localization	cellular component organization	establishment of protein localization	cellular component organization at cellular level	establishment of organelle localization	transport	cellular localization	membrane budding	vesicle localization	Golgi transport vesicle coating	establishment of vesicle localization	Golgi vesicle budding	establishment of localization
4.39306	0.01648	3.53979	0.065895	1.81	Down	0.0062774	0.354679	ATP2B1	490	ATPase, Ca++ transporting, plasma membrane 1	Hs.506276	490	ATP2B1	12	Biological Process:	ATP biosynthetic process	transport	cation transport	blood coagulation	platelet activation	ion transmembrane transport	transmembrane transport	nitrogen compound metabolic process	heterocycle biosynthetic process	ribonucleotide metabolic process	cellular nitrogen compound biosynthetic process	multicellular organismal process	cellular process	nucleotide biosynthetic process	ribonucleoside triphosphate metabolic process	ribonucleotide biosynthetic process	biological regulation	nucleobase, nucleoside, nucleotide and nucleic acid metabolic process	purine nucleoside triphosphate biosynthetic process	regulation of biological quality	response to stimulus	cellular biosynthetic process	nucleoside phosphate metabolic process	ribonucleoside triphosphate biosynthetic process	biosynthetic process	ATP metabolic process	cellular nitrogen compound metabolic process	purine ribonucleoside triphosphate biosynthetic process	nucleobase, nucleoside, nucleotide and nucleic acid biosynthetic process	small molecule biosynthetic process	purine nucleotide metabolic process	cellular metabolic process	nucleobase, nucleoside and nucleotide biosynthetic process	purine-containing compound biosynthetic process
3.71499	0.01648	2.87882	0.141897	1.79	Down	0.0279679	0.785317	C9orf7	11094	Chromosome 9 open reading frame 7	Hs.62003	11094	C9orf7	9	Biological Process:	biological_process	all	Molecular Function:	molecular_function	all	Cellular Component:	cellular_component	membrane	integral to membrane	intrinsic to membrane	cell	cell part	all	membrane part
6.00747	0.045927	5.17131	0.019341	1.79	Down	0.00353303	0.354679	RAB11FIP5	26056	RAB11 family interacting protein 5 (class I)	Hs.24557	26056	RAB11FIP5	2	Biological Process:	biological_process	protein transport	establishment of protein localization	transport	protein localization	establishment of localization	localization	all	macromolecule localization	Molecular Function:	protein binding	gamma-tubulin binding	cytoskeletal protein binding	binding	tubulin binding	Cellular Component:	cytoplasm	mitochondrion	mitochondrial outer membrane	endosome	membrane	recycling endosome membrane	organelle outer membrane	intracellular organelle	intracellular part	membrane-bounded organelle	recycling endosome	all	mitochondrial envelope	cytoplasmic part	organelle envelope	mitochondrial part	mitochondrial membrane	envelope
5.3465	0.030075	6.1763	0.166352	1.78	Up	0.0390862	0.785317	PRMT5	10419	Protein arginine methyltransferase 5	Hs.367854	10419	PRMT5	14	Biological Process:	spliceosomal snRNP assembly	regulation of mitosis	cell proliferation	RNA metabolic process	chromatin modification	peptidyl-arginine methylation	peptidyl-arginine methylation, to symmetrical-dimethyl arginine	ncRNA metabolic process	peptidyl-arginine N-methylation	histone H4-R3 methylation	regulation of mitotic cell cycle	mitotic cell cycle	ribonucleoprotein complex subunit organization	cellular process	protein methylation	regulation of cellular component organization	biological regulation	peptidyl-amino acid modification	cell cycle phase	histone arginine methylation	cellular component organization or biogenesis	ribonucleoprotein complex assembly	macromolecular complex subunit organization	regulation of organelle organization	histone modification	cellular component organization at cellular level	RNA splicing, via transesterification reactions with bulged adenosine as nucleophile	RNA splicing, via transesterification reactions	nuclear division	macromolecule methylation	M phase	peptidyl-arginine omega-N-methylation	regulation of cell cycle	small molecule metabolic process
5.29674	0.079843	4.47702	0.134374	1.77	Down	0.0344895	0.785317	CNP	1267	2,3-cyclic nucleotide 3 phosphodiesterase	Hs.273621	1267	CNP	17	Biological Process:	cell killing	synaptic transmission	cyclic nucleotide catabolic process	RNA metabolic process	nucleoside monophosphate metabolic process	multicellular organismal signaling	transmission of nerve impulse	nucleobase, nucleoside, nucleotide and nucleic acid catabolic process	nitrogen compound metabolic process	cellular metabolic process	nucleobase, nucleoside and nucleotide metabolic process	cyclic nucleotide metabolic process	multicellular organismal process	cellular process	cell communication	nucleic acid metabolic process	cellular nitrogen compound catabolic process	signaling	macromolecule metabolic process	catabolic process	primary metabolic process	metabolic process	nucleobase, nucleoside, nucleotide and nucleic acid metabolic process	neurological system process	nucleotide catabolic process	cellular catabolic process	small molecule metabolic process	cellular macromolecule metabolic process	nucleoside monophosphate catabolic process	cell-cell signaling	nucleotide metabolic process	system process	nucleoside phosphate metabolic process	nucleobase, nucleoside and nucleotide catabolic process
7.10672	0.024751	7.92443	0.122351	1.76	Up	0.0225197	0.757127	PRUNE2	158471	Prune homolog 2 (Drosophila)	Hs.262857	158471	PRUNE2	9	Biological Process:	apoptosis	induction of apoptosis	G1 phase	interphase	positive regulation of cellular process	positive regulation of programmed cell death	positive regulation of apoptosis	positive regulation of biological process	induction of programmed cell death	positive regulation of cell death	cellular process	cell death	regulation of programmed cell death	biological regulation	death	cell cycle phase	regulation of cell death	regulation of cellular process	regulation of biological process	programmed cell death	regulation of apoptosis	cell cycle process	cell cycle	Molecular Function:	pyrophosphatase activity	metal ion binding	hydrolase activity	hydrolase activity, acting on acid anhydrides, in phosphorus-containing anhydrides	cation binding	ion binding	binding	hydrolase activity, acting on acid anhydrides	catalytic activity	Cellular Component:
5.14696	0.036978	4.33227	0.01038	1.76	Down	0.00221508	0.354679	CROP	51747	Cisplatin resistance-associated overexpressed protein	Hs.130293	51747	CROP	17	Biological Process:	mRNA processing	apoptosis	response to stress	RNA splicing	nitrogen compound metabolic process	cellular metabolic process	RNA metabolic process	cellular process	mRNA metabolic process	nucleic acid metabolic process	cell death	macromolecule metabolic process	gene expression	primary metabolic process	metabolic process	nucleobase, nucleoside, nucleotide and nucleic acid metabolic process	death	RNA processing	cellular macromolecule metabolic process	programmed cell death	response to stimulus	cellular nitrogen compound metabolic process	Molecular Function:	DNA binding	mRNA binding	protein binding	RNA binding	binding	nucleic acid binding	Cellular Component:	nucleus	nucleolus	plasma membrane	focal adhesion
4.47802	0.101442	3.6713	0.065622	1.75	Down	0.0217019	0.732517	LPIN2	9663	Lipin 2	Hs.132342	9663	LPIN2	18	Biological Process:	lipid metabolic process	fatty acid metabolic process	triglyceride biosynthetic process	cellular lipid metabolic process	positive regulation of transcription from RNA polymerase II promoter	positive regulation of cellular process	cellular process	positive regulation of nucleobase, nucleoside, nucleotide and nucleic acid metabolic process	positive regulation of biosynthetic process	regulation of nucleobase, nucleoside, nucleotide and nucleic acid metabolic process	biological regulation	transcription from RNA polymerase II promoter	positive regulation of transcription, DNA-dependent	cellular biosynthetic process	lipid biosynthetic process	biosynthetic process	transcription, DNA-dependent	regulation of biosynthetic process	regulation of cellular macromolecule biosynthetic process	RNA metabolic process	regulation of metabolic process	positive regulation of transcription	positive regulation of RNA metabolic process	positive regulation of nitrogen compound metabolic process	neutral lipid metabolic process	small molecule metabolic process	regulation of transcription, DNA-dependent	transcription	positive regulation of cellular metabolic process	RNA biosynthetic process	oxoacid metabolic process	carboxylic acid metabolic process	nitrogen compound metabolic process	acylglycerol metabolic process
5.97677	0.043667	5.17131	0.019341	1.75	Down	0.00349726	0.354679	RBBP4	5928	Retinoblastoma binding protein 4	Hs.16003	5928	RBBP4	1	Biological Process:	DNA replication	nucleosome assembly	chromatin remodeling	cell cycle	negative regulation of cell proliferation	CenH3-containing nucleosome assembly at centromere	cellular component assembly	chromatin assembly or disassembly	cellular component biogenesis	nitrogen compound metabolic process	chromatin organization	chromatin remodeling at centromere	organelle organization	cellular process	negative regulation of cellular process	DNA replication-independent nucleosome organization	cellular macromolecule biosynthetic process	nucleic acid metabolic process	negative regulation of biological process	macromolecule metabolic process	biological regulation	nucleobase, nucleoside, nucleotide and nucleic acid metabolic process	regulation of biological process	regulation of cellular process	cellular component organization or biogenesis	cellular macromolecule metabolic process	regulation of cell proliferation	protein-DNA complex subunit organization	macromolecular complex subunit organization	cellular biosynthetic process	chromosome organization	cellular component organization or biogenesis at cellular level	biosynthetic process	chromatin modification
3.97802	0.01648	4.7825	0.045574	1.75	Up	0.00360931	0.354679	REXO2	25996	REX2, RNA exonuclease 2 homolog (S. cerevisiae)	Hs.7527	25996	REXO2	11	Biological Process:	nucleobase, nucleoside, nucleotide and nucleic acid metabolic process	nucleotide metabolic process	small molecule metabolic process	nitrogen compound metabolic process	cellular metabolic process	nucleobase, nucleoside and nucleotide metabolic process	cellular process	nucleoside phosphate metabolic process	primary metabolic process	cellular nitrogen compound metabolic process	metabolic process	Molecular Function:	nucleic acid binding	3'-5' exonuclease activity	hydrolase activity	hydrolase activity, acting on ester bonds	binding	catalytic activity	exonuclease activity	nuclease activity	Cellular Component:	intracellular	nucleus	mitochondrion	intracellular membrane-bounded organelle	intracellular organelle	intracellular part	membrane-bounded organelle	organelle	all	cell part	cytoplasm	cytoplasmic part	cellular_component
2.97802	0.01648	3.7825	0.176818	1.75	Up	0.045433	0.785317	KLF5	688	Kruppel-like factor 5 (intestinal)	Hs.508234	688	KLF5	13	Biological Process:	angiogenesis	regulation of transcription, DNA-dependent	transcription from RNA polymerase II promoter	positive regulation of cell proliferation	microvillus assembly	cellular component assembly	anatomical structure formation involved in morphogenesis	cellular component biogenesis	positive regulation of cellular process	nitrogen compound metabolic process	positive regulation of biological process	developmental process	regulation of macromolecule metabolic process	cellular process	multicellular organismal process	cardiovascular system development	anatomical structure development	nucleic acid metabolic process	cellular macromolecule biosynthetic process	vasculature development	macromolecule metabolic process	regulation of nucleobase, nucleoside, nucleotide and nucleic acid metabolic process	gene expression	nucleobase, nucleoside, nucleotide and nucleic acid metabolic process	biological regulation	blood vessel development	regulation of cellular process	regulation of biological process	blood vessel morphogenesis	cellular component organization or biogenesis	cellular macromolecule metabolic process	regulation of nitrogen compound metabolic process	system development	regulation of cellular metabolic process
2.97802	0.01648	3.7825	0.176818	1.75	Up	0.045433	0.785317	DUSP3	1845	Dual specificity phosphatase 3	Hs.181046	1845	DUSP3	17	Biological Process:	inactivation of MAPK activity	in utero embryonic development	toll-like receptor signaling pathway	MyD88-dependent toll-like receptor signaling pathway	MyD88-independent toll-like receptor signaling pathway	Toll signaling pathway	toll-like receptor 1 signaling pathway	toll-like receptor 2 signaling pathway	toll-like receptor 3 signaling pathway	toll-like receptor 4 signaling pathway	peptidyl-tyrosine dephosphorylation	negative regulation of MAPKKK cascade	innate immune response	positive regulation of mitotic cell cycle	negative regulation of JNK cascade	nerve growth factor receptor signaling pathway	negative regulation of T cell receptor signaling pathway	negative regulation of T cell activation	stress-activated MAPK cascade	negative regulation of ERK1 and ERK2 cascade	positive regulation of cellular process	mitotic cell cycle	regulation of antigen receptor-mediated signaling pathway	regulation of phosphorylation	pattern recognition receptor signaling pathway	immune response-activating signal transduction	chordate embryonic development	immune response-regulating signaling pathway	biological regulation	intracellular signal transduction	leukocyte activation	embryo development ending in birth or egg hatching	response to stimulus	intracellular protein kinase cascade
4.78374	0.085232	3.99002	0.030701	1.73	Down	0.012778	0.469594	ARF6	382	ADP-ribosylation factor 6	Hs.525330	382	ARF6	14	Biological Process:	liver development	GTP catabolic process	apoptosis	cellular component movement	cell adhesion	small GTPase mediated signal transduction	protein transport	vesicle-mediated transport	positive regulation of actin filament polymerization	cortical actin cytoskeleton organization	ruffle organization	protein localization at cell surface	regulation of Rac protein signal transduction	negative regulation of receptor-mediated endocytosis	regulation of dendritic spine development	positive regulation of establishment of protein localization in plasma membrane	cell differentiation	neuron development	positive regulation of cellular process	regulation of neuron projection development	regulation of establishment of protein localization in plasma membrane	positive regulation of cellular component organization	protein complex biogenesis	regulation of cellular component size	protein polymerization	cell death	regulation of cellular component organization	ribonucleoside triphosphate metabolic process	biological regulation	positive regulation of protein polymerization	intracellular signal transduction	regulation of multicellular organismal process	cellular component organization or biogenesis	negative regulation of cellular component organization
5.39024	0.073806	4.60854	0.002856	1.72	Down	0.00881029	0.354679	GDI1	2664	GDP dissociation inhibitor 1	Hs.74576	2664	GDI1	X	Biological Process:	signal transduction	small GTPase mediated signal transduction	protein transport	regulation of GTPase activity	regulation of small GTPase mediated signal transduction	response to calcium ion	regulation of hydrolase activity	ribonucleotide metabolic process	purine nucleotide catabolic process	cellular process	response to inorganic substance	signaling	ribonucleoside triphosphate metabolic process	regulation of nucleobase, nucleoside, nucleotide and nucleic acid metabolic process	biological regulation	intracellular signal transduction	GTP catabolic process	response to stimulus	nucleoside phosphate metabolic process	nucleobase, nucleoside and nucleotide catabolic process	protein localization	purine nucleoside triphosphate catabolic process	transport	purine nucleotide metabolic process	ribonucleoside triphosphate catabolic process	purine ribonucleoside triphosphate catabolic process	regulation of metabolic process	heterocycle metabolic process	nucleotide catabolic process	regulation of molecular function	regulation of nucleotide metabolic process	small molecule metabolic process	nucleotide metabolic process	regulation of purine nucleotide catabolic process
5.74674	0.122232	6.5269	0.017383	1.72	Up	0.0241405	0.785317	PPARA	5465	Peroxisome proliferator-activated receptor alpha	Hs.103110	5465	PPARA	22	Biological Process:	response to hypoxia	transcription, DNA-dependent	regulation of transcription, DNA-dependent	lipid metabolic process	fatty acid metabolic process	heart development	epidermis development	gene expression	positive regulation of gene-specific transcription from RNA polymerase II promoter	negative regulation of gene-specific transcription from RNA polymerase II promoter	negative regulation of macrophage derived foam cell differentiation	negative regulation of receptor biosynthetic process	negative regulation of cholesterol storage	negative regulation of sequestering of triglyceride	fatty acid transport	regulation of fatty acid metabolic process	positive regulation of fatty acid beta-oxidation	negative regulation of appetite	response to insulin stimulus	regulation of transcription from RNA polymerase II promoter by nuclear hormone receptor	wound healing	lipoprotein metabolic process	steroid hormone mediated signaling pathway	cellular lipid metabolic process	negative regulation of blood pressure	negative regulation of glycolysis	positive regulation of fatty acid oxidation	regulation of glycolysis by positive regulation of transcription from an RNA polymerase II promoter	regulation of cellular ketone metabolic process by positive regulation of transcription from an RNA	regulation of lipid transport by positive regulation of transcription from an RNA polymerase II prom	oxidation-reduction process	negative regulation of developmental process	cell differentiation	negative regulation of gene expression
3.55402	0.144484	4.33227	0.01038	1.72	Up	0.0329427	0.785317	FTO	79068	Fat mass and obesity associated	Hs.528833	79068	FTO	16	Biological Process:	temperature homeostasis	DNA dealkylation involved in DNA repair	regulation of lipid storage	oxidative single-stranded DNA demethylation	oxidative single-stranded RNA demethylation	regulation of multicellular organism growth	RNA repair	regulation of respiratory system process	adipose tissue development	regulation of white fat cell proliferation	oxidative demethylation	DNA demethylation	oxidation-reduction process	regulation of localization	cellular process	multicellular organismal process	anatomical structure development	regulation of growth	biological regulation	regulation of multicellular organismal process	DNA modification	regulation of fat cell proliferation	regulation of cell proliferation	regulation of biological quality	multicellular organism growth	response to stimulus	system process	regulation of respiratory gaseous exchange	DNA dealkylation	demethylation	DNA metabolic process	respiratory system process	cellular response to stress	RNA metabolic process
5.25018	0.066248	4.47702	0.134374	1.71	Down	0.0355571	0.785317	SORBS2	8470	Sorbin and SH3 domain containing 2	Hs.619806	8470	SORBS2	4	Biological Process:	biological_process	all	Molecular Function:	structural constituent of cytoskeleton	cytoskeletal adaptor activity	zinc ion binding	structural constituent of muscle	cation binding	binding	binding, bridging	protein binding, bridging	cytoskeletal protein binding	protein binding	structural molecule activity	ion binding	transition metal ion binding	metal ion binding	Cellular Component:	intracellular	nucleus	cytoplasm	actin cytoskeleton	Z disc	perinuclear region of cytoplasm	intracellular organelle	intracellular part	membrane-bounded organelle	non-membrane-bounded organelle	all	cytoplasmic part	myofibril	contractile fiber	sarcomere	cell
5.24328	0.1333	6.01533	0.005388	1.71	Up	0.0285848	0.785317	HPD	3242	4-hydroxyphenylpyruvate dioxygenase	Hs.2899	3242	HPD	12	Biological Process:	L-phenylalanine catabolic process	tyrosine catabolic process	aromatic amino acid family metabolic process	cellular nitrogen compound metabolic process	oxidation-reduction process	carboxylic acid metabolic process	nitrogen compound metabolic process	cellular metabolic process	cellular amino acid catabolic process	carboxylic acid catabolic process	organic acid metabolic process	cellular aromatic compound metabolic process	cellular process	catabolic process	primary metabolic process	cellular ketone metabolic process	metabolic process	organic acid catabolic process	cellular amine metabolic process	cellular catabolic process	L-phenylalanine metabolic process	small molecule metabolic process	amine metabolic process	tyrosine metabolic process	aromatic amino acid family catabolic process	aromatic compound catabolic process	small molecule catabolic process	amine catabolic process	oxoacid metabolic process	cellular amino acid metabolic process	Molecular Function:	4-hydroxyphenylpyruvate dioxygenase activity	oxidoreductase activity	metal ion binding
6.4577	0.081121	5.68618	0.141897	1.71	Down	0.0420695	0.785317	C11orf9	745	Chromosome 11 open reading frame 9	Hs.473109	745	C11orf9	11	Biological Process:	oligodendrocyte development	central nervous system myelination	cell differentiation	positive regulation of myelination	positive regulation of transcription, DNA-dependent	multicellular organismal signaling	positive regulation of cellular process	multicellular organismal process	cellular process	anatomical structure development	positive regulation of nucleobase, nucleoside, nucleotide and nucleic acid metabolic process	signaling	ion homeostasis	positive regulation of biosynthetic process	regulation of nucleobase, nucleoside, nucleotide and nucleic acid metabolic process	biological regulation	chemical homeostasis	regulation of multicellular organismal process	glial cell development	regulation of biological quality	ensheathment of neurons	cellular biosynthetic process	axon ensheathment in central nervous system	system process	biosynthetic process	cellular homeostasis	oligodendrocyte differentiation	transcription, DNA-dependent	regulation of biosynthetic process	regulation of cellular macromolecule biosynthetic process	regulation of nervous system development	nervous system development	regulation of neurological system process	RNA metabolic process
3.71499	0.01648	4.47702	0.134374	1.7	Up	0.030142	0.785317	GIGYF1	64599	GRB10 interacting GYF protein 1	Hs.603768	64599	GIGYF1	7	Biological Process:	insulin-like growth factor receptor signaling pathway	cell surface receptor linked signaling pathway	regulation of biological process	regulation of cellular process	enzyme linked receptor protein signaling pathway	cellular process	response to stimulus	signal transduction	cellular response to stimulus	transmembrane receptor protein tyrosine kinase signaling pathway	signaling	biological regulation
3.8465	0.147997	3.08634	0.065622	1.69	Down	0.0424874	0.785317	UNK	85451	Unkempt homolog (Drosophila)	Hs.584768	85451	UNK	17	Molecular Function:	nucleic acid binding	zinc ion binding	metal ion binding	cation binding	ion binding	binding	transition metal ion binding
3.8465	0.147997	3.08634	0.065622	1.69	Down	0.0424874	0.785317	SLC43A1	8501	Solute carrier family 43, member 1	Hs.591952	8501	SLC43A1	11	Biological Process:	amino acid transmembrane transport	ion transport	amino acid transport	neutral amino acid transport	cellular nitrogen compound metabolic process	transmembrane transport	transport	nitrogen compound metabolic process	cellular metabolic process	nitrogen compound transport	establishment of localization	amine transport	organic substance transport	cellular process	carboxylic acid transport	organic acid transport	localization	metabolic process	Molecular Function:	amino acid transmembrane transporter activity	neutral amino acid transmembrane transporter activity	L-amino acid transmembrane transporter activity	substrate-specific transmembrane transporter activity	carboxylic acid transmembrane transporter activity	substrate-specific transporter activity	amine transmembrane transporter activity	organic acid transmembrane transporter activity	transporter activity	active transmembrane transporter activity	transmembrane transporter activity	Cellular Component:	plasma membrane	integral to plasma membrane	plasma membrane part
3.8465	0.147997	3.08634	0.065622	1.69	Down	0.0424874	0.785317	FAM178A	55719	Family with sequence similarity 178, member A	Hs.447458	55719	FAM178A	10
3.8465	0.115037	3.08634	0.065622	1.69	Down	0.0290381	0.785317	LOC220906	220906	Hypothetical protein LOC220906	Hs.403253	220906	LOC220906	10
4.29674	0.079843	3.53979	0.065895	1.69	Down	0.0181954	0.629079	100507386	100507386	hypothetical protein LOC100507386	-	100507386	-	-
4.29674	0.079843	3.53979	0.065895	1.69	Down	0.0181954	0.629079	SLC35B1	10237	Solute carrier family 35, member B1	Hs.154073	10237	SLC35B1	17	Biological Process:	transport	carbohydrate transport	transmembrane transport	UDP-galactose transmembrane transport	carbohydrate transmembrane transport	pyrimidine nucleotide-sugar transport	UDP-galactose transport	nitrogen compound transport	establishment of localization	nucleotide-sugar transport	organic substance transport	cellular process	pyrimidine-containing compound transmembrane transport	localization	Molecular Function:	UDP-galactose transmembrane transporter activity	substrate-specific transmembrane transporter activity	nucleotide-sugar transmembrane transporter activity	substrate-specific transporter activity	transmembrane transporter activity	transporter activity	carbohydrate transmembrane transporter activity	pyrimidine nucleotide sugar transmembrane transporter activity	Cellular Component:	endoplasmic reticulum	endoplasmic reticulum membrane	microsome	membrane	integral to membrane	endoplasmic reticulum part	intracellular organelle	intracellular part	membrane-bounded organelle	insoluble fraction
4.29674	0.112803	3.53979	0.065895	1.69	Down	0.0285182	0.785317	MATK	4145	Megakaryocyte-associated tyrosine kinase	Hs.631845	4145	MATK	19	Biological Process:	protein phosphorylation	mesoderm development	cell proliferation	positive regulation of cell proliferation	positive regulation of cellular process	cellular metabolic process	positive regulation of biological process	developmental process	phosphorylation	cellular process	anatomical structure development	protein modification process	macromolecule metabolic process	primary metabolic process	biological regulation	metabolic process	phosphate metabolic process	regulation of biological process	tissue development	regulation of cellular process	protein metabolic process	cellular macromolecule metabolic process	regulation of cell proliferation	phosphorus metabolic process	cellular protein metabolic process	macromolecule modification	Molecular Function:	nucleotide binding	protein tyrosine kinase activity	non-membrane spanning protein tyrosine kinase activity	ATP binding	purine ribonucleoside triphosphate binding	purine nucleotide binding	binding
4.29674	0.112803	3.53979	0.065895	1.69	Down	0.0285182	0.785317	SLC9A5	6553	Solute carrier family 9 (sodium/hydrogen exchanger), member 5	Hs.439650	6553	SLC9A5	16	Biological Process:	transport	ion transport	cation transport	sodium ion transport	regulation of pH	transmembrane transport	chemical homeostasis	establishment of localization	monovalent inorganic cation transport	cation homeostasis	cellular process	regulation of biological quality	homeostatic process	ion homeostasis	localization	monovalent inorganic cation homeostasis	biological regulation	metal ion transport	Molecular Function:	antiporter activity	solute:hydrogen antiporter activity	sodium:hydrogen antiporter activity	cation transmembrane transporter activity	solute:solute antiporter activity	substrate-specific transmembrane transporter activity	substrate-specific transporter activity	transporter activity	sodium ion transmembrane transporter activity	secondary active transmembrane transporter activity	solute:cation antiporter activity	monovalent inorganic cation transmembrane transporter activity	transmembrane transporter activity	metal ion transmembrane transporter activity	hydrogen ion transmembrane transporter activity
5.8158	0.117297	5.07498	0.115663	1.67	Down	0.0460565	0.785317	POFUT1	23509	Protein O-fucosyltransferase 1	Hs.472409	23509	POFUT1	20	Biological Process:	angiogenesis	somitogenesis	carbohydrate metabolic process	fucose metabolic process	protein O-linked glycosylation	Notch signaling pathway	nervous system development	heart development	embryo development	O-glycan processing	anatomical structure formation involved in morphogenesis	developmental process	cellular process	multicellular organismal process	cardiovascular system development	anatomical structure development	cellular macromolecule biosynthetic process	protein modification process	chordate embryonic development	protein glycosylation	vasculature development	signaling	macromolecule metabolic process	regionalization	biological regulation	macromolecule glycosylation	blood vessel development	monosaccharide metabolic process	cell surface receptor linked signaling pathway	regulation of biological process	regulation of cellular process	blood vessel morphogenesis	cellular macromolecule metabolic process	system development
6.53576	0.126221	7.27278	0.033348	1.67	Up	0.0299737	0.785317	EIF1	10209	Eukaryotic translation initiation factor 1	Hs.150580	10209	EIF1	17	Biological Process:	translation	translational initiation	regulation of translational initiation	response to stress	regulation of macromolecule metabolic process	cellular process	cellular macromolecule biosynthetic process	macromolecule metabolic process	gene expression	biological regulation	regulation of cellular process	regulation of biological process	cellular macromolecule metabolic process	regulation of cellular metabolic process	response to stimulus	cellular biosynthetic process	biosynthetic process	regulation of biosynthetic process	regulation of cellular macromolecule biosynthetic process	cellular metabolic process	posttranscriptional regulation of gene expression	regulation of cellular biosynthetic process	regulation of metabolic process	regulation of primary metabolic process	primary metabolic process	metabolic process	regulation of gene expression	protein metabolic process	regulation of cellular protein metabolic process	regulation of protein metabolic process	cellular protein metabolic process	regulation of macromolecule biosynthetic process	regulation of translation	macromolecule biosynthetic process
5.851	0.049142	5.12475	0.065895	1.65	Down	0.0125703	0.465373	ADCY6	112	Adenylate cyclase 6	Hs.525401	112	ADCY6	12	Biological Process:	energy reserve metabolic process	water transport	activation of adenylate cyclase activity by G-protein signaling pathway	inhibition of adenylate cyclase activity by G-protein signaling pathway	activation of phospholipase C activity	synaptic transmission	activation of protein kinase A activity	intracellular signal transduction	nerve growth factor receptor signaling pathway	transmembrane transport	cellular response to glucagon stimulus	oxidation-reduction process	positive regulation of cyclase activity	regulation of hydrolase activity	positive regulation of transferase activity	negative regulation of cyclase activity	regulation of phosphorylation	regulation of nucleobase, nucleoside, nucleotide and nucleic acid metabolic process	biological regulation	regulation of lipase activity	positive regulation of catalytic activity	cell-cell signaling	cellular biosynthetic process	response to stimulus	nucleoside phosphate metabolic process	biosynthetic process	energy derivation by oxidation of organic compounds	nucleobase, nucleoside, nucleotide and nucleic acid biosynthetic process	cellular response to organic substance	generation of precursor metabolites and energy	regulation of lyase activity	response to hormone stimulus	regulation of protein modification process	regulation of cyclase activity
5.03576	0.074219	4.33227	0.01038	1.63	Down	0.0111585	0.418549	C9orf140	89958	Chromosome 9 open reading frame 140	Hs.19322	89958	C9orf140	9	Cellular Component:	nucleus	cytoplasm	intracellular membrane-bounded organelle	intracellular organelle	intracellular part	intracellular	membrane-bounded organelle	organelle	cell part	all	cell	cellular_component
1.39306	0.01648	2.08634	0.065622	1.62	Up	0.00939042	0.354679	TMEM25	84866	Transmembrane protein 25	Hs.564188	84866	TMEM25	11	Cellular Component:	extracellular region	plasma membrane	integral to membrane	intrinsic to membrane	cell periphery	cell	cell part	membrane	all	cellular_component	membrane part
1.39306	0.01648	2.08634	0.065622	1.62	Up	0.00939042	0.354679	ERGIC2	51290	ERGIC and golgi 2	Hs.339453	51290	ERGIC2	12	Biological Process:	vesicle-mediated transport	transport	establishment of localization	localization	cellular process	Cellular Component:	nucleus	cytoplasm	endoplasmic reticulum	endoplasmic reticulum membrane	Golgi apparatus	membrane	integral to membrane	ER-Golgi intermediate compartment membrane	endoplasmic reticulum part	intracellular organelle	intracellular part	membrane-bounded organelle	all	nuclear membrane-endoplasmic reticulum network	membrane part	intrinsic to membrane	cytoplasmic part	ER-Golgi intermediate compartment	cell	endomembrane system	intracellular membrane-bounded organelle	intracellular	organelle	cell part	organelle membrane	intracellular organelle part	cellular_component	organelle part
1.39306	0.01648	2.08634	0.065622	1.62	Up	0.00939042	0.354679	C7orf54	27099	Chromosome 7 open reading frame 54	Hs.657377	27099	C7orf54	7
1.39306	0.01648	2.08634	0.065622	1.62	Up	0.00939042	0.354679	PAQR8	85315	Progestin and adipoQ receptor family member VIII	Hs.239388	85315	PAQR8	6	Biological Process:	multicellular organismal development	cell differentiation	oogenesis	multicellular organism reproduction	sexual reproduction	reproduction	reproductive process	developmental process	gamete generation	cellular developmental process	female gamete generation	cellular process	multicellular organismal process	multicellular organismal reproductive process	Molecular Function:	receptor activity	steroid binding	lipid binding	molecular transducer activity	binding	signal transducer activity	Cellular Component:	plasma membrane	integral to membrane	intrinsic to membrane	cell periphery	cell	all	cellular_component	cell part	membrane	membrane part
3.39306	0.01648	4.08634	0.065622	1.62	Up	0.00939042	0.354679	ZNF28	7576	Zinc finger protein 28	Hs.554778	7576	ZNF28	19	Biological Process:	regulation of transcription, DNA-dependent	nitrogen compound metabolic process	regulation of macromolecule metabolic process	cellular process	nucleic acid metabolic process	cellular macromolecule biosynthetic process	macromolecule metabolic process	gene expression	regulation of nucleobase, nucleoside, nucleotide and nucleic acid metabolic process	nucleobase, nucleoside, nucleotide and nucleic acid metabolic process	biological regulation	regulation of biological process	regulation of cellular process	cellular macromolecule metabolic process	regulation of nitrogen compound metabolic process	regulation of cellular metabolic process	cellular biosynthetic process	biosynthetic process	transcription, DNA-dependent	regulation of biosynthetic process	regulation of cellular macromolecule biosynthetic process	cellular nitrogen compound metabolic process	cellular metabolic process	RNA metabolic process	regulation of transcription	regulation of cellular biosynthetic process	regulation of metabolic process	regulation of primary metabolic process	primary metabolic process	metabolic process	regulation of gene expression	transcription	RNA biosynthetic process	regulation of RNA metabolic process
1.39306	0.01648	2.08634	0.065622	1.62	Up	0.00939042	0.354679	100126338	100126338	microRNA 937	-	100126338	-	-
1.39306	0.01648	2.08634	0.065622	1.62	Up	0.00939042	0.354679	CHID1	66005	Chitinase domain containing 1	Hs.144468	66005	CHID1	11	Biological Process:	carbohydrate metabolic process	chitin catabolic process	polysaccharide metabolic process	nitrogen compound metabolic process	aminoglycan metabolic process	amine metabolic process	aminoglycan catabolic process	polysaccharide catabolic process	chitin metabolic process	macromolecule catabolic process	macromolecule metabolic process	carbohydrate catabolic process	primary metabolic process	catabolic process	metabolic process	Molecular Function:	catalytic activity	chitinase activity	cation binding	hydrolase activity	hydrolase activity, acting on glycosyl bonds	ion binding	binding	hydrolase activity, hydrolyzing O-glycosyl compounds	Cellular Component:	extracellular region	lysosome	intracellular membrane-bounded organelle	intracellular organelle	intracellular part	intracellular	membrane-bounded organelle	organelle	vacuole
2.39306	0.01648	3.08634	0.065622	1.62	Up	0.00939042	0.354679	GRIN3B	116444	Glutamate receptor, ionotropic, N-methyl-D-aspartate 3B	Hs.660378	116444	GRIN3B	19	Biological Process:	ion transport	synaptic transmission	ionotropic glutamate receptor signaling pathway	protein insertion into membrane	regulation of calcium ion transport	calcium ion transmembrane transport	multicellular organismal signaling	transmission of nerve impulse	cation transport	regulation of localization	transmembrane transport	multicellular organismal process	cellular process	cell communication	divalent metal ion transport	membrane organization	glutamate signaling pathway	signaling	biological regulation	neurological system process	regulation of metal ion transport	cell surface receptor linked signaling pathway	regulation of cellular process	regulation of biological process	cellular component organization or biogenesis	cellular protein localization	ion transmembrane transport	macromolecule localization	cell-cell signaling	cellular membrane organization	response to stimulus	system process	protein localization	cellular component organization
1.39306	0.01648	2.08634	0.065622	1.62	Up	0.00939042	0.354679	NOL12	79159	Nucleolar protein 12	Hs.632778	79159	NOL12	22	Molecular Function:	rRNA binding	RNA binding	binding	nucleic acid binding	Cellular Component:	nucleus	nucleolus	nuclear lumen	organelle lumen	intracellular organelle	intracellular part	membrane-bounded organelle	non-membrane-bounded organelle	all	nuclear part	cell	intracellular organelle lumen	intracellular membrane-bounded organelle	intracellular	organelle	cell part	membrane-enclosed lumen	intracellular non-membrane-bounded organelle	intracellular organelle part	cellular_component	organelle part
1.39306	0.01648	2.08634	0.065622	1.62	Up	0.00939042	0.354679	C16orf80	29105	Chromosome 16 open reading frame 80	Hs.532755	29105	C16orf80	16	Biological Process:	multicellular organismal development	developmental process	multicellular organismal process
1.39306	0.01648	2.08634	0.065622	1.62	Up	0.00939042	0.354679	KCTD2	23510	Potassium channel tetramerisation domain containing 2	Hs.514468	23510	KCTD2	17	Biological Process:	potassium ion transport	transport	establishment of localization	cation transport	localization	ion transport	monovalent inorganic cation transport	metal ion transport	Molecular Function:	voltage-gated potassium channel activity	gated channel activity	cation transmembrane transporter activity	substrate-specific transmembrane transporter activity	substrate-specific transporter activity	transporter activity	voltage-gated cation channel activity	voltage-gated ion channel activity	transmembrane transporter activity	passive transmembrane transporter activity	potassium channel activity	ion channel activity	substrate-specific channel activity	ion transmembrane transporter activity	voltage-gated channel activity	channel activity	cation channel activity	Cellular Component:	voltage-gated potassium channel complex	membrane	cation channel complex	plasma membrane part	all	membrane part	potassium channel complex
1.39306	0.01648	2.08634	0.065622	1.62	Up	0.00939042	0.354679	ZNF121	7675	Zinc finger protein 121	Hs.501537	7675	ZNF121	19	Molecular Function:	DNA binding	zinc ion binding	metal ion binding	cation binding	ion binding	binding	transition metal ion binding	nucleic acid binding	Cellular Component:	intracellular	nucleus	intracellular membrane-bounded organelle	intracellular organelle	intracellular part	membrane-bounded organelle	organelle	all	cell part	cellular_component	cell
2.39306	0.01648	3.08634	0.065622	1.62	Up	0.00939042	0.354679	LOC552889	552889	Hypothetical protein LOC552889	Hs.213541	552889	LOC552889	12
1.39306	0.01648	2.08634	0.065622	1.62	Up	0.00939042	0.354679	CAB39L	81617	Calcium binding protein 39-like	Hs.87159	81617	CAB39L	13	Biological Process:	cell cycle arrest	insulin receptor signaling pathway	regulation of fatty acid oxidation	oxidation-reduction process	carboxylic acid metabolic process	enzyme linked receptor protein signaling pathway	organic acid metabolic process	fatty acid oxidation	cellular process	response to endogenous stimulus	negative regulation of cellular process	lipid oxidation	response to peptide hormone stimulus	fatty acid metabolic process	signaling	negative regulation of biological process	monocarboxylic acid metabolic process	biological regulation	response to organic substance	response to chemical stimulus	cell surface receptor linked signaling pathway	regulation of biological process	regulation of cellular process	regulation of cellular metabolic process	negative regulation of cell cycle	lipid metabolic process	response to stimulus	response to insulin stimulus	cellular response to chemical stimulus	cell cycle	cellular metabolic process	cellular response to organic substance	regulation of cellular ketone metabolic process	regulation of metabolic process
1.39306	0.01648	2.08634	0.065622	1.62	Up	0.00939042	0.354679	619498	619498	small nucleolar RNA, C/D box 74	-	619498	-	-
1.39306	0.01648	2.08634	0.065622	1.62	Up	0.00939042	0.354679	PPP1R12C	54776	Protein phosphatase 1, regulatory (inhibitor) subunit 12C	Hs.631579	54776	PPP1R12C	19	Cellular Component:	cytoplasm	intracellular part	intracellular	cell	all	cellular_component	cell part
1.39306	0.01648	2.08634	0.065622	1.62	Up	0.00939042	0.354679	MAPK8	5599	Mitogen-activated protein kinase 8	Hs.138211	5599	MAPK8	10	Biological Process:	ossification	toll-like receptor signaling pathway	MyD88-dependent toll-like receptor signaling pathway	MyD88-independent toll-like receptor signaling pathway	protein phosphorylation	apoptosis	response to stress	JNK cascade	JUN phosphorylation	Toll signaling pathway	induction of apoptosis by extracellular signals	induction of apoptosis by intracellular signals	activation of pro-apoptotic gene products	response to UV	phosphorylation	peptidyl-threonine phosphorylation	induction of apoptosis in response to chemical stimulus	toll-like receptor 1 signaling pathway	toll-like receptor 2 signaling pathway	toll-like receptor 3 signaling pathway	toll-like receptor 4 signaling pathway	negative regulation of apoptosis	innate immune response	response to cadmium ion	nerve growth factor receptor signaling pathway	regulation of sequence-specific DNA binding transcription factor activity	stress-activated MAPK cascade	cellular response to mechanical stimulus	positive regulation of determination of dorsal identity	regulation of immune response	cellular response to abiotic stimulus	positive regulation of cellular process	positive regulation of programmed cell death	enzyme linked receptor protein signaling pathway
1.39306	0.01648	2.08634	0.065622	1.62	Up	0.00939042	0.354679	IRF7	3665	Interferon regulatory factor 7	Hs.166120	3665	IRF7	11	Biological Process:	negative regulation of transcription from RNA polymerase II promoter	MyD88-independent toll-like receptor signaling pathway	regulation of transcription, DNA-dependent	Toll signaling pathway	response to virus	positive regulation of gene-specific transcription from RNA polymerase II promoter	cytokine-mediated signaling pathway	positive regulation of interferon-alpha production	toll-like receptor 3 signaling pathway	toll-like receptor 4 signaling pathway	interspecies interaction between organisms	innate immune response	positive regulation of transcription from RNA polymerase II promoter	interferon-gamma-mediated signaling pathway	type I interferon-mediated signaling pathway	regulation of immune response	negative regulation of gene expression	positive regulation of cellular process	negative regulation of cellular metabolic process	negative regulation of transcription, DNA-dependent	multicellular organismal process	cellular process	regulation of gene-specific transcription from RNA polymerase II promoter	pattern recognition receptor signaling pathway	positive regulation of nucleobase, nucleoside, nucleotide and nucleic acid metabolic process	immune response-activating signal transduction	response to other organism	signaling	negative regulation of biological process	positive regulation of biosynthetic process	negative regulation of biosynthetic process	negative regulation of macromolecule metabolic process	regulation of nucleobase, nucleoside, nucleotide and nucleic acid metabolic process	immune response-regulating signaling pathway
2.39306	0.01648	3.08634	0.065622	1.62	Up	0.00939042	0.354679	TUT1	64852	Terminal uridylyl transferase 1, U6 snRNA-specific	Hs.256184	64852	TUT1	11	Biological Process:	mRNA polyadenylation	mRNA cleavage	snRNA processing	histone mRNA catabolic process	mRNA 3'-end processing	nitrogen compound metabolic process	cellular metabolic process	cellular macromolecule catabolic process	RNA metabolic process	cellular process	RNA 3'-end processing	mRNA metabolic process	nucleic acid metabolic process	macromolecule metabolic process	catabolic process	gene expression	primary metabolic process	nucleobase, nucleoside, nucleotide and nucleic acid metabolic process	metabolic process	RNA processing	histone mRNA metabolic process	mRNA catabolic process	nuclear-transcribed mRNA catabolic process	ncRNA metabolic process	cellular catabolic process	cellular macromolecule metabolic process	RNA polyadenylation	nucleic acid phosphodiester bond hydrolysis	snRNA metabolic process	macromolecule catabolic process	RNA catabolic process	ncRNA processing	mRNA processing	cellular nitrogen compound metabolic process
2.39306	0.01648	3.08634	0.065622	1.62	Up	0.00939042	0.354679	SUDS3	64426	Suppressor of defective silencing 3 homolog (S. cerevisiae)	Hs.416630	64426	SUDS3	12	Biological Process:	chromatin modification	cellular component organization at cellular level	cellular component organization or biogenesis	chromatin organization	cellular process	organelle organization	chromosome organization	cellular component organization or biogenesis at cellular level	cellular component organization	Molecular Function:	protein binding	histone deacetylase binding	binding	enzyme binding	Cellular Component:	Sin3 complex	nucleoplasm	histone deacetylase complex	organelle lumen	intracellular organelle	membrane-bounded organelle	nucleus	nuclear chromatin	nucleoplasm part	intracellular	membrane-enclosed lumen	intracellular non-membrane-bounded organelle	cellular_component	organelle part	nuclear lumen	nuclear chromosome	intracellular part	non-membrane-bounded organelle	all
1.39306	0.01648	2.08634	0.065622	1.62	Up	0.00939042	0.354679	ING5	84289	Inhibitor of growth family, member 5	Hs.645460	84289	ING5	2	Biological Process:	DNA replication	protein acetylation	negative regulation of cell proliferation	chromatin modification	histone H3 acetylation	negative regulation of growth	internal protein amino acid acetylation	nitrogen compound metabolic process	chromatin organization	organelle organization	cellular process	negative regulation of cellular process	protein modification process	cellular macromolecule biosynthetic process	nucleic acid metabolic process	negative regulation of biological process	macromolecule metabolic process	regulation of growth	biological regulation	nucleobase, nucleoside, nucleotide and nucleic acid metabolic process	histone acetylation	peptidyl-amino acid modification	peptidyl-lysine acetylation	regulation of biological process	regulation of cellular process	cellular component organization or biogenesis	cellular macromolecule metabolic process	internal peptidyl-lysine acetylation	regulation of cell proliferation	cellular biosynthetic process	chromosome organization	cellular component organization or biogenesis at cellular level	biosynthetic process	cellular component organization
1.39306	0.01648	2.08634	0.065622	1.62	Up	0.00939042	0.354679	WDR27	253769	WD repeat domain 27	Hs.709476	253769	WDR27	6
1.39306	0.01648	2.08634	0.065622	1.62	Up	0.00939042	0.354679	EPC2	26122	Enhancer of polycomb homolog 2 (Drosophila)	Hs.23270	26122	EPC2	2	Biological Process:	DNA repair	chromatin modification	cellular component organization at cellular level	cellular response to stress	nitrogen compound metabolic process	chromatin organization	cellular metabolic process	organelle organization	cellular process	nucleic acid metabolic process	macromolecule metabolic process	primary metabolic process	metabolic process	nucleobase, nucleoside, nucleotide and nucleic acid metabolic process	cellular component organization or biogenesis	cellular macromolecule metabolic process	response to DNA damage stimulus	response to stress	response to stimulus	cellular response to stimulus	chromosome organization	cellular component organization or biogenesis at cellular level	cellular component organization	cellular nitrogen compound metabolic process	DNA metabolic process	Cellular Component:	nucleus	intracellular membrane-bounded organelle	intracellular organelle	intracellular part	intracellular	membrane-bounded organelle	organelle	cell part
1.39306	0.01648	2.08634	0.065622	1.62	Up	0.00939042	0.354679	ZNF518A	9849	Zinc finger protein 518A	Hs.600823	9849	ZNF518A	10	Molecular Function:	DNA binding	zinc ion binding	metal ion binding	cation binding	ion binding	binding	transition metal ion binding	nucleic acid binding	Cellular Component:	intracellular	nucleus	intracellular membrane-bounded organelle	intracellular organelle	intracellular part	membrane-bounded organelle	organelle	all	cell part	cellular_component	cell
1.39306	0.01648	2.08634	0.065622	1.62	Up	0.00939042	0.354679	KIAA0114	57291	KIAA0114	Hs.17719	57291	KIAA0114	4
2.39306	0.01648	3.08634	0.065622	1.62	Up	0.00939042	0.354679	C9orf6	54942	Chromosome 9 open reading frame 6	Hs.29276	54942	C9orf6	9	Biological Process:	glycine catabolic process	serine family amino acid catabolic process	carboxylic acid metabolic process	nitrogen compound metabolic process	cellular metabolic process	cellular amino acid catabolic process	carboxylic acid catabolic process	organic acid metabolic process	cellular process	glycine metabolic process	serine family amino acid metabolic process	catabolic process	primary metabolic process	cellular ketone metabolic process	metabolic process	organic acid catabolic process	cellular amine metabolic process	cellular catabolic process	small molecule metabolic process	amine metabolic process	cellular nitrogen compound metabolic process	small molecule catabolic process	amine catabolic process	oxoacid metabolic process	cellular amino acid metabolic process	Cellular Component:	glycine cleavage complex	intracellular part	intracellular	cell part	all	protein complex	cytoplasm	cytoplasmic part
1.39306	0.01648	2.08634	0.065622	1.62	Up	0.00939042	0.354679	100287177	100287177	hypothetical protein LOC100287177	-	100287177	-	-
1.39306	0.01648	2.08634	0.065622	1.62	Up	0.00939042	0.354679	C3orf26	84319	Chromosome 3 open reading frame 26	Hs.655111	84319	C3orf26	3	Molecular Function:	nucleic acid binding	ATP binding	ATP-dependent helicase activity	hydrolase activity, acting on acid anhydrides, in phosphorus-containing anhydrides	purine ribonucleoside triphosphate binding	purine NTP-dependent helicase activity	binding	catalytic activity	pyrophosphatase activity	ATPase activity	purine ribonucleotide binding	hydrolase activity	purine nucleotide binding	nucleoside-triphosphatase activity	helicase activity	hydrolase activity, acting on acid anhydrides	nucleotide binding	ATPase activity, coupled	adenyl ribonucleotide binding	ribonucleotide binding	adenyl nucleotide binding
1.39306	0.01648	2.08634	0.065622	1.62	Up	0.00939042	0.354679	NFKB1	4790	Nuclear factor of kappa light polypeptide gene enhancer in B-cells 1	Hs.654408	4790	NFKB1	4	Biological Process:	toll-like receptor signaling pathway	MyD88-dependent toll-like receptor signaling pathway	MyD88-independent toll-like receptor signaling pathway	regulation of transcription, DNA-dependent	transcription from RNA polymerase II promoter	apoptosis	anti-apoptosis	inflammatory response	signal transduction	Toll signaling pathway	negative regulation of gene-specific transcription from RNA polymerase II promoter	positive regulation of macrophage derived foam cell differentiation	positive regulation of lipid storage	negative regulation of calcidiol 1-monooxygenase activity	negative regulation of vitamin D biosynthetic process	membrane protein intracellular domain proteolysis	negative regulation of cellular protein metabolic process	negative regulation of cholesterol transport	toll-like receptor 1 signaling pathway	toll-like receptor 2 signaling pathway	toll-like receptor 3 signaling pathway	toll-like receptor 4 signaling pathway	innate immune response	nerve growth factor receptor signaling pathway	T cell receptor signaling pathway	positive regulation of NF-kappaB transcription factor activity	cellular response to mechanical stimulus	positive regulation of canonical Wnt receptor signaling pathway	cell differentiation	negative regulation of gene expression	cellular response to abiotic stimulus	positive regulation of cellular process	negative regulation of cellular metabolic process	positive regulation of Wnt receptor signaling pathway
1.39306	0.01648	2.08634	0.065622	1.62	Up	0.00939042	0.354679	REL	5966	V-rel reticuloendotheliosis viral oncogene homolog (avian)	Hs.631886	5966	REL	2	Biological Process:	cytokine production	transcription, DNA-dependent	positive regulation of I-kappaB kinase/NF-kappaB cascade	positive regulation of interleukin-12 biosynthetic process	positive regulation of transcription, DNA-dependent	regulation of interleukin-12 production	positive regulation of cellular process	cytokine biosynthetic process	cellular process	multicellular organismal process	positive regulation of nucleobase, nucleoside, nucleotide and nucleic acid metabolic process	signaling	regulation of interleukin-12 biosynthetic process	regulation of nucleobase, nucleoside, nucleotide and nucleic acid metabolic process	positive regulation of biosynthetic process	positive regulation of signaling	biological regulation	intracellular signal transduction	positive regulation of intracellular protein kinase cascade	regulation of multicellular organismal process	response to stimulus	cellular biosynthetic process	regulation of cytokine production	biosynthetic process	regulation of cellular macromolecule biosynthetic process	regulation of biosynthetic process	positive regulation of cell communication	intracellular protein kinase cascade	regulation of I-kappaB kinase/NF-kappaB cascade	RNA metabolic process	regulation of metabolic process	positive regulation of response to stimulus	positive regulation of transcription	positive regulation of RNA metabolic process
1.39306	0.01648	2.08634	0.065622	1.62	Up	0.00939042	0.354679	100507057	100507057	hypothetical LOC100507057	-	100507057	-	-
1.39306	0.01648	2.08634	0.065622	1.62	Up	0.00939042	0.354679	100507615	100507615	hypothetical LOC100507615	-	100507615	-	-
1.39306	0.01648	2.08634	0.065622	1.62	Up	0.00939042	0.354679	100505518	100505518	hypothetical LOC100505518	-	100505518	-	-
1.39306	0.01648	2.08634	0.065622	1.62	Up	0.00939042	0.354679	GPX3	2878	Glutathione peroxidase 3 (plasma)	Hs.719149	2878	GPX3	5	Biological Process:	response to molecule of fungal origin	glutathione metabolic process	response to oxidative stress	response to lipid hydroperoxide	female pregnancy	response to selenium ion	response to organic cyclic compound	response to drug	hydrogen peroxide catabolic process	protein homotetramerization	response to corticosterone stimulus	oxidation-reduction process	cellular component assembly	response to reactive oxygen species	cellular response to hydrogen peroxide	reproduction	carboxylic acid metabolic process	cellular component biogenesis	protein oligomerization	nitrogen compound metabolic process	reactive oxygen species metabolic process	organic acid metabolic process	cellular process	response to endogenous stimulus	protein complex biogenesis	protein tetramerization	response to other organism	response to inorganic substance	cellular response to reactive oxygen species	response to organic substance	reproductive process	response to chemical stimulus	cellular amine metabolic process	cellular component organization or biogenesis
1.39306	0.01648	2.08634	0.065622	1.62	Up	0.00939042	0.354679	C19orf55	148137	Chromosome 19 open reading frame 55	Hs.527982	148137	C19orf55	19
1.39306	0.01648	2.08634	0.065622	1.62	Up	0.00939042	0.354679	ANKAR	150709	Ankyrin and armadillo repeat containing	Hs.60772	150709	ANKAR	2	Molecular Function:	binding	Cellular Component:	membrane	integral to membrane	intrinsic to membrane	cell	all	cellular_component	cell part	membrane part
1.39306	0.01648	2.08634	0.065622	1.62	Up	0.00939042	0.354679	ZFYVE21	79038	Zinc finger, FYVE domain containing 21	Hs.592322	79038	ZFYVE21	14	Molecular Function:	zinc ion binding	metal ion binding	cation binding	ion binding	binding	transition metal ion binding	Cellular Component:	focal adhesion	cytoplasmic membrane-bounded vesicle	cell junction	intracellular organelle	basolateral plasma membrane	intracellular part	membrane-bounded organelle	plasma membrane part	all	membrane part	cytoplasmic part	cell periphery	vesicle	adherens junction	plasma membrane	cell	membrane-bounded vesicle	cell-substrate adherens junction	anchoring junction	intracellular membrane-bounded organelle	intracellular	organelle	cell-substrate junction	cell part	cytoplasm	cytoplasmic vesicle	cellular_component
1.39306	0.01648	2.08634	0.065622	1.62	Up	0.00939042	0.354679	TMEM86B	255043	Transmembrane protein 86B	Hs.135215	255043	TMEM86B	19	Cellular Component:	membrane	integral to membrane	intrinsic to membrane	cell	all	cellular_component	cell part	membrane part
1.39306	0.01648	2.08634	0.065622	1.62	Up	0.00939042	0.354679	CCDC17	149483	Coiled-coil domain containing 17	Hs.18912	149483	CCDC17	1
1.39306	0.01648	2.08634	0.065622	1.62	Up	0.00939042	0.354679	RORC	6097	RAR-related orphan receptor C	Hs.256022	6097	RORC	1	Biological Process:	regulation of transcription, DNA-dependent	protein phosphorylation	multicellular organismal development	circadian rhythm	gene expression	cell differentiation	T cell differentiation in thymus	regulation of transcription from RNA polymerase II promoter by nuclear hormone receptor	alpha-beta T cell differentiation	lymph node development	mucosal-associated lymphoid tissue development	alpha-beta T cell activation	multicellular organismal process	cellular process	regulation of gene-specific transcription from RNA polymerase II promoter	anatomical structure development	regulation of nucleobase, nucleoside, nucleotide and nucleic acid metabolic process	biological regulation	immune system development	leukocyte activation	transcription from RNA polymerase II promoter	cellular biosynthetic process	leukocyte differentiation	biosynthetic process	hemopoiesis	transcription, DNA-dependent	regulation of biosynthetic process	regulation of cellular macromolecule biosynthetic process	RNA metabolic process	regulation of metabolic process	regulation of gene-specific transcription	phosphate metabolic process	protein metabolic process	transcription
1.39306	0.01648	2.08634	0.065622	1.62	Up	0.00939042	0.354679	CNTF	1270	Ciliary neurotrophic factor	Hs.715806	1270	CNTF	11	Biological Process:	signal transduction	multicellular organismal development	nervous system development	positive regulation of cell proliferation	positive regulation of phosphatidylinositol 3-kinase cascade	cell differentiation	positive regulation of cell growth	growth	positive regulation of tyrosine phosphorylation of Stat3 protein	positive regulation of MAPKKK cascade	negative regulation of neuron apoptosis	neuroprotection	positive regulation of JAK-STAT cascade	negative regulation of photoreceptor cell differentiation	regulation of retinal cell programmed cell death	positive regulation of hormone secretion	astrocyte activation	muscle organ morphogenesis	neuron development	positive regulation of axon regeneration	protein heterooligomerization	regulation of resting membrane potential	membrane hyperpolarization	ciliary neurotrophic factor-mediated signaling pathway	negative regulation of developmental process	positive regulation of cellular process	regulation of neuron projection development	positive regulation of cellular component organization	apoptosis	regulation of axon regeneration	regulation of phosphorylation	JAK-STAT cascade	protein complex biogenesis	regulation of cellular component size
2.97802	0.01648	3.6713	0.065622	1.62	Up	0.00939042	0.354679	CPT2	1376	Carnitine palmitoyltransferase 2	Hs.713535	1376	CPT2	1	Biological Process:	fatty acid metabolic process	fatty acid beta-oxidation	transport	carnitine shuttle	cellular lipid metabolic process	regulation of fatty acid oxidation	oxidation-reduction process	carboxylic acid metabolic process	cation transport	establishment of localization in cell	intracellular transport	amine transport	organic acid metabolic process	transmembrane transport	fatty acid oxidation	cellular process	lipid oxidation	carboxylic acid transport	long-chain fatty acid transport	betaine transport	organic acid transport	mitochondrial transport	biological regulation	carnitine transport	monocarboxylic acid metabolic process	cellular lipid catabolic process	regulation of cellular process	regulation of biological process	monocarboxylic acid catabolic process	regulation of cellular metabolic process	macromolecule localization	lipid metabolic process	lipid transport	small molecule catabolic process
1.39306	0.01648	2.08634	0.065622	1.62	Up	0.00939042	0.354679	CPPED1	55313	Calcineurin-like phosphoesterase domain containing 1	Hs.460002	55313	CPPED1	16	Molecular Function:	hydrolase activity	metal ion binding	cation binding	ion binding	binding	catalytic activity
2.39306	0.01648	3.08634	0.065622	1.62	Up	0.00939042	0.354679	CD81	975	CD81 molecule	Hs.54457	975	CD81	11	Biological Process:	activation of MAPK activity	phosphatidylinositol biosynthetic process	protein localization	cell proliferation	positive regulation of cell proliferation	positive regulation of 1-phosphatidylinositol 4-kinase activity	interspecies interaction between organisms	phosphatidylinositol metabolic process	entry of virus into host cell	virion attachment, binding of host cell surface receptor	positive regulation of peptidyl-tyrosine phosphorylation	regulation of immune response	reproduction	positive regulation of cellular process	positive regulation of cellular protein metabolic process	positive regulation of phosphorus metabolic process	positive regulation of transferase activity	regulation of phosphorylation	cellular process	signaling	viral infectious cycle	biological regulation	intracellular signal transduction	reproductive process	peptidyl-amino acid modification	positive regulation of catalytic activity	regulation of cell proliferation	lipid metabolic process	positive regulation of protein metabolic process	cellular biosynthetic process	response to stimulus	lipid biosynthetic process	positive regulation of phosphorylation	biosynthetic process
1.39306	0.01648	2.08634	0.065622	1.62	Up	0.00939042	0.354679	LOC387647	387647	Patched domain containing 3 pseudogene	Hs.719271	387647	LOC387647	10
1.39306	0.01648	2.08634	0.065622	1.62	Up	0.00939042	0.354679	JDP2	122953	Jun dimerization protein 2	Hs.196482	122953	JDP2	14	Biological Process:	negative regulation of transcription from RNA polymerase II promoter	regulation of transcription, DNA-dependent	negative regulation of gene expression	negative regulation of cellular metabolic process	nitrogen compound metabolic process	negative regulation of cellular biosynthetic process	negative regulation of transcription, DNA-dependent	regulation of macromolecule metabolic process	cellular process	negative regulation of cellular process	nucleic acid metabolic process	cellular macromolecule biosynthetic process	negative regulation of biological process	macromolecule metabolic process	negative regulation of biosynthetic process	negative regulation of macromolecule metabolic process	regulation of nucleobase, nucleoside, nucleotide and nucleic acid metabolic process	gene expression	negative regulation of nucleobase, nucleoside, nucleotide and nucleic acid metabolic process	nucleobase, nucleoside, nucleotide and nucleic acid metabolic process	biological regulation	regulation of biological process	regulation of cellular process	cellular macromolecule metabolic process	regulation of nitrogen compound metabolic process	regulation of cellular metabolic process	negative regulation of RNA metabolic process	transcription from RNA polymerase II promoter	cellular biosynthetic process	negative regulation of metabolic process	biosynthetic process	transcription, DNA-dependent	regulation of biosynthetic process	regulation of cellular macromolecule biosynthetic process
1.39306	0.01648	2.08634	0.065622	1.62	Up	0.00939042	0.354679	FAM3C	10447	Family with sequence similarity 3, member C	Hs.434053	10447	FAM3C	7	Biological Process:	multicellular organismal development	biological_process	developmental process	all	multicellular organismal process	Molecular Function:	cytokine activity	protein binding	binding	receptor binding	Cellular Component:	extracellular region	cytoplasmic membrane-bounded vesicle	intracellular membrane-bounded organelle	intracellular organelle	intracellular part	membrane-bounded organelle	intracellular	organelle	cell part	all	cytoplasm	cytoplasmic part	cytoplasmic vesicle	vesicle	cell	cellular_component	membrane-bounded vesicle
1.39306	0.01648	2.08634	0.065622	1.62	Up	0.00939042	0.354679	ZNF239	8187	Zinc finger protein 239	Hs.25040	8187	ZNF239	10	Molecular Function:	DNA binding	RNA binding	zinc ion binding	metal ion binding	cation binding	ion binding	binding	transition metal ion binding	nucleic acid binding	Cellular Component:	intracellular	nucleus	intracellular membrane-bounded organelle	intracellular organelle	intracellular part	membrane-bounded organelle	organelle	all	cell part	cellular_component	cell
1.39306	0.01648	2.08634	0.065622	1.62	Up	0.00939042	0.354679	C19orf33	64073	Chromosome 19 open reading frame 33	Hs.631544	64073	C19orf33	19	Biological Process:	biological_process	all	Molecular Function:	double-stranded DNA binding	single-stranded DNA binding	binding	DNA binding	structure-specific DNA binding	nucleic acid binding	Cellular Component:	nucleus	intracellular membrane-bounded organelle	intracellular organelle	intracellular part	intracellular	membrane-bounded organelle	organelle	cell part	all	cell	cellular_component
1.39306	0.01648	2.08634	0.065622	1.62	Up	0.00939042	0.354679	CORO6	84940	Coronin 6	Hs.143046	84940	CORO6	17	Biological Process:	actin cytoskeleton organization	cellular component organization at cellular level	actin filament-based process	cellular component organization or biogenesis at cellular level	cellular component organization or biogenesis	cellular component organization	cytoskeleton organization	cellular process	organelle organization	Molecular Function:	actin filament binding	cytoskeletal protein binding	protein binding	actin binding	binding	Cellular Component:	actin cytoskeleton	intracellular organelle	intracellular part	intracellular	organelle	non-membrane-bounded organelle	cell part	all	intracellular non-membrane-bounded organelle	cytoskeleton	cell	cellular_component
1.39306	0.01648	2.08634	0.065622	1.62	Up	0.00939042	0.354679	C1orf183	55924	Chromosome 1 open reading frame 183	Hs.193406	55924	C1orf183	1
1.39306	0.01648	2.08634	0.065622	1.62	Up	0.00939042	0.354679	ERCC8	1161	Excision repair cross-complementing rodent repair deficiency, complementation group 8	Hs.435237	1161	ERCC8	5	Biological Process:	protein polyubiquitination	DNA repair	transcription-coupled nucleotide-excision repair	nucleotide-excision repair	response to DNA damage stimulus	response to oxidative stress	response to UV	response to X-ray	proteasomal ubiquitin-dependent protein catabolic process	positive regulation of DNA repair	protein autoubiquitination	positive regulation of cellular process	positive regulation of DNA metabolic process	modification-dependent macromolecule catabolic process	response to ionizing radiation	cellular process	positive regulation of nucleobase, nucleoside, nucleotide and nucleic acid metabolic process	regulation of nucleobase, nucleoside, nucleotide and nucleic acid metabolic process	biological regulation	response to abiotic stimulus	protein catabolic process	response to stimulus	macromolecule catabolic process	DNA metabolic process	cellular response to stress	regulation of metabolic process	positive regulation of response to stimulus	positive regulation of nitrogen compound metabolic process	cellular protein catabolic process	protein metabolic process	positive regulation of cellular metabolic process	response to stress	cellular protein metabolic process	regulation of response to stress
1.39306	0.01648	2.08634	0.065622	1.62	Up	0.00939042	0.354679	CRY1	1407	Cryptochrome 1 (photolyase-like)	Hs.151573	1407	CRY1	12	Biological Process:	DNA repair	circadian rhythm	detection of visible light	protein-chromophore linkage	response to stimulus	detection of abiotic stimulus	cellular response to stress	detection of stimulus	detection of external stimulus	response to light stimulus	nitrogen compound metabolic process	cellular metabolic process	response to external stimulus	cellular process	protein modification process	nucleic acid metabolic process	macromolecule metabolic process	primary metabolic process	metabolic process	nucleobase, nucleoside, nucleotide and nucleic acid metabolic process	response to abiotic stimulus	protein metabolic process	cellular macromolecule metabolic process	response to radiation	detection of light stimulus	response to DNA damage stimulus	rhythmic process	response to stress	cellular response to stimulus	cellular protein metabolic process	macromolecule modification	cellular nitrogen compound metabolic process	DNA metabolic process	Molecular Function:
1.39306	0.01648	2.08634	0.065622	1.62	Up	0.00939042	0.354679	MGC26597	206426	PIP5K1A pseudogene	Hs.676966	206426	MGC26597	6
1.39306	0.01648	2.08634	0.065622	1.62	Up	0.00939042	0.354679	ZNF576	79177	Zinc finger protein 576	Hs.11110	79177	ZNF576	19	Molecular Function:	DNA binding	zinc ion binding	metal ion binding	cation binding	ion binding	binding	transition metal ion binding	nucleic acid binding	Cellular Component:	intracellular	nucleus	intracellular membrane-bounded organelle	intracellular organelle	intracellular part	membrane-bounded organelle	organelle	all	cell part	cellular_component	cell
1.39306	0.01648	2.08634	0.065622	1.62	Up	0.00939042	0.354679	TMEM150	129303	Transmembrane protein 150	Hs.591559	129303	TMEM150	2	Biological Process:	catabolic process	metabolic process	Cellular Component:	plasma membrane	integral to membrane	intrinsic to membrane	cell periphery	cell	all	cellular_component	cell part	membrane	membrane part
1.39306	0.01648	2.08634	0.065622	1.62	Up	0.00939042	0.354679	WEE1	7465	WEE1 homolog (S. pombe)	Hs.249441	7465	WEE1	11	Biological Process:	cell cycle checkpoint	G1/S transition of mitotic cell cycle	S phase of mitotic cell cycle	G2/M transition of mitotic cell cycle	mitotic cell cycle	protein phosphorylation	mitosis	blood coagulation	phosphorylation	cell division	regulation of cell cycle	multicellular organismal process	organelle organization	cellular process	negative regulation of cellular process	protein modification process	interphase of mitotic cell cycle	M phase of mitotic cell cycle	macromolecule metabolic process	negative regulation of biological process	biological regulation	regulation of cellular process	regulation of biological process	cell cycle phase	cellular component organization or biogenesis	cellular macromolecule metabolic process	regulation of cell cycle arrest	negative regulation of cell cycle	regulation of biological quality	phosphorus metabolic process	response to stimulus	cellular component organization or biogenesis at cellular level	cellular component organization	cell cycle
1.39306	0.01648	2.08634	0.065622	1.62	Up	0.00939042	0.354679	ZNF195	7748	Zinc finger protein 195	Hs.386294	7748	ZNF195	11	Biological Process:	regulation of transcription, DNA-dependent	nitrogen compound metabolic process	regulation of macromolecule metabolic process	cellular process	nucleic acid metabolic process	cellular macromolecule biosynthetic process	macromolecule metabolic process	gene expression	regulation of nucleobase, nucleoside, nucleotide and nucleic acid metabolic process	nucleobase, nucleoside, nucleotide and nucleic acid metabolic process	biological regulation	regulation of biological process	regulation of cellular process	cellular macromolecule metabolic process	regulation of nitrogen compound metabolic process	regulation of cellular metabolic process	cellular biosynthetic process	biosynthetic process	transcription, DNA-dependent	regulation of biosynthetic process	regulation of cellular macromolecule biosynthetic process	cellular nitrogen compound metabolic process	cellular metabolic process	RNA metabolic process	regulation of transcription	regulation of cellular biosynthetic process	regulation of metabolic process	regulation of primary metabolic process	primary metabolic process	metabolic process	regulation of gene expression	transcription	RNA biosynthetic process	regulation of RNA metabolic process
1.39306	0.01648	2.08634	0.065622	1.62	Up	0.00939042	0.354679	FBXL7	23194	F-box and leucine-rich repeat protein 7	Hs.433057	23194	FBXL7	5	Biological Process:	ubiquitin-dependent protein catabolic process	protein ubiquitination	cellular metabolic process	cellular macromolecule catabolic process	modification-dependent macromolecule catabolic process	cellular process	protein modification process	proteolysis	modification-dependent protein catabolic process	macromolecule metabolic process	primary metabolic process	catabolic process	metabolic process	protein modification by small protein conjugation	cellular protein catabolic process	cellular catabolic process	cellular macromolecule metabolic process	protein metabolic process	protein catabolic process	cellular protein metabolic process	macromolecule catabolic process	proteolysis involved in cellular protein catabolic process	protein modification by small protein conjugation or removal	macromolecule modification	Molecular Function:	ubiquitin-protein ligase activity	protein binding	binding	catalytic activity	ligase activity, forming carbon-nitrogen bonds	acid-amino acid ligase activity	small conjugating protein ligase activity	ligase activity	Cellular Component:
2.39306	0.01648	3.08634	0.065622	1.62	Up	0.00939042	0.354679	TLR6	10333	Toll-like receptor 6	Hs.662185	10333	TLR6	4	Biological Process:	toll-like receptor signaling pathway	MyD88-dependent toll-like receptor signaling pathway	inflammatory response	immune response	signal transduction	activation of NF-kappaB-inducing kinase activity	Toll signaling pathway	toll-like receptor 1 signaling pathway	toll-like receptor 2 signaling pathway	toll-like receptor 4 signaling pathway	T-helper 1 type immune response	detection of diacyl bacterial lipopeptide	defense response to bacterium	positive regulation of I-kappaB kinase/NF-kappaB cascade	positive regulation of JUN kinase activity	innate immune response	positive regulation of interleukin-6 biosynthetic process	cellular response to diacyl bacterial lipopeptide	positive regulation of cellular process	cytokine biosynthetic process	positive regulation of transferase activity	regulation of phosphorylation	pattern recognition receptor signaling pathway	immune response-activating signal transduction	cellular response to molecule of bacterial origin	cellular response to bacterial lipopeptide	response to other organism	immune response-regulating signaling pathway	biological regulation	intracellular signal transduction	regulation of multicellular organismal process	positive regulation of catalytic activity	response to molecule of bacterial origin	cellular biosynthetic process
1.39306	0.01648	2.08634	0.065622	1.62	Up	0.00939042	0.354679	SAMM50	25813	Sorting and assembly machinery component 50 homolog (S. cerevisiae)	Hs.505824	25813	SAMM50	22	Biological Process:	protein import into mitochondrial outer membrane	cellular component organization at cellular level	establishment of protein localization	transport	cellular localization	establishment of localization in cell	outer mitochondrial membrane organization	intracellular transport	protein import	organelle organization	cellular process	intracellular protein transport	membrane organization	protein targeting	protein transport	protein targeting to mitochondrion	mitochondrial transport	protein targeting to membrane	cellular component organization or biogenesis	establishment of localization	mitochondrion organization	cellular protein localization	cellular macromolecule localization	establishment of protein localization to organelle	macromolecule localization	cellular membrane organization	cellular component organization or biogenesis at cellular level	protein localization in mitochondrion	establishment of protein localization in mitochondrion	protein localization	protein localization to organelle	cellular component organization	localization	mitochondrial membrane organization
2.39306	0.01648	3.08634	0.065622	1.62	Up	0.00939042	0.354679	ATF6	22926	Activating transcription factor 6	Hs.492740	22926	ATF6	1	Biological Process:	transcription, DNA-dependent	regulation of transcription from RNA polymerase II promoter	protein folding	response to stress	response to unfolded protein	positive regulation of gene-specific transcription involved in unfolded protein response	signal transduction	endoplasmic reticulum unfolded protein response	positive regulation of cellular process	response to endoplasmic reticulum stress	cellular process	positive regulation of nucleobase, nucleoside, nucleotide and nucleic acid metabolic process	signaling	positive regulation of biosynthetic process	regulation of nucleobase, nucleoside, nucleotide and nucleic acid metabolic process	biological regulation	cellular response to protein stimulus	transcription from RNA polymerase II promoter	positive regulation of transcription, DNA-dependent	response to stimulus	cellular biosynthetic process	response to protein stimulus	cellular response to chemical stimulus	biosynthetic process	regulation of biosynthetic process	regulation of cellular macromolecule biosynthetic process	positive regulation of gene-specific transcription	cellular response to stress	cellular response to organic substance	RNA metabolic process	regulation of metabolic process	ER-nucleus signaling pathway	positive regulation of transcription	positive regulation of RNA metabolic process
1.39306	0.01648	2.08634	0.065622	1.62	Up	0.00939042	0.354679	ALX3	257	ALX homeobox 3	Hs.669953	257	ALX3	1	Biological Process:	regulation of transcription, DNA-dependent	pattern specification process	embryonic forelimb morphogenesis	embryonic hindlimb morphogenesis	regulation of apoptosis	embryonic skeletal system morphogenesis	embryonic skeletal system development	apoptosis	limb morphogenesis	multicellular organismal process	cellular process	anatomical structure development	chordate embryonic development	cell death	regulation of programmed cell death	regulation of nucleobase, nucleoside, nucleotide and nucleic acid metabolic process	biological regulation	programmed cell death	embryonic morphogenesis	embryo development ending in birth or egg hatching	embryonic organ development	cellular biosynthetic process	biosynthetic process	embryonic limb morphogenesis	transcription, DNA-dependent	regulation of biosynthetic process	regulation of cellular macromolecule biosynthetic process	skeletal system development	anatomical structure morphogenesis	hindlimb morphogenesis	RNA metabolic process	regulation of metabolic process	organ morphogenesis	appendage morphogenesis
1.39306	0.01648	2.08634	0.065622	1.62	Up	0.00939042	0.354679	LARP2	55132	La ribonucleoprotein domain family, member 2	Hs.657067	55132	LARP2	4	Molecular Function:	RNA binding	binding	nucleic acid binding
1.39306	0.01648	2.08634	0.065622	1.62	Up	0.00939042	0.354679	ZNF367	195828	Zinc finger protein 367	Hs.494557	195828	ZNF367	9	Biological Process:	transcription, DNA-dependent	regulation of transcription from RNA polymerase II promoter	nitrogen compound metabolic process	regulation of macromolecule metabolic process	cellular process	nucleic acid metabolic process	cellular macromolecule biosynthetic process	macromolecule metabolic process	regulation of nucleobase, nucleoside, nucleotide and nucleic acid metabolic process	gene expression	biological regulation	nucleobase, nucleoside, nucleotide and nucleic acid metabolic process	regulation of cellular process	regulation of biological process	regulation of nitrogen compound metabolic process	cellular macromolecule metabolic process	regulation of cellular metabolic process	transcription from RNA polymerase II promoter	cellular biosynthetic process	biosynthetic process	regulation of biosynthetic process	regulation of cellular macromolecule biosynthetic process	cellular nitrogen compound metabolic process	cellular metabolic process	RNA metabolic process	regulation of cellular biosynthetic process	regulation of transcription	regulation of metabolic process	regulation of primary metabolic process	primary metabolic process	metabolic process	regulation of gene expression	regulation of transcription, DNA-dependent	transcription
1.39306	0.01648	2.08634	0.065622	1.62	Up	0.00939042	0.354679	PPP2R5B	5526	Protein phosphatase 2, regulatory subunit B, beta isoform	Hs.75199	5526	PPP2R5B	11	Biological Process:	signal transduction	response to stimulus	cellular response to stimulus	regulation of biological process	regulation of cellular process	signaling	biological regulation	cellular process	Molecular Function:	protein binding	protein phosphatase type 2A regulator activity	enzyme regulator activity	binding	protein phosphatase regulator activity	phosphatase regulator activity	Cellular Component:	protein phosphatase type 2A complex	cytoplasm	intracellular part	intracellular	protein serine/threonine phosphatase complex	cell	cell part	all	cellular_component	macromolecular complex	protein complex
1.39306	0.01648	2.08634	0.065622	1.62	Up	0.00939042	0.354679	LAGE3	8270	L antigen family, member 3	Hs.444619	8270	LAGE3	X	Biological Process:	biological_process	all	Molecular Function:	molecular_function	protein binding	binding	all	Cellular Component:	cellular_component	all
1.39306	0.01648	2.08634	0.065622	1.62	Up	0.00939042	0.354679	CCDC40	55036	Coiled-coil domain containing 40	Hs.202542	55036	CCDC40	17	Biological Process:	ciliary cell motility	flagellar cell motility	cilium movement involved in determination of left/right asymmetry	axonemal dynein complex assembly	cellular component assembly	cellular component biogenesis	developmental process	multicellular organismal process	cellular process	protein complex biogenesis	cilium movement	cellular component organization or biogenesis	macromolecular complex subunit organization	cellular component organization or biogenesis at cellular level	cellular component organization	locomotion	cellular component organization at cellular level	microtubule-based process	protein complex subunit organization	localization of cell	cell motility	cellular protein complex assembly	specification of symmetry	macromolecular complex assembly	determination of left/right symmetry	cellular component movement	epithelial cilium movement	multicellular organismal development	ciliary or flagellar motility	cellular macromolecular complex subunit organization	protein complex assembly	cellular macromolecular complex assembly	microtubule-based movement	determination of bilateral symmetry
1.39306	0.01648	2.08634	0.065622	1.62	Up	0.00939042	0.354679	C19orf60	55049	Chromosome 19 open reading frame 60	Hs.655317	55049	C19orf60	19	Molecular Function:	protein binding	binding
1.39306	0.01648	2.08634	0.065622	1.62	Up	0.00939042	0.354679	C6orf108	10591	Chromosome 6 open reading frame 108	Hs.109752	10591	C6orf108	6	Biological Process:	metabolic process	cell proliferation	nucleotide metabolic process	deoxyribonucleoside monophosphate catabolic process	positive regulation of cell growth	nucleobase, nucleoside, nucleotide and nucleic acid catabolic process	positive regulation of cellular process	nitrogen compound metabolic process	positive regulation of biological process	cellular process	regulation of cellular component size	positive regulation of cell size	cellular nitrogen compound catabolic process	regulation of cellular component organization	biological regulation	regulation of growth	nucleobase, nucleoside, nucleotide and nucleic acid metabolic process	regulation of cellular process	regulation of biological process	cellular component organization or biogenesis	regulation of biological quality	nucleoside phosphate metabolic process	nucleobase, nucleoside and nucleotide catabolic process	cellular component organization	positive regulation of growth	cellular nitrogen compound metabolic process	small molecule catabolic process	nucleoside monophosphate metabolic process	deoxyribonucleoside monophosphate metabolic process	cellular metabolic process	regulation of cell growth	nucleobase, nucleoside and nucleotide metabolic process	deoxyribonucleotide metabolic process	growth
1.39306	0.01648	2.08634	0.065622	1.62	Up	0.00939042	0.354679	TWISTNB	221830	TWIST neighbor	Hs.353035	221830	TWISTNB	7	Molecular Function:	DNA-directed RNA polymerase activity	RNA polymerase activity	transferase activity	catalytic activity	transferase activity, transferring phosphorus-containing groups	nucleotidyltransferase activity	Cellular Component:	nucleus	nucleolus	microtubule cytoskeleton	nuclear lumen	organelle lumen	intracellular organelle	intracellular part	membrane-bounded organelle	non-membrane-bounded organelle	all	nuclear part	cell	intracellular organelle lumen	intracellular membrane-bounded organelle	intracellular	organelle	cell part	membrane-enclosed lumen	intracellular non-membrane-bounded organelle	cytoskeleton	intracellular organelle part	cellular_component	organelle part
1.39306	0.01648	2.08634	0.065622	1.62	Up	0.00939042	0.354679	NFE2L3	9603	Nuclear factor (erythroid-derived 2)-like 3	Hs.404741	9603	NFE2L3	7	Biological Process:	regulation of transcription, DNA-dependent	transcription from RNA polymerase II promoter	nitrogen compound metabolic process	regulation of macromolecule metabolic process	cellular process	nucleic acid metabolic process	cellular macromolecule biosynthetic process	macromolecule metabolic process	gene expression	regulation of nucleobase, nucleoside, nucleotide and nucleic acid metabolic process	nucleobase, nucleoside, nucleotide and nucleic acid metabolic process	biological regulation	regulation of biological process	regulation of cellular process	cellular macromolecule metabolic process	regulation of nitrogen compound metabolic process	regulation of cellular metabolic process	cellular biosynthetic process	biosynthetic process	transcription, DNA-dependent	regulation of biosynthetic process	regulation of cellular macromolecule biosynthetic process	cellular nitrogen compound metabolic process	cellular metabolic process	RNA metabolic process	regulation of transcription	regulation of cellular biosynthetic process	regulation of metabolic process	regulation of primary metabolic process	primary metabolic process	metabolic process	regulation of gene expression	transcription	RNA biosynthetic process
2.39306	0.01648	3.08634	0.065622	1.62	Up	0.00939042	0.354679	SLC25A46	91137	Solute carrier family 25, member 46	Hs.75639	91137	SLC25A46	5	Biological Process:	transport	biological_process	establishment of localization	localization	all	Molecular Function:	molecular_function	all	Cellular Component:	cellular_component	mitochondrion	mitochondrial inner membrane	membrane	integral to membrane	organelle inner membrane	intracellular organelle	intracellular part	membrane-bounded organelle	all	membrane part	intrinsic to membrane	mitochondrial envelope	cytoplasmic part	organelle envelope	mitochondrial part	mitochondrial membrane	envelope	cell	intracellular membrane-bounded organelle	intracellular	organelle	cell part	cytoplasm	organelle membrane
1.39306	0.01648	2.08634	0.065622	1.62	Up	0.00939042	0.354679	PIGA	5277	Phosphatidylinositol glycan anchor biosynthesis, class A	Hs.137154	5277	PIGA	X	Biological Process:	C-terminal protein lipidation	GPI anchor biosynthetic process	biosynthetic process	positive regulation of metabolic process	preassembly of GPI anchor in ER membrane	post-translational protein modification	cellular protein metabolic process	glycerophospholipid metabolic process	positive regulation of biological process	lipoprotein metabolic process	cellular process	cellular macromolecule biosynthetic process	protein modification process	macromolecule metabolic process	biological regulation	glycerolipid biosynthetic process	organophosphate metabolic process	regulation of biological process	cellular macromolecule metabolic process	GPI anchor metabolic process	lipid metabolic process	protein lipidation	lipoprotein biosynthetic process	cellular biosynthetic process	lipid biosynthetic process	glycerolipid metabolic process	phosphatidylinositol metabolic process	phospholipid metabolic process	glycerophospholipid biosynthetic process	cellular metabolic process	regulation of metabolic process	primary metabolic process	metabolic process	protein metabolic process
1.39306	0.01648	2.08634	0.065622	1.62	Up	0.00939042	0.354679	LCMT1	51451	Leucine carboxyl methyltransferase 1	Hs.337730	51451	LCMT1	16	Biological Process:	protein modification process	C-terminal protein methylation	protein alkylation	cellular metabolic process	post-translational protein modification	cellular process	protein methylation	macromolecule methylation	macromolecule metabolic process	methylation	primary metabolic process	metabolic process	small molecule metabolic process	protein metabolic process	cellular macromolecule metabolic process	cellular protein metabolic process	one-carbon metabolic process	C-terminal protein amino acid modification	macromolecule modification	Molecular Function:	protein C-terminal carboxyl O-methyltransferase activity	protein binding	S-adenosylmethionine-dependent methyltransferase activity	transferase activity	protein carboxyl O-methyltransferase activity	carboxyl-O-methyltransferase activity	binding	catalytic activity	protein methyltransferase activity	transferase activity, transferring one-carbon groups	methyltransferase activity	O-methyltransferase activity
1.39306	0.01648	2.08634	0.065622	1.62	Up	0.00939042	0.354679	EPC1	80314	Enhancer of polycomb homolog 1 (Drosophila)	Hs.167805	80314	EPC1	10	Biological Process:	negative regulation of transcription from RNA polymerase II promoter	chromatin modification	regulation of growth	histone H4 acetylation	histone H2A acetylation	negative regulation of gene expression, epigenetic	positive regulation of transcription from RNA polymerase II promoter	negative regulation of gene expression	positive regulation of cellular process	negative regulation of cellular metabolic process	negative regulation of transcription, DNA-dependent	cellular process	positive regulation of nucleobase, nucleoside, nucleotide and nucleic acid metabolic process	negative regulation of biological process	positive regulation of biosynthetic process	negative regulation of biosynthetic process	negative regulation of macromolecule metabolic process	regulation of nucleobase, nucleoside, nucleotide and nucleic acid metabolic process	biological regulation	histone acetylation	peptidyl-amino acid modification	peptidyl-lysine acetylation	cellular component organization or biogenesis	transcription from RNA polymerase II promoter	positive regulation of transcription, DNA-dependent	cellular biosynthetic process	biosynthetic process	transcription, DNA-dependent	regulation of biosynthetic process	regulation of cellular macromolecule biosynthetic process	histone modification	cellular component organization at cellular level	RNA metabolic process	regulation of metabolic process
1.39306	0.01648	2.08634	0.065622	1.62	Up	0.00939042	0.354679	CTAGE5	4253	CTAGE family, member 5	Hs.540038	4253	CTAGE5	14	Molecular Function:	protein binding	enzyme activator activity	enzyme regulator activity	binding
1.39306	0.01648	2.08634	0.065622	1.62	Up	0.00939042	0.354679	SEC22A	26984	SEC22 vesicle trafficking protein homolog A (S. cerevisiae)	Hs.477361	26984	SEC22A	3	Biological Process:	ER to Golgi vesicle-mediated transport	protein transport	vesicle-mediated transport	establishment of protein localization	transport	Golgi vesicle transport	cellular localization	establishment of localization in cell	establishment of localization	intracellular transport	macromolecule localization	cellular process	protein localization	localization	Molecular Function:	transporter activity	Cellular Component:	endoplasmic reticulum	endoplasmic reticulum membrane	membrane	integral to membrane	endoplasmic reticulum part	intracellular organelle	intracellular part	membrane-bounded organelle	all	nuclear membrane-endoplasmic reticulum network	membrane part	intrinsic to membrane	cytoplasmic part	cell	endomembrane system	intracellular membrane-bounded organelle	intracellular
1.39306	0.01648	2.08634	0.065622	1.62	Up	0.00939042	0.354679	B3GNT2	10678	UDP-GlcNAc:betaGal beta-1,3-N-acetylglucosaminyltransferase 2	Hs.173203	10678	B3GNT2	2	Biological Process:	protein glycosylation	axon guidance	sensory perception of smell	biological_process	cell differentiation	taxis	neuron projection development	neuron development	developmental process	cellular component morphogenesis	response to external stimulus	multicellular organismal process	cellular process	anatomical structure development	axonogenesis	cellular macromolecule biosynthetic process	protein modification process	cell morphogenesis involved in differentiation	neuron differentiation	neurogenesis	macromolecule metabolic process	sensory perception	neurological system process	macromolecule glycosylation	response to chemical stimulus	cell morphogenesis	system development	cellular component organization or biogenesis	cellular macromolecule metabolic process	cell projection morphogenesis	response to stimulus	cellular biosynthetic process	cellular carbohydrate metabolic process	system process
1.39306	0.01648	2.08634	0.065622	1.62	Up	0.00939042	0.354679	SPRED2	200734	Sprouty-related, EVH1 domain containing 2	Hs.59332	200734	SPRED2	2	Biological Process:	inactivation of MAPK activity	multicellular organismal development	regulation of signal transduction	developmental process	regulation of catalytic activity	regulation of macromolecule metabolic process	multicellular organismal process	regulation of phosphorus metabolic process	regulation of phosphorylation	cellular process	negative regulation of molecular function	protein modification process	signaling	macromolecule metabolic process	negative regulation of catalytic activity	biological regulation	intracellular signal transduction	signal transduction via phosphorylation event	negative regulation of kinase activity	regulation of biological process	regulation of cellular process	cellular macromolecule metabolic process	regulation of cellular metabolic process	negative regulation of transferase activity	phosphorus metabolic process	response to stimulus	regulation of transferase activity	regulation of signaling	intracellular protein kinase cascade	cellular metabolic process	regulation of protein serine/threonine kinase activity	negative regulation of protein serine/threonine kinase activity	phosphorylation	negative regulation of MAP kinase activity
1.39306	0.01648	2.08634	0.065622	1.62	Up	0.00939042	0.354679	ANKS3	124401	Ankyrin repeat and sterile alpha motif domain containing 3	Hs.654859	124401	ANKS3	16
1.39306	0.01648	2.08634	0.065622	1.62	Up	0.00939042	0.354679	100507047	100507047	hypothetical LOC100507047	-	100507047	-	-
1.39306	0.01648	2.08634	0.065622	1.62	Up	0.00939042	0.354679	PDCD5	9141	Programmed cell death 5	Hs.443831	9141	PDCD5	19	Biological Process:	apoptosis	induction of apoptosis	positive regulation of cellular process	positive regulation of programmed cell death	positive regulation of apoptosis	positive regulation of biological process	induction of programmed cell death	positive regulation of cell death	cellular process	cell death	regulation of programmed cell death	biological regulation	death	regulation of cell death	regulation of cellular process	regulation of biological process	programmed cell death	regulation of apoptosis	Molecular Function:	DNA binding	binding	nucleic acid binding	Cellular Component:	nucleus	cytoplasm	intracellular membrane-bounded organelle	intracellular organelle	intracellular part	intracellular	membrane-bounded organelle	organelle	cell part	all	cell
2.39306	0.01648	3.08634	0.065622	1.62	Up	0.00939042	0.354679	ENPP1	5167	Ectonucleotide pyrophosphatase/phosphodiesterase 1	Hs.527295	5167	ENPP1	6	Biological Process:	generation of precursor metabolites and energy	vitamin metabolic process	water-soluble vitamin metabolic process	phosphate metabolic process	immune response	nucleoside triphosphate catabolic process	negative regulation of cell growth	regulation of bone mineralization	inorganic diphosphate transport	cellular phosphate ion homeostasis	sequestering of triglyceride	biomineral tissue development	negative regulation of protein autophosphorylation	cellular response to insulin stimulus	negative regulation of fat cell differentiation	negative regulation of glycogen biosynthetic process	negative regulation of glucose import	negative regulation of insulin receptor signaling pathway	3'-phosphoadenosine 5'-phosphosulfate metabolic process	oxidation-reduction process	negative regulation of developmental process	cell differentiation	negative regulation of cellular metabolic process	energy reserve metabolic process	regulation of phosphorylation	negative regulation of phosphate metabolic process	regulation of cellular component size	regulation of cellular component organization	negative regulation of biosynthetic process	regulation of glucose metabolic process	biological regulation	regulation of multicellular organismal process	cellular component organization or biogenesis	negative regulation of protein phosphorylation
1.39306	0.01648	2.08634	0.065622	1.62	Up	0.00939042	0.354679	NCRNA00095	283932	Non-protein coding RNA 95	Hs.152149	283932	NCRNA00095	16
1.39306	0.01648	2.08634	0.065622	1.62	Up	0.00939042	0.354679	ZBTB9	221504	Zinc finger and BTB domain containing 9	Hs.591805	221504	ZBTB9	6	Molecular Function:	DNA binding	zinc ion binding	metal ion binding	cation binding	ion binding	binding	transition metal ion binding	nucleic acid binding	Cellular Component:	intracellular	nucleus	intracellular membrane-bounded organelle	intracellular organelle	intracellular part	membrane-bounded organelle	organelle	all	cell part	cellular_component	cell
1.39306	0.01648	2.08634	0.065622	1.62	Up	0.00939042	0.354679	OLR1	4973	Oxidized low density lipoprotein (lectin-like) receptor 1	Hs.412484	4973	OLR1	12	Biological Process:	proteolysis	inflammatory response	cell adhesion	leukocyte cell-cell adhesion	blood coagulation	blood circulation	cell death	lipoprotein metabolic process	response to hydrogen peroxide	leukocyte migration	response to oxidative stress	response to reactive oxygen species	cell-cell adhesion	multicellular organismal process	cellular process	response to inorganic substance	macromolecule metabolic process	biological regulation	defense response	response to chemical stimulus	cell migration	cellular macromolecule metabolic process	regulation of biological quality	response to stimulus	system process	circulatory system process	locomotion	cellular metabolic process	localization of cell	wound healing	response to wounding	cell motility	primary metabolic process	metabolic process
1.39306	0.01648	2.08634	0.065622	1.62	Up	0.00939042	0.354679	AGAP10	728127	ArfGAP with GTPase domain, ankyrin repeat and PH domain 10	Hs.712688	728127	AGAP10	10	Biological Process:	regulation of ARF GTPase activity	regulation of hydrolase activity	ribonucleotide metabolic process	Ras protein signal transduction	purine nucleotide catabolic process	cellular process	signaling	ribonucleoside triphosphate metabolic process	regulation of nucleobase, nucleoside, nucleotide and nucleic acid metabolic process	biological regulation	intracellular signal transduction	GTP catabolic process	response to stimulus	nucleoside phosphate metabolic process	nucleobase, nucleoside and nucleotide catabolic process	purine nucleoside triphosphate catabolic process	regulation of GTPase activity	regulation of Ras GTPase activity	purine nucleotide metabolic process	ribonucleoside triphosphate catabolic process	purine ribonucleoside triphosphate catabolic process	regulation of metabolic process	regulation of Ras protein signal transduction	regulation of small GTPase mediated signal transduction	heterocycle metabolic process	nucleotide catabolic process	regulation of molecular function	regulation of nucleotide metabolic process	small molecule metabolic process	nucleotide metabolic process	signal transduction	regulation of purine nucleotide catabolic process	regulation of GTP catabolic process	regulation of ARF protein signal transduction
1.39306	0.01648	2.08634	0.065622	1.62	Up	0.00939042	0.354679	MAP1B	4131	Microtubule-associated protein 1B	Hs.335079	4131	MAP1B	5	Biological Process:	microtubule bundle formation	negative regulation of microtubule depolymerization	synapse assembly	central nervous system development	response to mechanical stimulus	response to carbohydrate stimulus	embryo development	response to inorganic substance	peripheral nervous system axon regeneration	dendrite development	response to insecticide	developmental maturation	positive regulation of microtubule polymerization	response to nutrient levels	response to estradiol stimulus	response to vitamin A	response to drug	response to peptide hormone stimulus	positive regulation of neuron differentiation	positive regulation of axon extension	neuron development	response to axon injury	response to protein stimulus	induction of synaptic plasticity by chemical substance	cell differentiation	positive regulation of cellular process	regulation of neuron projection development	response to toxin	positive regulation of cellular component organization	regulation of cellular component size	protein complex biogenesis	protein polymerization	axon extension	response to estrogen stimulus
1.39306	0.01648	2.08634	0.065622	1.62	Up	0.00939042	0.354679	WDR48	57599	WD repeat domain 48	Hs.109778	57599	WDR48	3	Biological Process:	protein deubiquitination	interspecies interaction between organisms	protein modification by small protein removal	multi-organism process	cellular metabolic process	cellular macromolecule metabolic process	protein metabolic process	cellular process	protein modification process	cellular protein metabolic process	protein modification by small protein conjugation or removal	macromolecule metabolic process	primary metabolic process	macromolecule modification	metabolic process	Molecular Function:	protein binding	binding	Cellular Component:	nucleus	cytoplasm	lysosome	intracellular membrane-bounded organelle	intracellular organelle	intracellular part	intracellular	membrane-bounded organelle	vacuole	organelle	cell part	all	cytoplasmic part	lytic vacuole	cell
1.39306	0.01648	2.08634	0.065622	1.62	Up	0.00939042	0.354679	BEST1	7439	Bestrophin 1	Hs.712676	7439	BEST1	11	Biological Process:	ion transport	visual perception	transepithelial chloride transport	response to stimulus	transport	establishment of localization	multicellular organismal process	inorganic anion transport	sensory perception of light stimulus	system process	chloride transport	localization	sensory perception	transepithelial transport	anion transport	neurological system process	Molecular Function:	ion channel activity	chloride channel activity	substrate-specific transmembrane transporter activity	substrate-specific channel activity	substrate-specific transporter activity	transporter activity	ion transmembrane transporter activity	anion channel activity	channel activity	anion transmembrane transporter activity	transmembrane transporter activity	passive transmembrane transporter activity	Cellular Component:	membrane fraction	cytosol	plasma membrane	integral to membrane
2.39306	0.01648	3.08634	0.065622	1.62	Up	0.00939042	0.354679	SUSD1	64420	Sushi domain containing 1	Hs.494827	64420	SUSD1	9	Molecular Function:	calcium ion binding	cation binding	ion binding	binding	metal ion binding	Cellular Component:	membrane	integral to membrane	intrinsic to membrane	cell	all	cellular_component	cell part	membrane part
1.39306	0.01648	2.08634	0.065622	1.62	Up	0.00939042	0.354679	SUGT1	10910	SGT1, suppressor of G2 allele of SKP1 (S. cerevisiae)	Hs.281902	10910	SUGT1	13	Biological Process:	mitosis	cellular component organization at cellular level	mitotic cell cycle	cell cycle phase	cellular component organization or biogenesis	cellular process	organelle organization	cell cycle process	nuclear division	cellular component organization or biogenesis at cellular level	M phase of mitotic cell cycle	organelle fission	cell cycle	cellular component organization	M phase	Molecular Function:	binding	Cellular Component:	ubiquitin ligase complex	kinetochore	intracellular organelle	intracellular part	non-membrane-bounded organelle	all	chromosome, centromeric region	chromosome	cell	intracellular	organelle	protein complex	cell part	chromosomal part	intracellular non-membrane-bounded organelle	intracellular organelle part
1.39306	0.01648	2.08634	0.065622	1.62	Up	0.00939042	0.354679	100130093	100130093	hypothetical LOC100130093	-	100130093	-	-
1.39306	0.01648	2.08634	0.065622	1.62	Up	0.00939042	0.354679	C11orf31	280636	Chromosome 11 open reading frame 31	Hs.655373	280636	C11orf31	11	Biological Process:	cell redox homeostasis	regulation of biological process	regulation of cellular process	homeostatic process	cellular homeostasis	biological regulation	regulation of biological quality	cellular process	Molecular Function:	selenium binding	binding
1.39306	0.01648	2.08634	0.065622	1.62	Up	0.00939042	0.354679	100507102	100507102	protein FAM36A-like	-	100507102	-	-
1.39306	0.01648	2.08634	0.065622	1.62	Up	0.00939042	0.354679	CYTSA	23384	Cytospin A	Hs.474384	23384	CYTSA	22	Biological Process:	cell cycle	cell division	cellular process
1.39306	0.01648	2.08634	0.065622	1.62	Up	0.00939042	0.354679	NDUFS7	374291	NADH dehydrogenase (ubiquinone) Fe-S protein 7, 20kDa (NADH-coenzyme Q reductase)	Hs.211914	374291	NDUFS7	19	Biological Process:	mitochondrial electron transport, NADH to ubiquinone	transport	respiratory electron transport chain	mitochondrial respiratory chain complex I assembly	cellular component assembly	oxidation-reduction process	cellular component biogenesis	NADH dehydrogenase complex assembly	organelle organization	cellular process	protein complex biogenesis	mitochondrial ATP synthesis coupled electron transport	cellular component organization or biogenesis	mitochondrion organization	electron transport chain	mitochondrial respiratory chain complex assembly	phosphorus metabolic process	macromolecular complex subunit organization	cellular component organization or biogenesis at cellular level	energy derivation by oxidation of organic compounds	cellular component organization	cellular component organization at cellular level	cellular metabolic process	protein complex subunit organization	ATP synthesis coupled electron transport	phosphorylation	generation of precursor metabolites and energy	cellular protein complex assembly	macromolecular complex assembly	metabolic process	phosphate metabolic process	establishment of localization	cellular macromolecular complex subunit organization	protein complex assembly
1.39306	0.01648	2.08634	0.065622	1.62	Up	0.00939042	0.354679	100507020	100507020	hypothetical protein LOC100507020	-	100507020	-	-
1.39306	0.01648	2.08634	0.065622	1.62	Up	0.00939042	0.354679	ACAA1	30	Acetyl-Coenzyme A acyltransferase 1	Hs.643487	30	ACAA1	3	Biological Process:	generation of precursor metabolites and energy	fatty acid metabolic process	fatty acid beta-oxidation using acyl-CoA oxidase	cellular lipid metabolic process	oxidation-reduction process	carboxylic acid metabolic process	cellular metabolic process	carboxylic acid catabolic process	organic acid metabolic process	fatty acid oxidation	cellular process	lipid oxidation	catabolic process	primary metabolic process	cellular ketone metabolic process	metabolic process	monocarboxylic acid metabolic process	cellular lipid catabolic process	organic acid catabolic process	cellular catabolic process	small molecule metabolic process	fatty acid beta-oxidation	monocarboxylic acid catabolic process	lipid metabolic process	lipid modification	fatty acid catabolic process	lipid catabolic process	small molecule catabolic process	oxoacid metabolic process	Molecular Function:	acetyl-CoA C-acyltransferase activity	protein binding	acyltransferase activity	transferase activity
3.39306	0.01648	4.08634	0.065622	1.62	Up	0.00939042	0.354679	STK40	83931	Serine/threonine kinase 40	Hs.471768	83931	STK40	1	Biological Process:	protein phosphorylation	phosphate metabolic process	cellular metabolic process	cellular macromolecule metabolic process	protein metabolic process	phosphorus metabolic process	phosphorylation	cellular process	protein modification process	cellular protein metabolic process	macromolecule metabolic process	primary metabolic process	macromolecule modification	metabolic process	Molecular Function:	nucleotide binding	protein serine/threonine kinase activity	ATP binding	transferase activity	purine ribonucleoside triphosphate binding	purine nucleotide binding	binding	protein kinase activity	phosphotransferase activity, alcohol group as acceptor	catalytic activity	transferase activity, transferring phosphorus-containing groups	adenyl ribonucleotide binding	ribonucleotide binding	adenyl nucleotide binding	purine ribonucleotide binding	kinase activity	Cellular Component:	nucleus	nucleolus
1.39306	0.01648	2.08634	0.065622	1.62	Up	0.00939042	0.354679	GADD45B	4616	Growth arrest and DNA-damage-inducible, beta	Hs.110571	4616	GADD45B	19	Biological Process:	activation of MAPKKK activity	activation of MAPKK activity	negative regulation of protein kinase activity	apoptosis	response to stress	multicellular organismal development	cell differentiation	regulation of cell cycle	positive regulation of kinase activity	developmental process	positive regulation of transferase activity	regulation of catalytic activity	regulation of macromolecule metabolic process	multicellular organismal process	cellular process	regulation of phosphorus metabolic process	regulation of phosphorylation	negative regulation of molecular function	protein modification process	cell death	signaling	macromolecule metabolic process	negative regulation of catalytic activity	biological regulation	intracellular signal transduction	signal transduction via phosphorylation event	negative regulation of kinase activity	regulation of biological process	regulation of cellular process	cellular macromolecule metabolic process	positive regulation of catalytic activity	regulation of cellular metabolic process	programmed cell death	negative regulation of transferase activity
1.39306	0.01648	2.08634	0.065622	1.62	Up	0.00939042	0.354679	LOC147727	147727	Hypothetical LOC147727	Hs.631616	147727	LOC147727	19
1.39306	0.01648	2.08634	0.065622	1.62	Up	0.00939042	0.354679	NDUFB9	4715	NADH dehydrogenase (ubiquinone) 1 beta subcomplex, 9, 22kDa	Hs.15977	4715	NDUFB9	8	Biological Process:	mitochondrial electron transport, NADH to ubiquinone	transport	sensory perception of sound	respiratory electron transport chain	oxidation-reduction process	cellular metabolic process	ATP synthesis coupled electron transport	multicellular organismal process	phosphorylation	cellular process	generation of precursor metabolites and energy	mitochondrial ATP synthesis coupled electron transport	sensory perception	neurological system process	metabolic process	phosphate metabolic process	establishment of localization	electron transport chain	sensory perception of mechanical stimulus	phosphorus metabolic process	cellular respiration	system process	oxidative phosphorylation	energy derivation by oxidation of organic compounds	localization	Molecular Function:	NADH dehydrogenase (ubiquinone) activity	NADH dehydrogenase activity	oxidoreductase activity	NADH dehydrogenase (quinone) activity	oxidoreductase activity, acting on NADH or NADPH, quinone or similar compound as acceptor	catalytic activity	oxidoreductase activity, acting on NADH or NADPH	Cellular Component:
1.39306	0.01648	2.08634	0.065622	1.62	Up	0.00939042	0.354679	100506989	100506989	hypothetical LOC100506989	-	100506989	-	-
1.39306	0.01648	2.08634	0.065622	1.62	Up	0.00939042	0.354679	TRIB3	57761	Tribbles homolog 3 (Drosophila)	Hs.516826	57761	TRIB3	20	Biological Process:	protein phosphorylation	negative regulation of protein kinase activity	apoptosis	response to stress	insulin receptor signaling pathway	regulation of glucose transport	positive regulation of protein binding	cellular response to insulin stimulus	regulation of MAP kinase activity	cellular lipid metabolic process	negative regulation of fat cell differentiation	negative regulation of fatty acid biosynthetic process	nerve growth factor receptor signaling pathway	phosphatidylinositol-mediated signaling	positive regulation of ubiquitin-protein ligase activity	negative regulation of developmental process	cell differentiation	regulation of fatty acid biosynthetic process	positive regulation of cellular process	negative regulation of cellular metabolic process	positive regulation of binding	regulation of phosphorylation	positive regulation of protein ubiquitination	cell death	negative regulation of biosynthetic process	biological regulation	intracellular signal transduction	positive regulation of catalytic activity	lipid metabolic process	positive regulation of protein metabolic process	cellular biosynthetic process	response to stimulus	lipid biosynthetic process	biosynthetic process
1.39306	0.01648	2.08634	0.065622	1.62	Up	0.00939042	0.354679	IKBKG	8517	Inhibitor of kappa light polypeptide gene enhancer in B-cells, kinase gamma	Hs.43505	8517	IKBKG	X	Biological Process:	activation of MAPK activity	B cell homeostasis	toll-like receptor signaling pathway	MyD88-dependent toll-like receptor signaling pathway	MyD88-independent toll-like receptor signaling pathway	induction of apoptosis	immune response	response to DNA damage stimulus	I-kappaB kinase/NF-kappaB cascade	activation of NF-kappaB-inducing kinase activity	JNK cascade	Toll signaling pathway	toll-like receptor 1 signaling pathway	toll-like receptor 2 signaling pathway	toll-like receptor 3 signaling pathway	toll-like receptor 4 signaling pathway	positive regulation of I-kappaB kinase/NF-kappaB cascade	interspecies interaction between organisms	innate immune response	T cell receptor signaling pathway	positive regulation of NF-kappaB transcription factor activity	stress-activated MAPK cascade	positive regulation of cellular process	positive regulation of binding	positive regulation of transferase activity	apoptosis	induction of programmed cell death	regulation of phosphorylation	pattern recognition receptor signaling pathway	immune response-activating signal transduction	cell death	regulation of nucleobase, nucleoside, nucleotide and nucleic acid metabolic process	immune response-regulating signaling pathway	biological regulation
1.39306	0.01648	2.08634	0.065622	1.62	Up	0.00939042	0.354679	LEO1	123169	Leo1, Paf1/RNA polymerase II complex component, homolog (S. cerevisiae)	Hs.567662	123169	LEO1	15	Biological Process:	histone monoubiquitination	histone H2B ubiquitination	cellular component organization at cellular level	chromatin organization	cellular metabolic process	protein monoubiquitination	organelle organization	cellular process	protein modification process	macromolecule metabolic process	primary metabolic process	metabolic process	histone ubiquitination	protein modification by small protein conjugation	cellular component organization or biogenesis	protein metabolic process	cellular macromolecule metabolic process	covalent chromatin modification	chromosome organization	cellular protein metabolic process	cellular component organization or biogenesis at cellular level	protein modification by small protein conjugation or removal	cellular component organization	chromatin modification	macromolecule modification	histone modification	protein ubiquitination	Molecular Function:	protein binding	binding	Cellular Component:	nucleus	Cdc73/Paf1 complex	nucleoplasm
1.39306	0.01648	2.08634	0.065622	1.62	Up	0.00939042	0.354679	LOC344967	344967	Acyl-CoA thioesterase 7 pseudogene	Hs.534633	344967	LOC344967	4	Molecular Function:	carboxylesterase activity	palmitoyl-CoA hydrolase activity	hydrolase activity	CoA hydrolase activity	hydrolase activity, acting on ester bonds	thiolester hydrolase activity	acyl-CoA thioesterase activity	catalytic activity	Cellular Component:	cytoplasm	intracellular part	intracellular	cell	all	cellular_component	cell part
1.39306	0.01648	2.08634	0.065622	1.62	Up	0.00939042	0.354679	FAM160A2	84067	Family with sequence similarity 160, member A2	Hs.501793	84067	FAM160A2	11	Biological Process:	endosome organization	lysosome organization	endosome to lysosome transport	protein transport	early endosome to late endosome transport	establishment of protein localization	cellular component organization at cellular level	transport	cellular localization	vacuolar transport	establishment of localization in cell	intracellular transport	cellular process	organelle organization	vacuole organization	endosome transport	cellular component organization or biogenesis	establishment of localization	lysosomal transport	macromolecule localization	vesicle-mediated transport	protein localization	cellular component organization or biogenesis at cellular level	cellular component organization	localization	Molecular Function:	protein binding	binding	Cellular Component:	FHF complex	intracellular part	intracellular	cell part	all
1.39306	0.01648	2.08634	0.065622	1.62	Up	0.00939042	0.354679	CCNE2	9134	Cyclin E2	Hs.567387	9134	CCNE2	8	Biological Process:	cell cycle checkpoint	regulation of cyclin-dependent protein kinase activity	G1/S transition of mitotic cell cycle	mitotic cell cycle	DNA-dependent DNA replication initiation	cell division	nitrogen compound metabolic process	regulation of catalytic activity	regulation of macromolecule metabolic process	regulation of phosphorus metabolic process	regulation of phosphorylation	cellular process	negative regulation of cellular process	cellular macromolecule biosynthetic process	nucleic acid metabolic process	protein modification process	interphase of mitotic cell cycle	macromolecule metabolic process	negative regulation of biological process	nucleobase, nucleoside, nucleotide and nucleic acid metabolic process	biological regulation	DNA-dependent DNA replication	cell cycle phase	regulation of cellular process	regulation of biological process	cellular macromolecule metabolic process	regulation of cellular metabolic process	regulation of cell cycle arrest	negative regulation of cell cycle	phosphorus metabolic process	cellular biosynthetic process	regulation of transferase activity	biosynthetic process	cell cycle
1.39306	0.01648	2.08634	0.065622	1.62	Up	0.00939042	0.354679	TEAD2	8463	TEA domain family member 2	Hs.515534	8463	TEAD2	19	Biological Process:	transcription, DNA-dependent	regulation of transcription, DNA-dependent	hippo signaling cascade	positive regulation of transcription from RNA polymerase II promoter	positive regulation of cellular process	nitrogen compound metabolic process	positive regulation of biological process	positive regulation of metabolic process	regulation of macromolecule metabolic process	cellular process	positive regulation of nucleobase, nucleoside, nucleotide and nucleic acid metabolic process	nucleic acid metabolic process	cellular macromolecule biosynthetic process	signaling	positive regulation of macromolecule metabolic process	macromolecule metabolic process	positive regulation of biosynthetic process	regulation of nucleobase, nucleoside, nucleotide and nucleic acid metabolic process	gene expression	biological regulation	nucleobase, nucleoside, nucleotide and nucleic acid metabolic process	intracellular signal transduction	regulation of cellular process	regulation of biological process	positive regulation of cellular biosynthetic process	regulation of nitrogen compound metabolic process	cellular macromolecule metabolic process	regulation of cellular metabolic process	transcription from RNA polymerase II promoter	positive regulation of transcription, DNA-dependent	response to stimulus	cellular biosynthetic process	biosynthetic process	regulation of biosynthetic process
4.39306	0.01648	5.08634	0.065622	1.62	Up	0.00939042	0.354679	PRKACA	5566	Protein kinase, cAMP-dependent, catalytic, alpha	Hs.631630	5566	PRKACA	19	Biological Process:	G2/M transition of mitotic cell cycle	mitotic cell cycle	mesoderm formation	carbohydrate metabolic process	glucose metabolic process	gluconeogenesis	energy reserve metabolic process	protein phosphorylation	lipid metabolic process	water transport	activation of phospholipase C activity	intracellular protein kinase cascade	blood coagulation	peptidyl-serine phosphorylation	triglyceride catabolic process	activation of protein kinase A activity	regulation of cellular respiration	protein autophosphorylation	positive regulation of protein export from nucleus	nerve growth factor receptor signaling pathway	regulation of insulin secretion	negative regulation of meiotic cell cycle	regulation of synaptic transmission, glutamatergic	transmembrane transport	cellular response to parathyroid hormone stimulus	cellular response to glucagon stimulus	oxidation-reduction process	regulation of hydrolase activity	positive regulation of transferase activity	regulation of phosphorylation	formation of primary germ layer	hexose biosynthetic process	protein targeting	regulation of peptide transport
2.39306	0.01648	3.08634	0.065622	1.62	Up	0.00939042	0.354679	PCSK4	54760	Proprotein convertase subtilisin/kexin type 4	Hs.46884	54760	PCSK4	19	Biological Process:	proteolysis	binding of sperm to zona pellucida	acrosome reaction	fertilization	sperm capacitation	multicellular organism reproduction	spermatid development	cell differentiation	reproduction	germ cell development	calcium ion-dependent exocytosis	establishment of localization in cell	cell maturation	developmental process	developmental maturation	multicellular organismal process	cellular process	anatomical structure development	male gamete generation	multicellular organismal reproductive process	macromolecule metabolic process	spermatid differentiation	reproductive process	exocytosis	secretion	vesicle-mediated transport	cell recognition	sexual reproduction	transport	cellular localization	spermatogenesis	primary metabolic process	metabolic process	single fertilization
4.78374	0.052272	5.46379	0.141897	1.6	Up	0.0460569	0.785317	ANXA6	309	Annexin A6	Hs.412117	309	ANXA6	5	Molecular Function:	calcium ion binding	protein binding	calcium-dependent phospholipid binding	lipid binding	phospholipid binding	cation binding	ion binding	binding	metal ion binding	Cellular Component:	cytoplasm	melanosome	intracellular organelle	intracellular part	membrane-bounded organelle	all	cytoplasmic part	vesicle	cell	membrane-bounded vesicle	intracellular membrane-bounded organelle	intracellular	organelle	cell part	cytoplasmic vesicle	cytoplasmic membrane-bounded vesicle	pigment granule	cellular_component
6.25018	0.066248	5.57498	0.030701	1.6	Down	0.011493	0.426723	SETD1A	9739	SET domain containing 1A	Hs.297483	9739	SETD1A	16	Biological Process:	chromatin modification	cellular component organization at cellular level	cellular component organization or biogenesis	chromatin organization	cellular process	organelle organization	chromosome organization	cellular component organization or biogenesis at cellular level	cellular component organization	Molecular Function:	nucleotide binding	RNA binding	protein binding	methyltransferase activity	transferase activity	histone-lysine N-methyltransferase activity	N-methyltransferase activity	binding	protein-lysine N-methyltransferase activity	lysine N-methyltransferase activity	catalytic activity	protein methyltransferase activity	histone methyltransferase activity	transferase activity, transferring one-carbon groups	S-adenosylmethionine-dependent methyltransferase activity	nucleic acid binding	Cellular Component:	nucleus	chromosome	nuclear speck	histone methyltransferase complex	Set1C/COMPASS complex	nucleoplasm	nuclear lumen
5.39024	0.073806	4.71974	0.10834	1.59	Down	0.0361643	0.785317	POLDIP2	26073	Polymerase (DNA-directed), delta interacting protein 2	Hs.241543	26073	POLDIP2	17	Cellular Component:	nucleus	mitochondrion	mitochondrial nucleoid	organelle lumen	intracellular organelle	intracellular part	membrane-bounded organelle	non-membrane-bounded organelle	all	cytoplasmic part	mitochondrial part	nucleoid	mitochondrial matrix	cell	intracellular organelle lumen	intracellular membrane-bounded organelle	intracellular	organelle	cell part	membrane-enclosed lumen	cytoplasm	intracellular non-membrane-bounded organelle	intracellular organelle part	cellular_component	organelle part
5.34047	0.123574	4.67131	0.065622	1.59	Down	0.0410467	0.785317	DCTN1	1639	Dynactin 1 (p150, glued homolog, Drosophila)	Hs.516111	1639	DCTN1	2	Biological Process:	G2/M transition of mitotic cell cycle	mitotic cell cycle	mitosis	nervous system development	cell death	cellular component organization at cellular level	interphase	developmental process	multicellular organismal process	organelle organization	cellular process	anatomical structure development	interphase of mitotic cell cycle	nuclear division	M phase of mitotic cell cycle	death	M phase	multicellular organismal development	cell cycle phase	cellular component organization or biogenesis	system development	cell cycle process	cellular component organization or biogenesis at cellular level	organelle fission	cell cycle	cellular component organization	Molecular Function:	motor activity	protein binding	hydrolase activity	hydrolase activity, acting on acid anhydrides, in phosphorus-containing anhydrides	nucleoside-triphosphatase activity	binding	hydrolase activity, acting on acid anhydrides
5.91662	0.01648	6.56923	0.095342	1.57	Up	0.0212816	0.722137	HIVEP1	3096	Human immunodeficiency virus type I enhancer binding protein 1	Hs.567284	3096	HIVEP1	6	Biological Process:	negative regulation of transcription from RNA polymerase II promoter	negative regulation of gene expression	negative regulation of cellular metabolic process	nitrogen compound metabolic process	negative regulation of cellular biosynthetic process	negative regulation of transcription, DNA-dependent	regulation of macromolecule metabolic process	cellular process	negative regulation of cellular process	nucleic acid metabolic process	cellular macromolecule biosynthetic process	negative regulation of biological process	macromolecule metabolic process	negative regulation of biosynthetic process	negative regulation of macromolecule metabolic process	regulation of nucleobase, nucleoside, nucleotide and nucleic acid metabolic process	gene expression	negative regulation of nucleobase, nucleoside, nucleotide and nucleic acid metabolic process	nucleobase, nucleoside, nucleotide and nucleic acid metabolic process	biological regulation	regulation of biological process	regulation of cellular process	cellular macromolecule metabolic process	regulation of nitrogen compound metabolic process	regulation of cellular metabolic process	negative regulation of RNA metabolic process	transcription from RNA polymerase II promoter	cellular biosynthetic process	negative regulation of metabolic process	biosynthetic process	transcription, DNA-dependent	regulation of biosynthetic process	regulation of cellular macromolecule biosynthetic process	cellular nitrogen compound metabolic process
4.85249	0.01648	5.50279	0.102896	1.57	Up	0.02473	0.785317	ST6GALNAC4	27090	ST6 (alpha-N-acetyl-neuraminyl-2,3-beta-galactosyl-1,3)-N-acetylgalactosaminide alpha-2,6-sialyltransferase 4	Hs.3972	27090	ST6GALNAC4	9	Biological Process:	protein glycosylation	glycolipid metabolic process	cellular metabolic process	cellular process	glycoprotein metabolic process	cellular macromolecule biosynthetic process	protein modification process	macromolecule metabolic process	primary metabolic process	macromolecule glycosylation	metabolic process	protein metabolic process	cellular macromolecule metabolic process	glycoprotein biosynthetic process	cellular lipid metabolic process	carbohydrate metabolic process	lipid metabolic process	cellular biosynthetic process	cellular carbohydrate metabolic process	cellular protein metabolic process	biosynthetic process	membrane lipid metabolic process	macromolecule modification	macromolecule biosynthetic process	glycosylation	Molecular Function:	sialyltransferase activity	(alpha-N-acetylneuraminyl-2,3-beta-galactosyl-1,3)-N-acetyl-galactosaminide 6-alpha-sialyltransferase activity	transferase activity, transferring glycosyl groups	transferase activity	catalytic activity	Cellular Component:	Golgi membrane	soluble fraction
6.11866	0.098229	6.76731	0.060761	1.57	Up	0.0302752	0.785317	CHD7	55636	Chromodomain helicase DNA binding protein 7	Hs.20395	55636	CHD7	8	Biological Process:	skeletal system development	blood vessel development	in utero embryonic development	heart morphogenesis	chromatin assembly or disassembly	central nervous system development	adult heart development	sensory perception of sound	locomotory behavior	adult walking behavior	blood circulation	chromatin modification	cranial nerve development	T cell differentiation	female genitalia development	embryonic hindlimb morphogenesis	positive regulation of multicellular organism growth	inner ear morphogenesis	nose development	genitalia development	cognition	palate development	retina development in camera-type eye	regulation of growth hormone secretion	limb development	face development	head development	cell differentiation	reproduction	inner ear development	establishment of localization in cell	regulation of localization	limb morphogenesis	cellular process
4.47802	0.068483	5.12475	0.065895	1.57	Up	0.0209192	0.711725	FBXO21	23014	F-box protein 21	Hs.719089	23014	FBXO21	12	Biological Process:	ubiquitin-dependent protein catabolic process	protein ubiquitination	cellular metabolic process	cellular macromolecule catabolic process	modification-dependent macromolecule catabolic process	cellular process	protein modification process	proteolysis	modification-dependent protein catabolic process	macromolecule metabolic process	primary metabolic process	catabolic process	metabolic process	protein modification by small protein conjugation	cellular protein catabolic process	cellular catabolic process	cellular macromolecule metabolic process	protein metabolic process	protein catabolic process	cellular protein metabolic process	macromolecule catabolic process	proteolysis involved in cellular protein catabolic process	protein modification by small protein conjugation or removal	macromolecule modification	Molecular Function:	ubiquitin-protein ligase activity	catalytic activity	ligase activity, forming carbon-nitrogen bonds	acid-amino acid ligase activity	small conjugating protein ligase activity	ligase activity	Cellular Component:	ubiquitin ligase complex	intracellular part
6.06521	0.044772	6.70971	0.065895	1.56	Up	0.0149375	0.532244	KNTC1	9735	Kinetochore associated 1	Hs.300559	9735	KNTC1	12	Biological Process:	M phase of mitotic cell cycle	mitotic prometaphase	mitotic cell cycle	protein complex assembly	mitotic cell cycle checkpoint	regulation of exit from mitosis	cell division	regulation of mitotic cell cycle	cellular component assembly	cellular component biogenesis	organelle organization	cellular process	negative regulation of cellular process	protein complex biogenesis	negative regulation of biological process	cell cycle checkpoint	biological regulation	regulation of biological process	regulation of cellular process	cell cycle phase	cellular component organization or biogenesis	negative regulation of cell cycle	regulation of cell cycle arrest	macromolecular complex subunit organization	cellular component organization or biogenesis at cellular level	cell cycle	cellular component organization	cellular component organization at cellular level	protein complex subunit organization	nuclear division	cell cycle arrest	macromolecular complex assembly	M phase	regulation of cell cycle
6.9752	0.106766	6.33427	0.065622	1.56	Down	0.0361704	0.785317	BAI2	576	Brain-specific angiogenesis inhibitor 2	Hs.524138	576	BAI2	1	Biological Process:	G-protein coupled receptor protein signaling pathway	neuropeptide signaling pathway	cell surface receptor linked signaling pathway	regulation of biological process	regulation of cellular process	cellular process	signal transduction	cellular response to stimulus	response to stimulus	signaling	biological regulation	Molecular Function:	G-protein coupled receptor activity	transmembrane receptor activity	molecular transducer activity	receptor activity	signal transducer activity	Cellular Component:	plasma membrane	integral to membrane	intrinsic to membrane	cell periphery	cell	all	cellular_component	cell part	membrane	membrane part
3.97802	0.01648	4.60854	0.002856	1.55	Up	0.000702935	0.354679	ARHGAP17	55114	Rho GTPase activating protein 17	Hs.373793	55114	ARHGAP17	16	Biological Process:	actin filament organization	signal transduction	small GTPase mediated signal transduction	calcium ion-dependent exocytosis	regulation of small GTPase mediated signal transduction	regulation of signal transduction	cellular component organization at cellular level	transport	actin filament-based process	cellular localization	establishment of localization in cell	cellular process	organelle organization	actin cytoskeleton organization	regulation of response to stimulus	signaling	cytoskeleton organization	biological regulation	intracellular signal transduction	regulation of cellular process	regulation of biological process	establishment of localization	exocytosis	cellular component organization or biogenesis	secretion by cell	cellular response to stimulus	response to stimulus	secretion	vesicle-mediated transport	cellular component organization or biogenesis at cellular level	localization	cellular component organization	regulation of signaling	Molecular Function:
3.71499	0.01648	3.08634	0.065622	1.55	Down	0.0113863	0.425226	MCC	4163	Mutated in colorectal cancers	Hs.593171	4163	MCC	5	Biological Process:	signal transduction	negative regulation of epithelial cell migration	Wnt receptor signaling pathway	negative regulation of epithelial cell proliferation	negative regulation of canonical Wnt receptor signaling pathway	regulation of signal transduction	negative regulation of cell proliferation	regulation of epithelial cell proliferation	regulation of localization	cell communication	epithelial cell migration	multicellular organismal process	cellular process	negative regulation of cellular process	negative regulation of cell migration	regulation of locomotion	signaling	negative regulation of biological process	ameboidal cell migration	negative regulation of signaling	biological regulation	cell surface receptor linked signaling pathway	epithelium migration	regulation of cellular process	regulation of biological process	regulation of multicellular organismal process	cell migration	regulation of canonical Wnt receptor signaling pathway	negative regulation of cell communication	regulation of cell proliferation	canonical Wnt receptor signaling pathway	negative regulation of response to stimulus	negative regulation of locomotion	response to stimulus
3.71499	0.01648	3.08634	0.065622	1.55	Down	0.0113863	0.425226	KLHL12	59349	Kelch-like 12 (Drosophila)	Hs.706793	59349	KLHL12	1	Biological Process:	Wnt receptor signaling pathway	cell surface receptor linked signaling pathway	regulation of biological process	regulation of cellular process	cellular process	signal transduction	cellular response to stimulus	response to stimulus	signaling	biological regulation	Molecular Function:	protein binding	binding
3.71499	0.01648	3.08634	0.065622	1.55	Down	0.0113863	0.425226	P4HTM	54681	Prolyl 4-hydroxylase, transmembrane (endoplasmic reticulum)	Hs.654944	54681	P4HTM	3	Biological Process:	oxidation-reduction process	metabolic process	Molecular Function:	iron ion binding	calcium ion binding	oxidoreductase activity, acting on single donors with incorporation of molecular oxygen, incorporation of two	oxidoreductase activity, acting on paired donors, with incorporation or reduction of molecular oxygen	L-ascorbic acid binding	cation binding	carboxylic acid binding	binding	vitamin binding	catalytic activity	oxidoreductase activity	ion binding	transition metal ion binding	metal ion binding	oxidoreductase activity, acting on single donors with incorporation of molecular oxygen	dioxygenase activity	Cellular Component:	endoplasmic reticulum	endoplasmic reticulum membrane	membrane	integral to membrane	endoplasmic reticulum part	intracellular organelle	intracellular part	membrane-bounded organelle	all	nuclear membrane-endoplasmic reticulum network	membrane part	intrinsic to membrane	cytoplasmic part	cell
5.56298	0.01648	4.93656	0.084158	1.54	Down	0.0182305	0.629444	SKP2	6502	S-phase kinase-associated protein 2 (p45)	Hs.23348	6502	SKP2	5	Biological Process:	G1/S transition of mitotic cell cycle	S phase of mitotic cell cycle	protein polyubiquitination	mitotic cell cycle	ubiquitin-dependent protein catabolic process	cell proliferation	negative regulation of survival gene product expression	anaphase-promoting complex-dependent proteasomal ubiquitin-dependent protein catabolic process	positive regulation of estrogen receptor signaling pathway	regulation of cell cycle	regulation of steroid hormone receptor signaling pathway	negative regulation of gene expression	positive regulation of cellular process	positive regulation of programmed cell death	apoptosis	modification-dependent macromolecule catabolic process	cellular process	cell death	signaling	regulation of programmed cell death	negative regulation of biological process	positive regulation of signaling	negative regulation of macromolecule metabolic process	regulation of estrogen receptor signaling pathway	biological regulation	proteasomal ubiquitin-dependent protein catabolic process	cell cycle phase	programmed cell death	protein catabolic process	response to stimulus	macromolecule catabolic process	positive regulation of cell communication	positive regulation of steroid hormone receptor signaling pathway	positive regulation of apoptosis
4.29674	0.112803	3.6713	0.065622	1.54	Down	0.0408867	0.785317	FAM46C	54855	Family with sequence similarity 46, member C	Hs.356216	54855	FAM46C	1
4.29674	0.079843	3.6713	0.065622	1.54	Down	0.026236	0.785317	KIF23	9493	Kinesin family member 23	Hs.270845	9493	KIF23	15	Biological Process:	mitotic spindle elongation	M phase of mitotic cell cycle	mitotic cell cycle	cytokinesis	microtubule-based movement	mitosis	blood coagulation	cellular component organization at cellular level	microtubule-based process	wound healing	response to wounding	multicellular organismal process	organelle organization	cellular process	nuclear division	microtubule cytoskeleton organization	cytoskeleton organization	biological regulation	cell division	M phase	spindle elongation	cell cycle phase	spindle organization	cellular component organization or biogenesis	hemostasis	response to stress	regulation of biological quality	mitotic spindle organization	response to stimulus	cell cycle process	cellular component organization or biogenesis at cellular level	organelle fission	cell cycle	cellular component organization
4.29674	0.079843	3.6713	0.065622	1.54	Down	0.026236	0.785317	YIPF5	81555	Yip1 domain family, member 5	Hs.372050	81555	YIPF5	5	Biological Process:	protein transport	vesicle-mediated transport	establishment of protein localization	transport	protein localization	establishment of localization	localization	cellular process	macromolecule localization	Cellular Component:	endoplasmic reticulum	endoplasmic reticulum membrane	Golgi apparatus	integral to membrane	ER to Golgi transport vesicle	cytoplasmic vesicle	Golgi cisterna membrane	endoplasmic reticulum part	intracellular organelle	membrane-bounded organelle	nuclear membrane-endoplasmic reticulum network	intrinsic to membrane	cytoplasmic part	organelle subcompartment	membrane-bounded vesicle	intracellular	organelle membrane	coated vesicle	cellular_component	membrane	organelle part	intracellular part	all	Golgi membrane
5.63295	0.135947	6.25404	0.01461	1.54	Up	0.0452034	0.785317	TNFRSF19	55504	Tumor necrosis factor receptor superfamily, member 19	Hs.149168	55504	TNFRSF19	13	Biological Process:	hair follicle development	apoptosis	induction of apoptosis	JNK cascade	tumor necrosis factor-mediated signaling pathway	positive regulation of I-kappaB kinase/NF-kappaB cascade	regulation of signal transduction	positive regulation of cellular process	positive regulation of programmed cell death	positive regulation of biological process	developmental process	induction of programmed cell death	cell communication	cellular process	multicellular organismal process	anatomical structure development	cell death	signaling	regulation of programmed cell death	positive regulation of signaling	biological regulation	response to organic substance	intracellular signal transduction	signal transduction via phosphorylation event	response to chemical stimulus	cell surface receptor linked signaling pathway	positive regulation of intracellular protein kinase cascade	regulation of biological process	regulation of cellular process	system development	I-kappaB kinase/NF-kappaB cascade	positive regulation of signal transduction	regulation of apoptosis	programmed cell death
6.06521	0.011812	6.67692	0.09869	1.53	Up	0.0253997	0.785317	DNM1L	10059	Dynamin 1-like	Hs.556296	10059	DNM1L	12	Biological Process:	GTP catabolic process	apoptosis	cellular component disassembly involved in apoptosis	mitochondrial membrane organization	cell communication	multicellular organismal development	mitochondrial fragmentation involved in apoptosis	nucleobase, nucleoside, nucleotide and nucleic acid catabolic process	nitrogen compound metabolic process	purine ribonucleotide catabolic process	developmental process	ribonucleotide metabolic process	purine nucleotide catabolic process	multicellular organismal process	organelle organization	cellular process	membrane organization	cellular component disassembly	cell death	cellular nitrogen compound catabolic process	ribonucleoside triphosphate metabolic process	nucleobase, nucleoside, nucleotide and nucleic acid metabolic process	cellular component organization or biogenesis	mitochondrion organization	nucleoside triphosphate catabolic process	cellular component disassembly at cellular level	programmed cell death	cellular membrane organization	nucleoside phosphate metabolic process	cellular component organization or biogenesis at cellular level	nucleobase, nucleoside and nucleotide catabolic process	cellular component organization	purine nucleoside triphosphate catabolic process	cellular nitrogen compound metabolic process
6.03576	0.041259	6.63799	0.02659	1.52	Up	0.0065777	0.354679	PTPN9	5780	Protein tyrosine phosphatase, non-receptor type 9	Hs.445775	5780	PTPN9	15	Biological Process:	protein dephosphorylation	phosphate metabolic process	cellular metabolic process	cellular macromolecule metabolic process	protein metabolic process	phosphorus metabolic process	cellular process	protein modification process	cellular protein metabolic process	macromolecule metabolic process	dephosphorylation	primary metabolic process	macromolecule modification	metabolic process	Molecular Function:	protein tyrosine phosphatase activity	non-membrane spanning protein tyrosine phosphatase activity	protein binding	hydrolase activity	phosphatase activity	hydrolase activity, acting on ester bonds	binding	phosphoprotein phosphatase activity	catalytic activity	phosphoric ester hydrolase activity	Cellular Component:	cytoplasmic part	intracellular part	intracellular	cell	all	cellular_component	cell part	cytoplasm
6.2705	0.106076	5.67131	0.065622	1.51	Down	0.0407061	0.785317	RAB31	11031	RAB31, member RAS oncogene family	Hs.714730	11031	RAB31	18	Biological Process:	GTP catabolic process	small GTPase mediated signal transduction	protein transport	Golgi vesicle transport	nucleobase, nucleoside, nucleotide and nucleic acid catabolic process	nitrogen compound metabolic process	establishment of localization in cell	purine ribonucleotide catabolic process	intracellular transport	ribonucleotide metabolic process	purine nucleotide catabolic process	cellular process	cellular nitrogen compound catabolic process	signaling	ribonucleoside triphosphate metabolic process	biological regulation	nucleobase, nucleoside, nucleotide and nucleic acid metabolic process	intracellular signal transduction	regulation of biological process	regulation of cellular process	nucleoside triphosphate catabolic process	macromolecule localization	response to stimulus	vesicle-mediated transport	nucleoside phosphate metabolic process	protein localization	nucleobase, nucleoside and nucleotide catabolic process	purine nucleoside triphosphate catabolic process	cellular nitrogen compound metabolic process	small molecule catabolic process	establishment of protein localization	transport	cellular localization	purine nucleotide metabolic process
7.06548	0.01648	7.6628	0.118519	1.51	Up	0.0378665	0.785317	TTC37	9652	Tetratricopeptide repeat domain 37	Hs.482868	9652	TTC37	5	Molecular Function:	binding
3.39306	0.01648	3.99002	0.030701	1.51	Up	0.00338967	0.354679	26864	26864	RNA, U1 small nuclear 9	-	26864	-	-
6.34425	0.076727	5.75849	0.03733	1.5	Down	0.0205668	0.700667	RPL5	6125	Ribosomal protein L5	Hs.180946	6125	RPL5	1	Biological Process:	rRNA processing	translation	translational elongation	translational termination	gene expression	viral reproduction	viral infectious cycle	viral transcription	endocrine pancreas development	ribosomal large subunit biogenesis	cellular protein metabolic process	pancreas development	reproduction	cellular component biogenesis	nitrogen compound metabolic process	developmental process	multicellular organismal process	ribosome biogenesis	cellular process	anatomical structure development	cellular macromolecule biosynthetic process	nucleic acid metabolic process	cellular component disassembly	macromolecule metabolic process	endocrine system development	nucleobase, nucleoside, nucleotide and nucleic acid metabolic process	rRNA metabolic process	reproductive process	ncRNA metabolic process	system development	cellular component organization or biogenesis	cellular macromolecule metabolic process	cellular component disassembly at cellular level	macromolecular complex subunit organization
7.11686	0.09261	7.70165	0.073955	1.5	Up	0.0387033	0.785317	TMEM43	79188	Transmembrane protein 43	Hs.517817	79188	TMEM43	3	Cellular Component:	nucleus	nuclear inner membrane	endoplasmic reticulum	Golgi apparatus	membrane	integral to membrane	organelle inner membrane	intracellular organelle	intracellular part	membrane-bounded organelle	all	membrane part	intrinsic to membrane	cytoplasmic part	organelle envelope	envelope	nuclear part	cell	endomembrane system	nuclear envelope	intracellular membrane-bounded organelle	intracellular	organelle	cell part	cytoplasm	organelle membrane	nuclear membrane	intracellular organelle part	cellular_component	organelle part
4.91526	0.046285	4.33227	0.01038	1.5	Down	0.00655533	0.354679	ENTPD7	57089	Ectonucleoside triphosphate diphosphohydrolase 7	Hs.716513	57089	ENTPD7	10	Molecular Function:	hydrolase activity	catalytic activity	Cellular Component:	membrane	integral to membrane	cytoplasmic vesicle membrane	cytoplasmic vesicle	intracellular organelle	intracellular part	membrane-bounded organelle	vesicle membrane	all	membrane part	cytoplasmic part	intrinsic to membrane	vesicle	cell	membrane-bounded vesicle	intracellular membrane-bounded organelle	endomembrane system	intracellular	organelle	cell part	cytoplasm	organelle membrane	cytoplasmic vesicle part	cytoplasmic membrane-bounded vesicle	intracellular organelle part	cellular_component	organelle part
7.78966	0.094716	8.36591	0.0642	1.49	Up	0.0372395	0.785317	FLJ44635	392490	TPT1-like protein	Hs.660859	392490	FLJ44635	X
4.56298	0.01648	3.99002	0.030701	1.49	Down	0.00367796	0.354679	USP48	84196	Ubiquitin specific peptidase 48	Hs.467524	84196	USP48	1	Biological Process:	ubiquitin-dependent protein catabolic process	cellular metabolic process	cellular macromolecule catabolic process	modification-dependent macromolecule catabolic process	cellular process	proteolysis	modification-dependent protein catabolic process	macromolecule metabolic process	primary metabolic process	catabolic process	metabolic process	cellular protein catabolic process	cellular catabolic process	cellular macromolecule metabolic process	protein metabolic process	protein catabolic process	cellular protein metabolic process	macromolecule catabolic process	proteolysis involved in cellular protein catabolic process	Molecular Function:	ubiquitin thiolesterase activity	peptidase activity	cysteine-type peptidase activity	hydrolase activity	hydrolase activity, acting on ester bonds	thiolester hydrolase activity	peptidase activity, acting on L-amino acid peptides	catalytic activity	Cellular Component:	nucleus	nucleolus	cytoplasm	mitochondrion	nuclear lumen
5.64099	0.01648	6.21031	0.058342	1.48	Up	0.01115	0.418549	SRPR	6734	Signal recognition particle receptor (docking protein)	Hs.368376	6734	SRPR	11	Biological Process:	cotranslational protein targeting to membrane	SRP-dependent cotranslational protein targeting to membrane	transport	intracellular protein transport	establishment of protein localization	cellular localization	establishment of localization in cell	intracellular transport	cellular process	protein targeting	protein transport	establishment of protein localization in endoplasmic reticulum	protein targeting to membrane	establishment of localization	cellular protein localization	cellular macromolecule localization	protein targeting to ER	establishment of protein localization to organelle	macromolecule localization	protein localization	protein localization to organelle	protein localization in endoplasmic reticulum	localization	Molecular Function:	nucleotide binding	GTPase activity	receptor activity	signal recognition particle binding	GTP binding	hydrolase activity, acting on acid anhydrides, in phosphorus-containing anhydrides	purine ribonucleoside triphosphate binding	binding	catalytic activity	guanyl nucleotide binding
5.39024	0.073806	5.94347	0.015854	1.47	Up	0.0181149	0.627993	GDF11	10220	Growth differentiation factor 11	Hs.600883	10220	GDF11	12	Biological Process:	skeletal system development	metanephros development	ureteric bud development	nervous system development	mesoderm development	negative regulation of cell proliferation	organ morphogenesis	spinal cord anterior/posterior patterning	pancreas development	growth	negative regulation of neuron differentiation	cell maturation	camera-type eye morphogenesis	negative regulation of developmental process	cell differentiation	regulation of cell differentiation	eye morphogenesis	kidney development	developmental process	developmental maturation	cellular process	multicellular organismal process	negative regulation of cellular process	anatomical structure development	neuron differentiation	neurogenesis	negative regulation of biological process	regionalization	biological regulation	negative regulation of cell differentiation	regulation of cellular process	regulation of biological process	regulation of multicellular organismal process	system development
4.63898	0.092482	4.08634	0.065622	1.47	Down	0.0396185	0.785317	LUZP2	338645	Leucine zipper protein 2	Hs.144138	338645	LUZP2	11	Cellular Component:	extracellular region	all	cellular_component
4.08922	0.094716	3.53979	0.065895	1.46	Down	0.0413841	0.785317	LPIN1	23175	Lipin 1	Hs.467740	23175	LPIN1	2	Biological Process:	triglyceride mobilization	fatty acid catabolic process	triglyceride biosynthetic process	organ regeneration	ruffle organization	actin cytoskeleton reorganization	cellular response to insulin stimulus	cellular lipid metabolic process	regulation of fat cell differentiation	positive regulation of transcription from RNA polymerase II promoter	cell differentiation	fat cell differentiation	positive regulation of cellular process	regulation of cell differentiation	multicellular organismal process	cellular process	response to endogenous stimulus	anatomical structure development	positive regulation of nucleobase, nucleoside, nucleotide and nucleic acid metabolic process	positive regulation of biosynthetic process	regulation of nucleobase, nucleoside, nucleotide and nucleic acid metabolic process	biological regulation	cellular component organization or biogenesis	monocarboxylic acid catabolic process	transcription from RNA polymerase II promoter	lipid metabolic process	positive regulation of transcription, DNA-dependent	response to stimulus	cellular biosynthetic process	lipid biosynthetic process	cellular response to chemical stimulus	biosynthetic process	transcription, DNA-dependent	regulation of biosynthetic process
4.29674	0.112803	4.84024	0.012164	1.46	Up	0.0409205	0.785317	WDR32	79269	WD repeat domain 32	Hs.118394	79269	WDR32	9	Biological Process:	protein ubiquitination	protein modification by small protein conjugation	cellular metabolic process	cellular macromolecule metabolic process	protein metabolic process	cellular process	protein modification process	cellular protein metabolic process	protein modification by small protein conjugation or removal	macromolecule metabolic process	primary metabolic process	macromolecule modification	metabolic process	Cellular Component:	CUL4 RING ubiquitin ligase complex	ubiquitin ligase complex	intracellular part	intracellular	cullin-RING ubiquitin ligase complex	cell part	all	protein complex	cell	macromolecular complex	cellular_component
7.80235	0.033454	7.26209	0.044035	1.45	Down	0.0103157	0.388072	HDAC7	51564	Histone deacetylase 7	Hs.200063	51564	HDAC7	12	Biological Process:	chromatin modification	negative regulation of interleukin-2 production	negative regulation of osteoblast differentiation	positive regulation of cell migration involved in sprouting angiogenesis	negative regulation of developmental process	cell differentiation	positive regulation of cellular process	regulation of cell differentiation	regulation of localization	blood vessel endothelial cell migration	multicellular organismal process	cellular process	anatomical structure development	vasculature development	regulation of locomotion	negative regulation of biological process	blood vessel development	biological regulation	sprouting angiogenesis	regulation of cell migration involved in sprouting angiogenesis	regulation of angiogenesis	blood vessel morphogenesis	cell migration	cellular component organization or biogenesis	regulation of multicellular organismal process	regulation of osteoblast differentiation	circulatory system development	regulation of cytokine production	locomotion	regulation of blood vessel endothelial cell migration	anatomical structure morphogenesis	cellular component organization at cellular level	cell migration involved in sprouting angiogenesis	positive regulation of locomotion
3.71499	0.01648	4.24731	0.095342	1.45	Up	0.0314857	0.785317	SLC38A10	124565	Solute carrier family 38, member 10	Hs.352240	124565	SLC38A10	17	Biological Process:	ion transport	sodium ion transport	amino acid transport	transport	nitrogen compound transport	cation transport	establishment of localization	amine transport	monovalent inorganic cation transport	organic substance transport	carboxylic acid transport	organic acid transport	localization	metal ion transport	Cellular Component:	membrane	integral to membrane	intrinsic to membrane	cell	all	cellular_component	cell part	membrane part
4.20041	0.01648	3.6713	0.065622	1.44	Down	0.0159615	0.562472	AZIN1	51582	Antizyme inhibitor 1	Hs.459106	51582	AZIN1	8	Biological Process:	regulation of cellular amino acid metabolic process	polyamine biosynthetic process	cellular nitrogen compound metabolic process	carboxylic acid metabolic process	nitrogen compound metabolic process	cellular metabolic process	polyamine metabolic process	cellular nitrogen compound biosynthetic process	regulation of cellular ketone metabolic process	organic acid metabolic process	cellular process	regulation of metabolic process	regulation of primary metabolic process	amine biosynthetic process	primary metabolic process	cellular ketone metabolic process	biological regulation	metabolic process	cellular biogenic amine biosynthetic process	cellular biogenic amine metabolic process	cellular amine metabolic process	regulation of biological process	regulation of cellular process	small molecule metabolic process	regulation of nitrogen compound metabolic process	regulation of cellular metabolic process	amine metabolic process	regulation of cellular amine metabolic process	cellular biosynthetic process	biosynthetic process	oxoacid metabolic process	cellular amino acid metabolic process	Molecular Function:	catalytic activity
5.20041	0.01648	4.67131	0.065622	1.44	Down	0.0159615	0.562472	TBC1D13	54662	TBC1 domain family, member 13	Hs.3376	54662	TBC1D13	9	Biological Process:	regulation of Rab GTPase activity	regulation of hydrolase activity	ribonucleotide metabolic process	Ras protein signal transduction	purine nucleotide catabolic process	cellular process	signaling	ribonucleoside triphosphate metabolic process	regulation of nucleobase, nucleoside, nucleotide and nucleic acid metabolic process	biological regulation	intracellular signal transduction	GTP catabolic process	response to stimulus	nucleoside phosphate metabolic process	nucleobase, nucleoside and nucleotide catabolic process	purine nucleoside triphosphate catabolic process	regulation of Rab protein signal transduction	Rab protein signal transduction	regulation of GTPase activity	regulation of Ras GTPase activity	purine nucleotide metabolic process	ribonucleoside triphosphate catabolic process	purine ribonucleoside triphosphate catabolic process	regulation of metabolic process	regulation of Ras protein signal transduction	regulation of small GTPase mediated signal transduction	heterocycle metabolic process	nucleotide catabolic process	regulation of molecular function	regulation of nucleotide metabolic process	small molecule metabolic process	nucleotide metabolic process	signal transduction	regulation of purine nucleotide catabolic process
7.13295	0.083945	6.60443	0.060148	1.44	Down	0.0361224	0.785317	AKT2	208	V-akt murine thymoma viral oncogene homolog 2	Hs.631535	208	AKT2	19	Biological Process:	protein modification process	response to osmotic stress	insulin receptor signaling pathway	positive regulation of signal transduction	positive regulation of gene expression	negative regulation of plasma membrane long-chain fatty acid transport	positive regulation of sodium ion transport	positive regulation of glucose metabolic process	response to muscle activity	phosphorylation	positive regulation of cell migration	positive regulation of fatty acid beta-oxidation	cellular response to insulin stimulus	cellular response to hormone stimulus	negative regulation of RNA splicing	positive regulation of peptidyl-serine phosphorylation	negative regulation of apoptosis	negative regulation of caspase activity	protein kinase B signaling cascade	positive regulation of nitric oxide biosynthetic process	positive regulation of glycogen biosynthetic process	positive regulation of transcription from RNA polymerase II promoter	positive regulation of glucose import	regulation of JNK cascade	positive regulation of positive chemotaxis	cellular response to chemical stimulus	oxidation-reduction process	positive regulation of cellular process	regulation of locomotion	long-chain fatty acid transport	regulation of metal ion transport	monovalent inorganic cation transport	regulation of behavior	transcription from RNA polymerase II promoter
7.64671	0.087422	8.17381	0.065622	1.44	Up	0.0404182	0.785317	ADIPOR1	51094	Adiponectin receptor 1	Hs.5298	51094	ADIPOR1	1	Biological Process:	lipid metabolic process	hormone-mediated signaling pathway	fatty acid oxidation	oxidation-reduction process	carboxylic acid metabolic process	cellular metabolic process	cellular response to organic substance	organic acid metabolic process	cellular process	response to endogenous stimulus	lipid oxidation	fatty acid metabolic process	response to hormone stimulus	signaling	cellular ketone metabolic process	primary metabolic process	monocarboxylic acid metabolic process	metabolic process	biological regulation	response to organic substance	response to chemical stimulus	small molecule metabolic process	regulation of cellular process	regulation of biological process	cellular response to endogenous stimulus	cellular lipid metabolic process	lipid modification	cellular response to hormone stimulus	cellular response to stimulus	signal transduction	response to stimulus	cellular response to chemical stimulus	oxoacid metabolic process	Molecular Function:
6.00506	0.104919	6.52919	0.049038	1.44	Up	0.0455168	0.785317	XPO5	57510	Exportin 5	Hs.203206	57510	XPO5	6	Biological Process:	protein export from nucleus	intracellular protein transport	gene silencing by RNA	establishment of protein localization	negative regulation of gene expression	transport	cellular localization	establishment of localization in cell	gene silencing	intracellular transport	regulation of macromolecule metabolic process	cellular process	regulation of metabolic process	protein targeting	protein transport	negative regulation of biological process	macromolecule metabolic process	negative regulation of macromolecule metabolic process	gene expression	metabolic process	biological regulation	regulation of gene expression	regulation of biological process	nuclear transport	nuclear export	establishment of localization	cellular protein localization	cellular macromolecule localization	macromolecule localization	negative regulation of metabolic process	nucleocytoplasmic transport	protein localization	localization	Molecular Function:
5.81893	0.017077	5.29527	0.104623	1.44	Down	0.0386212	0.785317	EPN1	29924	Epsin 1	Hs.279953	29924	EPN1	19	Biological Process:	endocytosis	epidermal growth factor receptor signaling pathway	negative regulation of epidermal growth factor receptor signaling pathway	regulation of signal transduction	enzyme linked receptor protein signaling pathway	cell communication	cellular process	negative regulation of cellular process	membrane organization	signaling	negative regulation of biological process	negative regulation of signaling	biological regulation	cell surface receptor linked signaling pathway	regulation of cellular process	regulation of biological process	cellular component organization or biogenesis	negative regulation of cell communication	negative regulation of response to stimulus	response to stimulus	cellular membrane organization	regulation of epidermal growth factor receptor signaling pathway	vesicle-mediated transport	cellular component organization	regulation of signaling	transport	negative regulation of signal transduction	regulation of cell communication	regulation of response to stimulus	establishment of localization	signal transduction	membrane invagination	cellular response to stimulus	transmembrane receptor protein tyrosine kinase signaling pathway
6.58275	0.003284	6.06344	0.04272	1.43	Down	0.00673854	0.354679	PHGDH	26227	Phosphoglycerate dehydrogenase	Hs.487296	26227	PHGDH	1	Biological Process:	L-serine biosynthetic process	brain development	cellular amino acid biosynthetic process	oxidation-reduction process	carboxylic acid metabolic process	nitrogen compound metabolic process	developmental process	cellular nitrogen compound biosynthetic process	organic acid metabolic process	multicellular organismal process	cellular process	anatomical structure development	serine family amino acid metabolic process	cellular amine metabolic process	system development	amine metabolic process	organic acid biosynthetic process	cellular biosynthetic process	central nervous system development	biosynthetic process	cellular nitrogen compound metabolic process	nervous system development	small molecule biosynthetic process	cellular metabolic process	carboxylic acid biosynthetic process	amine biosynthetic process	L-serine metabolic process	cellular ketone metabolic process	primary metabolic process	metabolic process	serine family amino acid biosynthetic process	multicellular organismal development	small molecule metabolic process	organ development
5.29995	0.01648	4.7825	0.045574	1.43	Down	0.00865784	0.354679	CTNND1	1500	Catenin (cadherin-associated protein), delta 1	Hs.166011	1500	CTNND1	11	Biological Process:	morphogenesis of a polarized epithelium	cell adhesion	salivary gland morphogenesis	Wnt receptor signaling pathway	cell-cell adhesion	keratinocyte differentiation	cell junction assembly	adherens junction organization	cell-cell junction organization	epithelial cell differentiation involved in salivary gland development	negative regulation of canonical Wnt receptor signaling pathway	regulation of signal transduction	cellular component assembly	cell differentiation	cell junction organization	cellular component biogenesis	developmental process	exocrine system development	cell communication	multicellular organismal process	cellular process	negative regulation of cellular process	anatomical structure development	epidermal cell differentiation	signaling	negative regulation of biological process	epithelium development	negative regulation of signaling	biological regulation	morphogenesis of an epithelium	cell surface receptor linked signaling pathway	regulation of biological process	regulation of cellular process	cellular component organization or biogenesis
5.85249	0.01648	6.36746	0.045574	1.43	Up	0.00874015	0.354679	SLC25A13	10165	Solute carrier family 25, member 13 (citrin)	Hs.489190	10165	SLC25A13	7	Biological Process:	carbohydrate metabolic process	glucose metabolic process	gluconeogenesis	ATP biosynthetic process	transport	acidic amino acid transport	aspartate transport	L-glutamate transport	malate-aspartate shuttle	cellular respiration	response to calcium ion	transmembrane transport	oxidation-reduction process	establishment of localization in cell	intracellular transport	ribonucleotide metabolic process	cellular process	carboxylic acid transport	hexose biosynthetic process	response to inorganic substance	organic acid transport	mitochondrial transport	ribonucleoside triphosphate metabolic process	ribonucleotide biosynthetic process	monosaccharide metabolic process	purine nucleoside triphosphate biosynthetic process	response to stimulus	cellular carbohydrate metabolic process	cellular biosynthetic process	nucleoside phosphate metabolic process	energy derivation by oxidation of organic compounds	biosynthetic process	alcohol metabolic process	ATP metabolic process
5.29674	0.079843	4.7825	0.045574	1.43	Down	0.0305066	0.785317	APBB2	323	Amyloid beta (A4) precursor protein-binding, family B, member 2	Hs.479602	323	APBB2	4	Biological Process:	cell cycle arrest	negative regulation of cell growth	intracellular signal transduction	negative regulation of S phase of mitotic cell cycle	regulation of mitotic cell cycle	S phase of mitotic cell cycle	mitotic cell cycle	cellular process	regulation of cellular component size	negative regulation of cellular process	negative regulation of cell size	negative regulation of cell cycle process	interphase of mitotic cell cycle	signaling	regulation of cellular component organization	negative regulation of biological process	regulation of growth	biological regulation	cell cycle phase	regulation of biological process	regulation of cellular process	cellular component organization or biogenesis	negative regulation of cell cycle	regulation of biological quality	response to stimulus	negative regulation of growth	cell cycle	cellular component organization	negative regulation of mitotic cell cycle	interphase	regulation of S phase	regulation of cell growth	regulation of S phase of mitotic cell cycle	growth
5.64099	0.01648	6.1484	0.042242	1.42	Up	0.00789101	0.354679	HEATR1	55127	HEAT repeat containing 1	Hs.708114	55127	HEATR1	1	Biological Process:	rRNA processing	cellular component biogenesis	nitrogen compound metabolic process	cellular metabolic process	RNA metabolic process	ribosome biogenesis	cellular process	nucleic acid metabolic process	macromolecule metabolic process	gene expression	primary metabolic process	nucleobase, nucleoside, nucleotide and nucleic acid metabolic process	metabolic process	RNA processing	ribonucleoprotein complex biogenesis	rRNA metabolic process	ncRNA metabolic process	cellular component organization or biogenesis	cellular macromolecule metabolic process	cellular component biogenesis at cellular level	cellular component organization or biogenesis at cellular level	ncRNA processing	cellular nitrogen compound metabolic process	Molecular Function:	protein binding	binding	Cellular Component:	nucleus	nucleolus	ribonucleoprotein complex	nuclear lumen	organelle lumen	intracellular organelle	intracellular part
5.20041	0.01648	5.69834	0.022817	1.41	Up	0.00318	0.354679	MAST1	22983	Microtubule associated serine/threonine kinase 1	Hs.227489	22983	MAST1	19	Biological Process:	protein phosphorylation	cytoskeleton organization	intracellular protein kinase cascade	cellular component organization at cellular level	cellular metabolic process	organelle organization	phosphorylation	cellular process	protein modification process	signaling	macromolecule metabolic process	primary metabolic process	biological regulation	metabolic process	intracellular signal transduction	signal transduction via phosphorylation event	phosphate metabolic process	regulation of biological process	regulation of cellular process	cellular component organization or biogenesis	protein metabolic process	cellular macromolecule metabolic process	phosphorus metabolic process	response to stimulus	cellular response to stimulus	signal transduction	cellular protein metabolic process	cellular component organization or biogenesis at cellular level	cellular component organization	macromolecule modification	Molecular Function:	nucleotide binding	magnesium ion binding	protein serine/threonine kinase activity
5.74674	0.089272	6.23595	0.045301	1.4	Up	0.0394156	0.785317	ATP6V1F	9296	ATPase, H+ transporting, lysosomal 14kDa, V1 subunit F	Hs.78089	9296	ATP6V1F	7	Biological Process:	ion transport	cellular iron ion homeostasis	insulin receptor signaling pathway	ATP hydrolysis coupled proton transport	proton transport	transferrin transport	transmembrane transport	cation transport	energy coupled proton transport, against electrochemical gradient	enzyme linked receptor protein signaling pathway	iron ion transport	hydrogen transport	cellular process	response to endogenous stimulus	response to peptide hormone stimulus	protein transport	signaling	ion homeostasis	biological regulation	response to organic substance	response to chemical stimulus	cell surface receptor linked signaling pathway	chemical homeostasis	regulation of biological process	regulation of cellular process	metal ion homeostasis	cellular cation homeostasis	monovalent inorganic cation transport	cation homeostasis	iron ion homeostasis	macromolecule localization	ion transmembrane transport	regulation of biological quality	response to stimulus
6.06298	0.068483	6.54428	0	1.4	Up	0.0196508	0.672141	MAPK3	5595	Mitogen-activated protein kinase 3	Hs.861	5595	MAPK3	16	Biological Process:	MAPKKK cascade	activation of MAPKK activity	activation of MAPK activity	toll-like receptor signaling pathway	MyD88-dependent toll-like receptor signaling pathway	MyD88-independent toll-like receptor signaling pathway	transcription from RNA polymerase I promoter	transcription initiation from RNA polymerase I promoter	protein phosphorylation	cell cycle	epidermal growth factor receptor signaling pathway	small GTPase mediated signal transduction	Ras protein signal transduction	axon guidance	blood coagulation	Toll signaling pathway	insulin receptor signaling pathway	phosphorylation	platelet activation	toll-like receptor 1 signaling pathway	toll-like receptor 2 signaling pathway	toll-like receptor 3 signaling pathway	toll-like receptor 4 signaling pathway	interspecies interaction between organisms	innate immune response	nerve growth factor receptor signaling pathway	regulation of sequence-specific DNA binding transcription factor activity	stress-activated MAPK cascade	cellular response to mechanical stimulus	cell differentiation	taxis	cellular response to abiotic stimulus	neuron development	positive regulation of transferase activity
6.32205	0.05453	6.79263	0.086074	1.39	Up	0.0438252	0.785317	ST6GALNAC6	30815	ST6 (alpha-N-acetyl-neuraminyl-2,3-beta-galactosyl-1,3)-N-acetylgalactosaminide alpha-2,6-sialyltransferase 6	Hs.109672	30815	ST6GALNAC6	9	Biological Process:	ganglioside biosynthetic process	carbohydrate metabolic process	protein glycosylation	glycosphingolipid biosynthetic process	cellular process	cellular macromolecule biosynthetic process	protein modification process	membrane lipid biosynthetic process	macromolecule metabolic process	macromolecule glycosylation	cellular macromolecule metabolic process	sphingolipid metabolic process	lipid metabolic process	cellular carbohydrate metabolic process	cellular biosynthetic process	lipid biosynthetic process	ceramide metabolic process	biosynthetic process	glycolipid biosynthetic process	membrane lipid metabolic process	glycosylation	sphingolipid biosynthetic process	sphingoid metabolic process	cellular metabolic process	glycolipid metabolic process	glycoprotein metabolic process	primary metabolic process	ganglioside metabolic process	glycosphingolipid metabolic process	metabolic process	protein metabolic process	glycoprotein biosynthetic process	cellular lipid metabolic process	cellular protein metabolic process
6.4348	0.071063	6.89965	0.075264	1.38	Up	0.0461766	0.785317	ZHX1	11244	Zinc fingers and homeoboxes 1	Hs.612084	11244	ZHX1	8	Biological Process:	transcription, DNA-dependent	negative regulation of transcription, DNA-dependent	negative regulation of gene expression	negative regulation of cellular metabolic process	nitrogen compound metabolic process	negative regulation of cellular biosynthetic process	regulation of macromolecule metabolic process	cellular process	negative regulation of cellular process	nucleic acid metabolic process	cellular macromolecule biosynthetic process	negative regulation of biological process	macromolecule metabolic process	negative regulation of biosynthetic process	negative regulation of macromolecule metabolic process	regulation of nucleobase, nucleoside, nucleotide and nucleic acid metabolic process	gene expression	negative regulation of nucleobase, nucleoside, nucleotide and nucleic acid metabolic process	biological regulation	nucleobase, nucleoside, nucleotide and nucleic acid metabolic process	regulation of cellular process	regulation of biological process	regulation of nitrogen compound metabolic process	cellular macromolecule metabolic process	regulation of cellular metabolic process	negative regulation of RNA metabolic process	cellular biosynthetic process	negative regulation of metabolic process	biosynthetic process	regulation of biosynthetic process	regulation of cellular macromolecule biosynthetic process	cellular nitrogen compound metabolic process	cellular metabolic process	RNA metabolic process
7.28783	0.028604	7.75166	0.058515	1.38	Up	0.0191532	0.657756	LAMP1	3916	Lysosomal-associated membrane protein 1	Hs.494419	3916	LAMP1	13	Biological Process:	autophagy	cellular catabolic process	cellular metabolic process	catabolic process	metabolic process	cellular process	Cellular Component:	membrane fraction	lysosome	lysosomal membrane	late endosome	multivesicular body	integral to plasma membrane	external side of plasma membrane	endosome membrane	sarcolemma	melanosome	intracellular organelle	plasma membrane part	membrane-bounded organelle	intrinsic to membrane	cytoplasmic part	plasma membrane	membrane-bounded vesicle	endosome	intracellular	vacuole	cell fraction	vacuolar part	organelle membrane	lytic vacuole	pigment granule	intrinsic to plasma membrane	membrane
4.85249	0.01648	4.40827	0.065622	1.36	Down	0.0224214	0.754814	DUSP10	11221	Dual specificity phosphatase 10	Hs.497822	11221	DUSP10	1	Biological Process:	inactivation of MAPK activity	protein dephosphorylation	response to stress	JNK cascade	negative regulation of stress-activated MAPK cascade	negative regulation of JUN kinase activity	negative regulation of JNK cascade	regulation of phosphorylation	cellular process	signaling	negative regulation of biological process	biological regulation	intracellular signal transduction	negative regulation of transferase activity	response to stimulus	cellular response to stress	intracellular protein kinase cascade	regulation of protein serine/threonine kinase activity	negative regulation of protein serine/threonine kinase activity	negative regulation of MAP kinase activity	regulation of metabolic process	MAPKKK cascade	stress-activated MAPK cascade	regulation of protein kinase activity	stress-activated protein kinase signaling cascade	regulation of protein modification process	regulation of intracellular protein kinase cascade	regulation of molecular function	phosphate metabolic process	protein metabolic process	protein phosphorylation	regulation of cellular protein metabolic process	regulation of protein metabolic process	signal transduction
7.16118	0.003244	6.74448	0.079906	1.33	Down	0.0349151	0.785317	SLC7A6	9057	Solute carrier family 7 (cationic amino acid transporter, y+ system), member 6	Hs.653193	9057	SLC7A6	16	Biological Process:	amino acid transmembrane transport	protein complex assembly	cellular amino acid metabolic process	transport	ion transport	amino acid transport	blood coagulation	cellular nitrogen compound metabolic process	leukocyte migration	transmembrane transport	cellular component assembly	carboxylic acid metabolic process	nitrogen compound metabolic process	cellular component biogenesis	amine transport	organic acid metabolic process	multicellular organismal process	cellular process	protein complex biogenesis	carboxylic acid transport	organic acid transport	biological regulation	cellular amine metabolic process	cell migration	cellular component organization or biogenesis	amine metabolic process	regulation of biological quality	macromolecular complex subunit organization	response to stimulus	locomotion	cellular component organization	nitrogen compound transport	protein complex subunit organization	cellular metabolic process
4.47802	0.068483	4.8937	0.065622	1.33	Up	0.048322	0.785317	ALCAM	214	Activated leukocyte cell adhesion molecule	Hs.591293	214	ALCAM	3	Biological Process:	cell adhesion	signal transduction	axon guidance	motor axon guidance	cell differentiation	taxis	neuron projection development	neuron development	developmental process	cellular component morphogenesis	response to external stimulus	multicellular organismal process	cellular process	anatomical structure development	axonogenesis	cell morphogenesis involved in differentiation	neuron differentiation	neurogenesis	signaling	biological regulation	response to chemical stimulus	cell morphogenesis	regulation of cellular process	regulation of biological process	system development	cellular component organization or biogenesis	cell projection morphogenesis	response to stimulus	cell morphogenesis involved in neuron differentiation	cellular component organization or biogenesis at cellular level	cellular component organization	locomotion	nervous system development	cellular component organization at cellular level
7.33323	0.065713	7.74278	0.005857	1.33	Up	0.0249812	0.785317	COPA	1314	Coatomer protein complex, subunit alpha	Hs.162121	1314	COPA	1	Biological Process:	intracellular protein transport	retrograde vesicle-mediated transport, Golgi to ER	cellular membrane organization	vesicle-mediated transport	pancreatic juice secretion	COPI coating of Golgi vesicle	vesicle organization	Golgi vesicle transport	establishment of localization in cell	intracellular transport	vesicle targeting, to, from or within Golgi	organelle organization	multicellular organismal process	cellular process	membrane organization	protein transport	vesicle targeting	biological regulation	cellular component organization or biogenesis	digestive system process	organelle localization	cellular protein localization	regulation of biological quality	macromolecule localization	system process	secretion	cellular component organization or biogenesis at cellular level	protein localization	cellular component organization	establishment of organelle localization	establishment of protein localization	cellular component organization at cellular level	transport	body fluid secretion
5.39024	0.073806	4.99002	0.030701	1.32	Down	0.0376549	0.785317	MICAL2	9645	Microtubule associated monoxygenase, calponin and LIM domain containing 2	Hs.501928	9645	MICAL2	11	Biological Process:	oxidation-reduction process	metabolic process	Molecular Function:	monooxygenase activity	zinc ion binding	metal ion binding	cation binding	oxidoreductase activity	ion binding	binding	transition metal ion binding	catalytic activity	Cellular Component:	cytoplasm	cytoskeleton	intracellular organelle	intracellular part	intracellular	organelle	non-membrane-bounded organelle	all	cell part	intracellular non-membrane-bounded organelle	cellular_component	cell
6.45899	0.038014	6.05907	0.049119	1.32	Down	0.0232814	0.780689	HISPPD2A	9677	Histidine acid phosphatase domain containing 2A	Hs.156814	9677	HISPPD2A	15	Biological Process:	inositol metabolic process	small molecule metabolic process	cellular metabolic process	carbohydrate metabolic process	cellular process	cellular carbohydrate metabolic process	polyol metabolic process	alcohol metabolic process	primary metabolic process	metabolic process	Molecular Function:	nucleotide binding	inositol 1,3,4,5,6-pentakisphosphate kinase activity	inositol hexakisphosphate 5-kinase activity	acid phosphatase activity	ATP binding	kinase activity	transferase activity	diphosphoinositol-pentakisphosphate kinase activity	purine ribonucleoside triphosphate binding	binding	catalytic activity	transferase activity, transferring phosphorus-containing groups	inositol pyrophosphate synthase activity	hydrolase activity, acting on ester bonds	inositol hexakisphosphate kinase activity	purine ribonucleotide binding	phosphotransferase activity, phosphate group as acceptor	phosphatase activity	hydrolase activity	purine nucleotide binding	inositol or phosphatidylinositol kinase activity	adenyl ribonucleotide binding	ribonucleotide binding
6.41526	0.038677	6.01533	0.005388	1.32	Down	0.00940034	0.354679	TSR1	55720	TSR1, 20S rRNA accumulation, homolog (S. cerevisiae)	Hs.388170	55720	TSR1	17	Biological Process:	ribosome assembly	cellular component assembly	cellular component organization at cellular level	cellular component biogenesis	ribonucleoprotein complex subunit organization	ribosome biogenesis	organelle organization	cellular process	macromolecular complex assembly	ribonucleoprotein complex biogenesis	cellular component organization or biogenesis	cellular macromolecular complex subunit organization	ribonucleoprotein complex assembly	cellular component biogenesis at cellular level	macromolecular complex subunit organization	organelle assembly	cellular macromolecular complex assembly	cellular component organization or biogenesis at cellular level	cellular component organization	cellular component assembly at cellular level	Molecular Function:	protein binding	binding	Cellular Component:	nucleus	nucleolus	nuclear lumen	organelle lumen	intracellular organelle	intracellular part	membrane-bounded organelle	non-membrane-bounded organelle	all	nuclear part
6.27383	0.056941	6.66628	0.054882	1.31	Up	0.0382918	0.785317	SCRN1	9805	Secernin 1	Hs.520740	9805	SCRN1	7	Biological Process:	proteolysis	exocytosis	transport	cellular localization	establishment of localization in cell	establishment of localization	protein metabolic process	cellular process	secretion by cell	secretion	vesicle-mediated transport	macromolecule metabolic process	primary metabolic process	localization	metabolic process	Molecular Function:	molecular_function	dipeptidase activity	hydrolase activity	peptidase activity	exopeptidase activity	catalytic activity	peptidase activity, acting on L-amino acid peptides	all	Cellular Component:	nucleus	cytoplasm	nuclear membrane	intracellular organelle	intracellular part	membrane-bounded organelle	all	organelle envelope	envelope
7.47802	0.068483	7.85677	0.046594	1.3	Up	0.0446485	0.785317	MET	4233	Met proto-oncogene (hepatocyte growth factor receptor)	Hs.132966	4233	MET	7	Biological Process:	protein phosphorylation	signal transduction	cell surface receptor linked signaling pathway	multicellular organismal development	axon guidance	cell proliferation	hepatocyte growth factor receptor signaling pathway	cell differentiation	taxis	neuron projection development	neuron development	developmental process	enzyme linked receptor protein signaling pathway	cellular component morphogenesis	response to external stimulus	multicellular organismal process	cellular process	anatomical structure development	axonogenesis	protein modification process	cell morphogenesis involved in differentiation	neuron differentiation	neurogenesis	signaling	macromolecule metabolic process	biological regulation	response to chemical stimulus	cell morphogenesis	regulation of cellular process	regulation of biological process	system development	cellular component organization or biogenesis	cellular macromolecule metabolic process	cell projection morphogenesis
7.38134	0.017606	7.00279	0.017933	1.3	Down	0.00437826	0.354679	GLT25D1	79709	Glycosyltransferase 25 domain containing 1	Hs.418795	79709	GLT25D1	19	Biological Process:	lipopolysaccharide biosynthetic process	cellular polysaccharide metabolic process	cellular metabolic process	lipopolysaccharide metabolic process	cellular process	cellular macromolecule biosynthetic process	carbohydrate biosynthetic process	macromolecule metabolic process	cellular carbohydrate biosynthetic process	primary metabolic process	cellular polysaccharide biosynthetic process	metabolic process	polysaccharide metabolic process	cellular macromolecule metabolic process	cellular lipid metabolic process	carbohydrate metabolic process	lipid metabolic process	cellular biosynthetic process	cellular carbohydrate metabolic process	lipid biosynthetic process	polysaccharide biosynthetic process	biosynthetic process	macromolecule biosynthetic process	Molecular Function:	transferase activity, transferring glycosyl groups	procollagen galactosyltransferase activity	transferase activity, transferring hexosyl groups	UDP-glycosyltransferase activity	galactosyltransferase activity	transferase activity	UDP-galactosyltransferase activity	catalytic activity	Cellular Component:	endoplasmic reticulum
4.56298	0.01648	4.93656	0.084158	1.3	Up	0.0488651	0.785317	CPZ	8532	Carboxypeptidase Z	Hs.78068	8532	CPZ	4	Biological Process:	proteolysis	Wnt receptor signaling pathway	cell surface receptor linked signaling pathway	regulation of biological process	regulation of cellular process	protein metabolic process	cellular process	response to stimulus	cellular response to stimulus	signal transduction	signaling	macromolecule metabolic process	primary metabolic process	biological regulation	metabolic process	Molecular Function:	metallocarboxypeptidase activity	peptidase activity	metallopeptidase activity	zinc ion binding	metal ion binding	hydrolase activity	cation binding	metalloexopeptidase activity	carboxypeptidase activity	binding	exopeptidase activity	catalytic activity	peptidase activity, acting on L-amino acid peptides	ion binding	transition metal ion binding	Cellular Component:	extracellular region	proteinaceous extracellular matrix
4.97802	0.01648	4.60854	0.002856	1.29	Down	0.00204292	0.354679	CARS2	79587	Cysteinyl-tRNA synthetase 2, mitochondrial (putative)	Hs.508725	79587	CARS2	13	Biological Process:	tRNA aminoacylation for protein translation	cysteinyl-tRNA aminoacylation	gene expression	carboxylic acid metabolic process	nitrogen compound metabolic process	tRNA aminoacylation	organic acid metabolic process	cellular process	cellular macromolecule biosynthetic process	nucleic acid metabolic process	macromolecule metabolic process	translation	nucleobase, nucleoside, nucleotide and nucleic acid metabolic process	cellular amine metabolic process	ncRNA metabolic process	cellular macromolecule metabolic process	amine metabolic process	cellular biosynthetic process	biosynthetic process	cellular nitrogen compound metabolic process	cellular metabolic process	RNA metabolic process	tRNA metabolic process	primary metabolic process	cellular ketone metabolic process	metabolic process	small molecule metabolic process	protein metabolic process	amino acid activation	cellular protein metabolic process	cellular amino acid metabolic process	oxoacid metabolic process	macromolecule biosynthetic process	Molecular Function:
6.22573	0.008833	6.59405	0.049767	1.29	Up	0.0183164	0.631558	TRIP12	9320	Thyroid hormone receptor interactor 12	Hs.591633	9320	TRIP12	2	Biological Process:	protein modification process	protein ubiquitination	protein ubiquitination involved in ubiquitin-dependent protein catabolic process	cellular metabolic process	cellular macromolecule catabolic process	modification-dependent macromolecule catabolic process	cellular process	proteolysis	modification-dependent protein catabolic process	macromolecule metabolic process	catabolic process	primary metabolic process	metabolic process	protein modification by small protein conjugation	cellular protein catabolic process	cellular catabolic process	protein metabolic process	cellular macromolecule metabolic process	protein catabolic process	ubiquitin-dependent protein catabolic process	cellular protein metabolic process	proteolysis involved in cellular protein catabolic process	macromolecule catabolic process	protein modification by small protein conjugation or removal	macromolecule modification	Molecular Function:	ubiquitin-protein ligase activity	binding	ligase activity	acid-amino acid ligase activity	thyroid hormone receptor binding	catalytic activity	ligase activity, forming carbon-nitrogen bonds	small conjugating protein ligase activity
5.14696	0.036978	4.7825	0.045574	1.29	Down	0.0249642	0.785317	GTF3C5	9328	General transcription factor IIIC, polypeptide 5, 63kDa	Hs.495417	9328	GTF3C5	9	Biological Process:	transcription, DNA-dependent	transcription from RNA polymerase III promoter	5S class rRNA transcription from RNA polymerase III type 1 promoter	tRNA transcription from RNA polymerase III promoter	nitrogen compound metabolic process	cellular metabolic process	RNA metabolic process	cellular process	nucleic acid metabolic process	cellular macromolecule biosynthetic process	macromolecule metabolic process	gene expression	primary metabolic process	nucleobase, nucleoside, nucleotide and nucleic acid metabolic process	metabolic process	cellular macromolecule metabolic process	transcription	cellular biosynthetic process	RNA biosynthetic process	biosynthetic process	tRNA transcription	rRNA transcription	cellular nitrogen compound metabolic process	macromolecule biosynthetic process	Molecular Function:	DNA binding	RNA polymerase III transcription factor activity	protein binding	transcription regulator activity	binding	nucleic acid binding	Cellular Component:	transcription factor TFIIIC complex	nucleus
4.47802	0.068483	4.84024	0.012164	1.29	Up	0.0349513	0.785317	RPSA	3921	Ribosomal protein SA	Hs.449909	3921	RPSA	3	Biological Process:	ribosomal small subunit assembly	endonucleolytic cleavage in ITS1 to separate SSU-rRNA from 5.8S rRNA and LSU-rRNA from tricistronic	endonucleolytic cleavage to generate mature 3'-end of SSU-rRNA from (SSU-rRNA, 5.8S rRNA, LSU-rRNA)	rRNA export from nucleus	translation	translational elongation	translational termination	cell adhesion	gene expression	viral reproduction	viral infectious cycle	viral transcription	endocrine pancreas development	cellular protein metabolic process	pancreas development	reproduction	establishment of localization in cell	intracellular transport	ribonucleoprotein complex subunit organization	multicellular organismal process	ribosome biogenesis	cellular process	anatomical structure development	RNA localization	cellular component disassembly	endocrine system development	maturation of SSU-rRNA	rRNA metabolic process	reproductive process	maturation of 5.8S rRNA from tricistronic rRNA transcript (SSU-rRNA, 5.8S rRNA, LSU-rRNA)	ncRNA metabolic process	nuclear transport	RNA export from nucleus	cellular component organization or biogenesis
4.47802	0.068483	4.84024	0.012164	1.29	Up	0.0349513	0.785317	GMPS	8833	Guanine monphosphate synthetase	Hs.591314	8833	GMPS	3	Biological Process:	purine base metabolic process	purine nucleotide biosynthetic process	GMP biosynthetic process	glutamine metabolic process	biosynthetic process	purine base biosynthetic process	purine ribonucleoside monophosphate biosynthetic process	nucleobase, nucleoside and nucleotide metabolic process	carboxylic acid metabolic process	pigment metabolic process	nitrogen compound metabolic process	heterocycle biosynthetic process	ribonucleotide metabolic process	cellular nitrogen compound biosynthetic process	organic acid metabolic process	cellular process	purine nucleoside monophosphate biosynthetic process	nucleotide biosynthetic process	ribonucleotide biosynthetic process	nucleobase, nucleoside, nucleotide and nucleic acid metabolic process	glutamine family amino acid metabolic process	cellular amine metabolic process	purine ribonucleoside monophosphate metabolic process	amine metabolic process	cellular biosynthetic process	nucleoside phosphate metabolic process	GMP metabolic process	ribonucleoside monophosphate metabolic process	cellular nitrogen compound metabolic process	nucleoside monophosphate biosynthetic process	nucleobase metabolic process	nucleobase, nucleoside, nucleotide and nucleic acid biosynthetic process	nucleoside monophosphate metabolic process	purine nucleoside monophosphate metabolic process
5.67799	0.02052	6.03979	0.019067	1.29	Up	0.00594081	0.354679	BCORL1	63035	BCL6 co-repressor-like 1	Hs.496748	63035	BCORL1	X	Biological Process:	chromatin modification	cellular component organization at cellular level	cellular component organization or biogenesis	chromatin organization	cellular process	organelle organization	chromosome organization	cellular component organization or biogenesis at cellular level	cellular component organization	Cellular Component:	nucleus	nucleolus	cytoplasm	nuclear lumen	organelle lumen	intracellular organelle	intracellular part	membrane-bounded organelle	non-membrane-bounded organelle	all	nuclear part	cell	intracellular organelle lumen	intracellular membrane-bounded organelle	intracellular	organelle	cell part	membrane-enclosed lumen	intracellular non-membrane-bounded organelle	intracellular organelle part	cellular_component	organelle part
5.20041	0.01648	4.84024	0.012164	1.28	Down	0.00321861	0.354679	TNFRSF6B	8771	Tumor necrosis factor receptor superfamily, member 6b, decoy	Hs.434878	8771	TNFRSF6B	20	Biological Process:	apoptosis	anti-apoptosis	regulation of biological process	regulation of cellular process	regulation of cell death	negative regulation of programmed cell death	regulation of apoptosis	programmed cell death	cellular process	negative regulation of cellular process	negative regulation of apoptosis	cell death	regulation of programmed cell death	negative regulation of biological process	biological regulation	negative regulation of cell death	death	Molecular Function:	receptor activity	protein binding	molecular transducer activity	binding	signal transducer activity	Cellular Component:	extracellular region	soluble fraction	cell	cell part	cell fraction	all	cellular_component
3.97802	0.01648	4.33227	0.01038	1.28	Up	0.0030091	0.354679	GTPBP4	23560	GTP binding protein 4	Hs.215766	23560	GTPBP4	10	Biological Process:	regulation of cyclin-dependent protein kinase activity	GTP catabolic process	negative regulation of DNA replication	negative regulation of cell proliferation	negative regulation of cell-cell adhesion	negative regulation of cell migration	negative regulation of protein ubiquitination	negative regulation of collagen binding	ribosome biogenesis	protein stabilization	negative regulation of cellular metabolic process	regulation of phosphorylation	regulation of locomotion	negative regulation of biosynthetic process	regulation of nucleobase, nucleoside, nucleotide and nucleic acid metabolic process	ribonucleoside triphosphate metabolic process	biological regulation	cellular component organization or biogenesis	negative regulation of protein modification process	regulation of biological quality	cellular biosynthetic process	nucleoside phosphate metabolic process	biosynthetic process	regulation of cellular macromolecule biosynthetic process	DNA metabolic process	purine ribonucleoside triphosphate catabolic process	regulation of protein modification process	regulation of cell migration	regulation of molecular function	regulation of cell cycle	small molecule metabolic process	regulation of DNA replication	regulation of cellular protein metabolic process	nucleotide metabolic process
6.67799	0.02052	7.02881	0.053892	1.28	Up	0.0259715	0.785317	TNRC6A	27327	Trinucleotide repeat containing 6A	Hs.655057	27327	TNRC6A	16	Biological Process:	regulation of translation	cellular response to starvation	gene silencing by RNA	negative regulation of translation involved in gene silencing by miRNA	negative regulation of gene expression	negative regulation of cellular metabolic process	negative regulation of cellular biosynthetic process	gene silencing	response to external stimulus	regulation of macromolecule metabolic process	cell communication	response to extracellular stimulus	cellular process	negative regulation of cellular process	cellular macromolecule biosynthetic process	negative regulation of biological process	macromolecule metabolic process	negative regulation of biosynthetic process	negative regulation of macromolecule metabolic process	translation	gene expression	biological regulation	negative regulation of cellular protein metabolic process	response to nutrient levels	negative regulation of translation	regulation of biological process	regulation of cellular process	cellular macromolecule metabolic process	posttranscriptional gene silencing	regulation of cellular metabolic process	response to starvation	response to stimulus	cellular biosynthetic process	negative regulation of metabolic process
6.0935	0.01648	6.44347	0.030427	1.27	Up	0.00963549	0.363017	AAK1	22848	AP2 associated kinase 1	Hs.468878	22848	AAK1	2	Biological Process:	protein phosphorylation	phosphate metabolic process	cellular metabolic process	cellular macromolecule metabolic process	protein metabolic process	phosphorus metabolic process	phosphorylation	cellular process	protein modification process	cellular protein metabolic process	macromolecule metabolic process	primary metabolic process	macromolecule modification	metabolic process	Molecular Function:	nucleotide binding	protein serine/threonine kinase activity	ATP binding	transferase activity	purine ribonucleoside triphosphate binding	purine nucleotide binding	binding	protein kinase activity	phosphotransferase activity, alcohol group as acceptor	catalytic activity	transferase activity, transferring phosphorus-containing groups	adenyl ribonucleotide binding	ribonucleotide binding	adenyl nucleotide binding	purine ribonucleotide binding	kinase activity	Cellular Component:	cytoplasm	mitochondrion
6.52175	0.057711	6.86555	0.013149	1.27	Up	0.0283845	0.785317	EMP2	2013	Epithelial membrane protein 2	Hs.531561	2013	EMP2	16	Biological Process:	cell proliferation	Cellular Component:	membrane	integral to membrane	intrinsic to membrane	cell	all	cellular_component	cell part	membrane part
5.78374	0.052272	5.44002	0.04013	1.27	Down	0.0348491	0.785317	WSB2	55884	WD repeat and SOCS box-containing 2	Hs.506985	55884	WSB2	12	Biological Process:	intracellular signal transduction	response to stimulus	cellular response to stimulus	signal transduction	regulation of biological process	regulation of cellular process	signaling	biological regulation	cellular process
4.20041	0.01648	4.53979	0.065895	1.27	Up	0.0378021	0.785317	BIVM	54841	Basic, immunoglobulin-like variable motif containing	Hs.288809	54841	BIVM	13	Cellular Component:	nucleus	cytoplasm	intracellular membrane-bounded organelle	intracellular organelle	intracellular part	intracellular	membrane-bounded organelle	organelle	cell part	all	cell	cellular_component
7.49105	0.005949	7.15227	0.044087	1.26	Down	0.0168101	0.583546	LOC644961	644961	Similar to cytoplasmic beta-actin	Hs.660887	644961	LOC644961	1
7.81844	0.033867	8.1542	0.036449	1.26	Up	0.0212615	0.722137	PLBD2	196463	Phospholipase B domain containing 2	Hs.115896	196463	PLBD2	12	Biological Process:	lipid catabolic process	catabolic process	primary metabolic process	metabolic process	lipid metabolic process	Molecular Function:	hydrolase activity	catalytic activity	Cellular Component:	lysosomal lumen	organelle lumen	intracellular organelle	intracellular part	membrane-bounded organelle	all	cytoplasmic part	cell	lysosome	intracellular organelle lumen	intracellular membrane-bounded organelle	intracellular	vacuolar lumen	organelle	vacuole	cell part	membrane-enclosed lumen	cytoplasm	lytic vacuole	vacuolar part	intracellular organelle part	cellular_component	organelle part
5.97677	0.043667	6.31195	0.030701	1.26	Up	0.0244365	0.785317	SLC35A4	113829	Solute carrier family 35, member A4	Hs.406840	113829	SLC35A4	5	Biological Process:	transport	carbohydrate transport	establishment of localization	localization	organic substance transport	Molecular Function:	sugar:hydrogen symporter activity	cation transmembrane transporter activity	substrate-specific transmembrane transporter activity	substrate-specific transporter activity	solute:hydrogen symporter activity	solute:cation symporter activity	cation:sugar symporter activity	transporter activity	ion transmembrane transporter activity	sugar transmembrane transporter activity	active transmembrane transporter activity	secondary active transmembrane transporter activity	transmembrane transporter activity	carbohydrate transmembrane transporter activity	symporter activity	Cellular Component:	Golgi membrane	Golgi apparatus	membrane	integral to membrane	intracellular organelle	intracellular part	membrane-bounded organelle	all	membrane part	intrinsic to membrane	cytoplasmic part	cell
8.54223	0.02417	8.85677	0.046594	1.24	Up	0.0267371	0.785317	MYCBP2	23077	MYC binding protein 2	Hs.591221	23077	MYCBP2	13	Biological Process:	regulation of mitotic metaphase/anaphase transition	cellular component organization at cellular level	regulation of mitotic cell cycle	mitotic cell cycle	organelle organization	cellular process	mitotic metaphase/anaphase transition	nuclear division	regulation of cellular component organization	M phase of mitotic cell cycle	biological regulation	M phase	regulation of cell cycle	cell cycle phase	regulation of cellular process	regulation of biological process	cellular component organization or biogenesis	mitosis	cell cycle process	regulation of nuclear division	cellular component organization or biogenesis at cellular level	organelle fission	regulation of organelle organization	cell cycle	cellular component organization	regulation of mitosis	regulation of cell cycle process	Molecular Function:	protein binding	zinc ion binding	ligase activity	metal ion binding	cation binding	ion binding
6.3236	0.040133	6.63799	0.02659	1.24	Up	0.0226557	0.760703	OSBP	5007	Oxysterol binding protein	Hs.597091	5007	OSBP	11	Biological Process:	transport	lipid transport	establishment of localization	lipid localization	localization	organic substance transport	macromolecule localization	Molecular Function:	oxysterol binding	lipid binding	binding	steroid binding	sterol binding	Cellular Component:	Golgi membrane	cytoplasm	Golgi apparatus	membrane	intracellular organelle	intracellular part	membrane-bounded organelle	all	cytoplasmic part	cell	endomembrane system	intracellular membrane-bounded organelle	intracellular	organelle	cell part	organelle membrane	Golgi apparatus part	intracellular organelle part	cellular_component	organelle part
5.67799	0.05348	5.99002	0.030701	1.24	Up	0.0369072	0.785317	MAP3K7IP3	257397	Mitogen-activated protein kinase kinase kinase 7 interacting protein 3	Hs.188256	257397	MAP3K7IP3	X	Biological Process:	activation of MAPK activity	toll-like receptor signaling pathway	MyD88-dependent toll-like receptor signaling pathway	MyD88-independent toll-like receptor signaling pathway	I-kappaB kinase/NF-kappaB cascade	JNK cascade	Toll signaling pathway	toll-like receptor 1 signaling pathway	toll-like receptor 2 signaling pathway	toll-like receptor 3 signaling pathway	toll-like receptor 4 signaling pathway	innate immune response	positive regulation of NF-kappaB transcription factor activity	stress-activated MAPK cascade	regulation of immune response	positive regulation of binding	positive regulation of transferase activity	positive regulation of transcription regulator activity	regulation of phosphorylation	cellular process	pattern recognition receptor signaling pathway	immune response-activating signal transduction	signaling	regulation of nucleobase, nucleoside, nucleotide and nucleic acid metabolic process	immune response-regulating signaling pathway	biological regulation	intracellular signal transduction	cell surface receptor linked signaling pathway	positive regulation of catalytic activity	regulation of defense response	cellular biosynthetic process	response to stimulus	regulation of transcription factor activity	biosynthetic process
2.39306	0.01648	2.08634	0.065622	1.24	Down	0.0453751	0.785317	TSEN34	79042	TRNA splicing endonuclease 34 homolog (S. cerevisiae)	Hs.15580	79042	TSEN34	19	Biological Process:	tRNA-type intron splice site recognition and cleavage	mRNA processing	tRNA processing	nitrogen compound metabolic process	cellular metabolic process	RNA metabolic process	cellular process	mRNA metabolic process	nucleic acid metabolic process	tRNA metabolic process	tRNA splicing, via endonucleolytic cleavage and ligation	macromolecule metabolic process	gene expression	primary metabolic process	metabolic process	nucleobase, nucleoside, nucleotide and nucleic acid metabolic process	RNA processing	ncRNA metabolic process	cellular macromolecule metabolic process	ncRNA processing	RNA splicing	RNA splicing, via endonucleolytic cleavage and ligation	cellular nitrogen compound metabolic process	Molecular Function:	tRNA-intron endonuclease activity	nucleic acid binding	endonuclease activity	hydrolase activity	tRNA-specific ribonuclease activity	endoribonuclease activity, producing 3'-phosphomonoesters	endoribonuclease activity	binding	catalytic activity	nuclease activity
2.39306	0.01648	2.08634	0.065622	1.24	Down	0.0453751	0.785317	SDC2	6383	Syndecan 2	Hs.1501	6383	SDC2	8	Biological Process:	response to hypoxia	biological_process	response to caffeine	wound healing	dendrite morphogenesis	cell differentiation	neuron projection development	neuron development	response to oxygen levels	developmental process	cellular component morphogenesis	multicellular organismal process	cellular process	anatomical structure development	cell morphogenesis involved in differentiation	neuron differentiation	neurogenesis	response to organic substance	response to chemical stimulus	cell morphogenesis	system development	cellular component organization or biogenesis	cell projection morphogenesis	dendrite development	response to stimulus	cell morphogenesis involved in neuron differentiation	cellular component organization or biogenesis at cellular level	response to organic cyclic compound	cellular component organization	response to alkaloid	nervous system development	cellular component organization at cellular level	anatomical structure morphogenesis	cell part morphogenesis
2.39306	0.01648	2.08634	0.065622	1.24	Down	0.0453751	0.785317	NQO2	4835	NAD(P)H dehydrogenase, quinone 2	Hs.533050	4835	NQO2	6	Biological Process:	oxidation-reduction process	metabolic process	Molecular Function:	dihydronicotinamide riboside quinone reductase activity	NADPH dehydrogenase (quinone) activity	electron carrier activity	metal ion binding	coenzyme binding	cation binding	binding	catalytic activity	cofactor binding	oxidoreductase activity	ion binding	NADPH dehydrogenase activity	oxidoreductase activity, acting on NADH or NADPH	Cellular Component:	nucleus	nucleolus	cytoplasm	nuclear lumen	organelle lumen	intracellular organelle	intracellular part	membrane-bounded organelle	non-membrane-bounded organelle	all	nuclear part	cell	intracellular organelle lumen	intracellular membrane-bounded organelle	intracellular	organelle	cell part
3.97802	0.01648	3.6713	0.065622	1.24	Down	0.0453751	0.785317	H19	283120	H19, imprinted maternally expressed transcript (non-protein coding)	Hs.533566	283120	H19	11
2.39306	0.01648	2.08634	0.065622	1.24	Down	0.0453751	0.785317	ZNF251	90987	Zinc finger protein 251	Hs.534516	90987	ZNF251	8	Biological Process:	regulation of transcription, DNA-dependent	nitrogen compound metabolic process	regulation of macromolecule metabolic process	cellular process	nucleic acid metabolic process	cellular macromolecule biosynthetic process	macromolecule metabolic process	gene expression	regulation of nucleobase, nucleoside, nucleotide and nucleic acid metabolic process	nucleobase, nucleoside, nucleotide and nucleic acid metabolic process	biological regulation	regulation of biological process	regulation of cellular process	cellular macromolecule metabolic process	regulation of nitrogen compound metabolic process	regulation of cellular metabolic process	cellular biosynthetic process	biosynthetic process	transcription, DNA-dependent	regulation of biosynthetic process	regulation of cellular macromolecule biosynthetic process	cellular nitrogen compound metabolic process	cellular metabolic process	RNA metabolic process	regulation of transcription	regulation of cellular biosynthetic process	regulation of metabolic process	regulation of primary metabolic process	primary metabolic process	metabolic process	regulation of gene expression	transcription	RNA biosynthetic process	regulation of RNA metabolic process
2.39306	0.01648	2.08634	0.065622	1.24	Down	0.0453751	0.785317	LOC150197	150197	Hypothetical LOC150197	Hs.635544	150197	LOC150197	22
2.39306	0.01648	2.08634	0.065622	1.24	Down	0.0453751	0.785317	NCRNA00093	100188954	Non-protein coding RNA 93	Hs.656104	100188954	NCRNA00093	10
3.39306	0.01648	3.08634	0.065622	1.24	Down	0.0453751	0.785317	RNF13	11342	Ring finger protein 13	Hs.12333	11342	RNF13	3	Biological Process:	protein autoubiquitination	protein modification by small protein conjugation	cellular metabolic process	cellular macromolecule metabolic process	protein metabolic process	cellular process	protein modification process	cellular protein metabolic process	protein modification by small protein conjugation or removal	macromolecule metabolic process	primary metabolic process	macromolecule modification	metabolic process	protein ubiquitination	Molecular Function:	ubiquitin-protein ligase activity	zinc ion binding	ligase activity	metal ion binding	cation binding	ion binding	binding	transition metal ion binding	catalytic activity	ligase activity, forming carbon-nitrogen bonds	acid-amino acid ligase activity	small conjugating protein ligase activity	Cellular Component:	Golgi membrane	nucleus	nuclear inner membrane	lysosomal membrane	endosome	endoplasmic reticulum
2.39306	0.01648	2.08634	0.065622	1.24	Down	0.0453751	0.785317	CBWD6	644019	COBW domain containing 6	Hs.597638	644019	CBWD6	9	Molecular Function:	nucleotide binding	ATP binding	purine ribonucleoside triphosphate binding	purine nucleotide binding	adenyl ribonucleotide binding	ribonucleotide binding	binding	adenyl nucleotide binding	purine ribonucleotide binding
2.39306	0.01648	2.08634	0.065622	1.24	Down	0.0453751	0.785317	VPS8	23355	Vacuolar protein sorting 8 homolog (S. cerevisiae)	Hs.269263	23355	VPS8	3	Molecular Function:	zinc ion binding	metal ion binding	cation binding	ion binding	binding	transition metal ion binding
2.39306	0.01648	2.08634	0.065622	1.24	Down	0.0453751	0.785317	SPDYE5	442590	Speedy homolog E5 (Xenopus laevis)	Hs.632298	442590	SPDYE5	7
2.39306	0.01648	2.08634	0.065622	1.24	Down	0.0453751	0.785317	LOC100216545	100216545	Hypothetical LOC100216545	Hs.631150	100216545	LOC100216545	7
2.39306	0.01648	2.08634	0.065622	1.24	Down	0.0453751	0.785317	ASPHD1	253982	Aspartate beta-hydroxylase domain containing 1	Hs.655761	253982	ASPHD1	16	Biological Process:	peptidyl-amino acid modification	oxidation-reduction process	cellular metabolic process	cellular macromolecule metabolic process	protein metabolic process	cellular process	protein modification process	cellular protein metabolic process	macromolecule metabolic process	primary metabolic process	macromolecule modification	metabolic process	Molecular Function:	peptide-aspartate beta-dioxygenase activity	oxidoreductase activity	oxidoreductase activity, acting on single donors with incorporation of molecular oxygen, incorporation of two	oxidoreductase activity, acting on paired donors, with incorporation or reduction of molecular oxygen, 2-oxogl	oxidoreductase activity, acting on paired donors, with incorporation or reduction of molecular oxygen	catalytic activity	dioxygenase activity	oxidoreductase activity, acting on single donors with incorporation of molecular oxygen	Cellular Component:	membrane	integral to membrane	integral to endoplasmic reticulum membrane	endoplasmic reticulum part	intracellular organelle	intracellular part	membrane-bounded organelle	all	integral to organelle membrane	nuclear membrane-endoplasmic reticulum network	membrane part	cytoplasmic part
2.39306	0.01648	2.08634	0.065622	1.24	Down	0.0453751	0.785317	PNPLA4	8228	Patatin-like phospholipase domain containing 4	Hs.264	8228	PNPLA4	X	Biological Process:	biological_process	metabolic process	lipid catabolic process	catabolic process	primary metabolic process	all	lipid metabolic process	Molecular Function:	molecular_function	triglyceride lipase activity	hydrolase activity	lipase activity	hydrolase activity, acting on ester bonds	catalytic activity	carboxylesterase activity	all	Cellular Component:	cellular_component	all
2.39306	0.01648	2.08634	0.065622	1.24	Down	0.0453751	0.785317	FGFR1OP2	26127	FGFR1 oncogene partner 2	Hs.591162	26127	FGFR1OP2	12	Biological Process:	response to wounding	response to stimulus	response to stress	Cellular Component:	cytoplasm	intracellular part	intracellular	cell	all	cellular_component	cell part
2.39306	0.01648	2.08634	0.065622	1.24	Down	0.0453751	0.785317	100505792	100505792	hypothetical LOC100505792	-	100505792	-	-
2.39306	0.01648	2.08634	0.065622	1.24	Down	0.0453751	0.785317	FABP5	2171	Fatty acid binding protein 5 (psoriasis-associated)	Hs.408061	2171	FABP5	8	Biological Process:	glucose metabolic process	lipid metabolic process	phosphatidylcholine biosynthetic process	epidermis development	glucose transport	glycerophospholipid metabolic process	nitrogen compound metabolic process	developmental process	multicellular organismal process	cellular process	anatomical structure development	glycerolipid biosynthetic process	monosaccharide metabolic process	cellular amine metabolic process	cellular biogenic amine metabolic process	organophosphate metabolic process	system development	amine metabolic process	cellular biosynthetic process	cellular carbohydrate metabolic process	lipid biosynthetic process	hexose metabolic process	ethanolamine-containing compound metabolic process	biosynthetic process	alcohol metabolic process	cellular nitrogen compound metabolic process	glycerolipid metabolic process	transport	phospholipid metabolic process	glycerophospholipid biosynthetic process	cellular metabolic process	phosphatidylcholine metabolic process	hexose transport	primary metabolic process
2.39306	0.01648	2.08634	0.065622	1.24	Down	0.0453751	0.785317	DYNC1I2	1781	Dynein, cytoplasmic 1, intermediate chain 2	Hs.546250	1781	DYNC1I2	2	Biological Process:	G2/M transition of mitotic cell cycle	mitotic cell cycle	transport	microtubule-based movement	microtubule-based process	cell cycle phase	interphase	establishment of localization	cellular process	cell cycle process	interphase of mitotic cell cycle	cell cycle	localization	Molecular Function:	microtubule motor activity	protein binding	protein complex binding	hydrolase activity	hydrolase activity, acting on acid anhydrides, in phosphorus-containing anhydrides	nucleoside-triphosphatase activity	binding	hydrolase activity, acting on acid anhydrides	catalytic activity	motor activity	pyrophosphatase activity	Cellular Component:	cytoplasm	cytosol	cytoskeleton	microtubule	dynein complex	intracellular organelle	intracellular part	microtubule associated complex
[truncated: 60 more rows]
[truncated: 367 more columns]
