# Supplementary material for: Coilin association with Box C/D scaRNA suggests a direct role for the Cajal body marker protein in scaRNP biogenesis
Source: Biol Open. 2014 Mar 21;3(4):240–9. doi: 10.1242/bio.20147443 (PMC3988793; doi:10.1242/bio.20147443)
Supplement: Supplementary Material [file supp_bio.20147443_Table_S4.xlsx]

## Sheet: export.txt
Group 1:	IgG-Nocodazole
Group 2:	Coilin-Nocodazole
Statistics:	t-test
Correction:	Benjamini and Hochberg
Data Transformation:	Log Transformed
Tests:	25619
Grp1 Mean	Grp1 SEM	Grp2 Mean	Grp2 SEM	Ratio	Direction	p-value	adj. p-value	Gene Identifier	Other ID	Gene Name	UG Cluster	LocusLink	Gene ID	Chromosome	Ontologies
6.16726	0.184968	10.6894	0.239504	22.98	Up	0.0044481	0.455195	619383	619383	small Cajal body-specific RNA 9	-	619383	-	-
5.37478	0.25922	9.5337	0.473328	17.86	Up	0.0164239	0.455195	SCARNA2	677766	Small Cajal body-specific RNA 2	Hs.550815	677766	SCARNA2	1
3.73139	0.466628	6.32277	0.169282	6.03	Up	0.034789	0.455195	677768	677768	small Cajal body-specific RNA 13	-	677768	-	-
3.73139	0.466628	6.32277	0.169282	6.03	Up	0.034789	0.455195	SNHG10	283596	Small nucleolar RNA host gene 10 (non-protein coding)	Hs.448753	283596	SNHG10	14
4.05011	0.562951	6.60424	0.128822	5.87	Up	0.0475098	0.455195	677769	677769	small Cajal body-specific RNA 17	-	677769	-	-
3.41859	0.068567	5.95973	0.320817	5.82	Up	0.0162615	0.455195	TERC	7012	Telomerase RNA component	Hs.436182	7012	TERC	3
0.853949	0.174147	3.38553	0.030987	5.78	Up	0.00484638	0.455195	CAND2	23066	Cullin-associated and neddylation-dissociated 2 (putative)	Hs.343664	23066	CAND2	3	Molecular Function:	protein binding	transcription activator activity	transcription regulator activity	binding	Cellular Component:	intracellular	nucleus	intracellular membrane-bounded organelle	intracellular organelle	intracellular part	membrane-bounded organelle	organelle	all	cell part	cellular_component	cell
0.853949	0.174147	3.33577	0.504208	5.59	Up	0.0432247	0.455195	692087	692087	small nucleolar RNA, C/D box 49B	-	692087	-	-
4.39768	0.369585	6.83898	0.363565	5.43	Up	0.0422584	0.455195	SCARNA7	677767	Small Cajal body-specific RNA 7	Hs.675953	677767	SCARNA7	3
1.35395	0.325853	3.75402	0.39947	5.28	Up	0.0431701	0.455195	CENPP	401541	Centromere protein P	Hs.713775	401541	CENPP	9	Biological Process:	M phase of mitotic cell cycle	mitotic prometaphase	mitotic cell cycle	nucleosome assembly	CenH3-containing nucleosome assembly at centromere	cellular component assembly	chromatin assembly or disassembly	cellular component biogenesis	chromatin organization	chromatin remodeling at centromere	organelle organization	cellular process	DNA replication-independent nucleosome organization	cell cycle phase	cellular component organization or biogenesis	protein-DNA complex subunit organization	macromolecular complex subunit organization	chromosome organization	cellular component organization or biogenesis at cellular level	chromatin modification	protein-DNA complex assembly	cell cycle	cellular component organization	ATP-dependent chromatin remodeling	cellular component organization at cellular level	chromatin assembly	DNA packaging	histone exchange	DNA conformation change	nuclear division	nucleosome organization	macromolecular complex assembly	chromatin remodeling	M phase
0.853949	0.174147	3.22457	0.191951	5.17	Up	0.0117426	0.455195	ARHGEF9	23229	Cdc42 guanine nucleotide exchange factor (GEF) 9	Hs.54697	23229	ARHGEF9	X	Biological Process:	apoptosis	small GTPase mediated signal transduction	synaptic transmission	induction of apoptosis by extracellular signals	ion transmembrane transport	regulation of Rho protein signal transduction	nerve growth factor receptor signaling pathway	regulation of small GTPase mediated signal transduction	transmembrane transport	regulation of signal transduction	multicellular organismal signaling	transmission of nerve impulse	positive regulation of cellular process	positive regulation of programmed cell death	positive regulation of biological process	enzyme linked receptor protein signaling pathway	Ras protein signal transduction	induction of programmed cell death	induction of apoptosis	multicellular organismal process	cell communication	cellular process	cell death	regulation of programmed cell death	signaling	neurological system process	biological regulation	intracellular signal transduction	cell surface receptor linked signaling pathway	regulation of cellular process	regulation of biological process	Rho protein signal transduction	regulation of apoptosis	programmed cell death
0.853949	0.174147	3.22457	0.191951	5.17	Up	0.0117426	0.455195	MED26	9441	Mediator complex subunit 26	Hs.651587	9441	MED26	19	Biological Process:	regulation of transcription from RNA polymerase II promoter	transcription initiation from RNA polymerase II promoter	gene expression	nitrogen compound metabolic process	regulation of macromolecule metabolic process	cellular process	nucleic acid metabolic process	cellular macromolecule biosynthetic process	macromolecule metabolic process	regulation of nucleobase, nucleoside, nucleotide and nucleic acid metabolic process	nucleobase, nucleoside, nucleotide and nucleic acid metabolic process	biological regulation	regulation of biological process	regulation of cellular process	cellular macromolecule metabolic process	regulation of nitrogen compound metabolic process	regulation of cellular metabolic process	transcription from RNA polymerase II promoter	cellular biosynthetic process	biosynthetic process	transcription, DNA-dependent	regulation of biosynthetic process	regulation of cellular macromolecule biosynthetic process	cellular nitrogen compound metabolic process	cellular metabolic process	RNA metabolic process	regulation of transcription	regulation of cellular biosynthetic process	regulation of metabolic process	transcription initiation, DNA-dependent	regulation of primary metabolic process	primary metabolic process	metabolic process	regulation of gene expression
4.53711	0.049583	2.22457	0.393012	4.97	Down	0.0281107	0.455195	SMN1	6606	Survival of motor neuron 1, telomeric	Hs.535788	6606	SMN1	5
3.73139	0.118334	1.43209	0.39947	4.92	Down	0.0312993	0.455195	PSMD12	5718	Proteasome (prosome, macropain) 26S subunit, non-ATPase, 12	Hs.646575	5718	PSMD12	17	Biological Process:	cell cycle checkpoint	G1/S transition of mitotic cell cycle	S phase of mitotic cell cycle	M/G1 transition of mitotic cell cycle	mitotic cell cycle	regulation of cellular amino acid metabolic process	apoptosis	DNA damage response, signal transduction by p53 class mediator resulting in cell cycle arrest	viral reproduction	RNA metabolic process	mRNA metabolic process	anaphase-promoting complex-dependent proteasomal ubiquitin-dependent protein catabolic process	cellular nitrogen compound metabolic process	regulation of apoptosis	negative regulation of ubiquitin-protein ligase activity involved in mitotic cell cycle	positive regulation of ubiquitin-protein ligase activity involved in mitotic cell cycle	regulation of ubiquitin-protein ligase activity involved in mitotic cell cycle	negative regulation of cellular metabolic process	positive regulation of cellular process	positive regulation of protein ubiquitination	cell death	biological regulation	intracellular signal transduction	proteasomal ubiquitin-dependent protein catabolic process	positive regulation of catalytic activity	negative regulation of protein modification process	signal transduction involved in DNA integrity checkpoint	positive regulation of protein metabolic process	response to stimulus	macromolecule catabolic process	cell cycle arrest	G1/S transition checkpoint	regulation of protein modification process	regulation of molecular function
4.46836	0.118334	2.22457	0.393012	4.74	Down	0.0318698	0.455195	TYSND1	219743	Trypsin domain containing 1	Hs.533655	219743	TYSND1	10	Biological Process:	proteolysis	protein metabolic process	macromolecule metabolic process	primary metabolic process	metabolic process	Molecular Function:	serine-type endopeptidase activity	peptidase activity	serine-type peptidase activity	hydrolase activity	serine hydrolase activity	endopeptidase activity	catalytic activity	peptidase activity, acting on L-amino acid peptides	Cellular Component:	peroxisome	intracellular membrane-bounded organelle	intracellular organelle	intracellular part	intracellular	membrane-bounded organelle	organelle	cell part	all	cytoplasm	microbody	cytoplasmic part	cell	cellular_component
0.853949	0.174147	3.09305	0.261494	4.72	Up	0.0191248	0.455195	C3orf26	84319	Chromosome 3 open reading frame 26	Hs.655111	84319	C3orf26	3	Molecular Function:	nucleic acid binding	ATP binding	ATP-dependent helicase activity	hydrolase activity, acting on acid anhydrides, in phosphorus-containing anhydrides	purine ribonucleoside triphosphate binding	purine NTP-dependent helicase activity	binding	catalytic activity	pyrophosphatase activity	ATPase activity	purine ribonucleotide binding	hydrolase activity	purine nucleotide binding	nucleoside-triphosphatase activity	helicase activity	hydrolase activity, acting on acid anhydrides	nucleotide binding	ATPase activity, coupled	adenyl ribonucleotide binding	ribonucleotide binding	adenyl nucleotide binding
1.35395	0.325853	3.59305	0.238506	4.72	Up	0.0310193	0.455195	ALPK1	80216	Alpha-kinase 1	Hs.652825	80216	ALPK1	4	Biological Process:	protein phosphorylation	phosphate metabolic process	cellular metabolic process	cellular macromolecule metabolic process	protein metabolic process	phosphorus metabolic process	phosphorylation	cellular process	protein modification process	cellular protein metabolic process	macromolecule metabolic process	primary metabolic process	macromolecule modification	metabolic process	Molecular Function:	protein serine/threonine kinase activity	ATP binding	kinase activity	purine ribonucleoside triphosphate binding	purine nucleotide binding	binding	transferase activity	protein kinase activity	nucleotide binding	phosphotransferase activity, alcohol group as acceptor	catalytic activity	transferase activity, transferring phosphorus-containing groups	adenyl ribonucleotide binding	ribonucleotide binding	adenyl nucleotide binding	purine ribonucleotide binding
1.35395	0.325853	3.59305	0.238506	4.72	Up	0.0310193	0.455195	ABCB8	11194	ATP-binding cassette, sub-family B (MDR/TAP), member 8	Hs.647118	11194	ABCB8	7	Biological Process:	transport	transmembrane transport	establishment of localization	localization	cellular process	Molecular Function:	nucleotide binding	transporter activity	ATP binding	ATPase activity	ATPase activity, coupled to transmembrane movement of substances	hydrolase activity, acting on acid anhydrides, in phosphorus-containing anhydrides	purine ribonucleoside triphosphate binding	binding	catalytic activity	transmembrane transporter activity	pyrophosphatase activity	purine ribonucleotide binding	hydrolase activity	P-P-bond-hydrolysis-driven transmembrane transporter activity	purine nucleotide binding	nucleoside-triphosphatase activity	hydrolase activity, acting on acid anhydrides	active transmembrane transporter activity	hydrolase activity, acting on acid anhydrides, catalyzing transmembrane movement of substances	ATPase activity, coupled to movement of substances	ATPase activity, coupled	adenyl ribonucleotide binding	ribonucleotide binding	adenyl nucleotide binding	primary active transmembrane transporter activity	Cellular Component:	membrane fraction	mitochondrion
1.35395	0.325853	3.59305	0.238506	4.72	Up	0.0310193	0.455195	ZNF862	643641	Zinc finger protein 862	Hs.301277	643641	ZNF862	7	Biological Process:	regulation of transcription, DNA-dependent	biological_process	nitrogen compound metabolic process	regulation of macromolecule metabolic process	cellular process	nucleic acid metabolic process	cellular macromolecule biosynthetic process	macromolecule metabolic process	gene expression	regulation of nucleobase, nucleoside, nucleotide and nucleic acid metabolic process	nucleobase, nucleoside, nucleotide and nucleic acid metabolic process	biological regulation	regulation of biological process	regulation of cellular process	cellular macromolecule metabolic process	regulation of nitrogen compound metabolic process	regulation of cellular metabolic process	cellular biosynthetic process	biosynthetic process	transcription, DNA-dependent	regulation of biosynthetic process	regulation of cellular macromolecule biosynthetic process	cellular nitrogen compound metabolic process	cellular metabolic process	RNA metabolic process	all	regulation of transcription	regulation of cellular biosynthetic process	regulation of metabolic process	regulation of primary metabolic process	primary metabolic process	metabolic process	regulation of gene expression	transcription
3.59987	0.249852	1.43209	0.39947	4.49	Down	0.0441373	0.455195	CAP2	10486	CAP, adenylate cyclase-associated protein, 2 (yeast)	Hs.132902	10486	CAP2	6	Biological Process:	cell morphogenesis	cytoskeleton organization	establishment or maintenance of cell polarity	signal transduction	activation of adenylate cyclase activity	axon guidance	cell differentiation	taxis	neuron projection development	neuron development	positive regulation of cyclase activity	multicellular organismal process	cellular process	anatomical structure development	signaling	regulation of nucleobase, nucleoside, nucleotide and nucleic acid metabolic process	biological regulation	positive regulation of catalytic activity	cellular component organization or biogenesis	regulation of cyclic nucleotide biosynthetic process	cell projection morphogenesis	regulation of adenylate cyclase activity	cellular biosynthetic process	response to stimulus	nucleoside phosphate metabolic process	regulation of cAMP biosynthetic process	cell morphogenesis involved in neuron differentiation	biosynthetic process	locomotion	regulation of biosynthetic process	nervous system development	nucleobase, nucleoside, nucleotide and nucleic acid biosynthetic process	nucleoside monophosphate metabolic process	anatomical structure morphogenesis
4.09987	0.250148	1.93209	0.10053	4.49	Down	0.0151165	0.455195	CEBPZ	10153	CCAAT/enhancer binding protein (C/EBP), zeta	Hs.135406	10153	CEBPZ	2	Biological Process:	transcription from RNA polymerase II promoter	nitrogen compound metabolic process	cellular metabolic process	RNA metabolic process	cellular process	nucleic acid metabolic process	cellular macromolecule biosynthetic process	macromolecule metabolic process	gene expression	primary metabolic process	nucleobase, nucleoside, nucleotide and nucleic acid metabolic process	metabolic process	cellular macromolecule metabolic process	transcription	cellular biosynthetic process	RNA biosynthetic process	biosynthetic process	transcription, DNA-dependent	cellular nitrogen compound metabolic process	macromolecule biosynthetic process	Molecular Function:	DNA binding	binding	nucleic acid binding	Cellular Component:	nucleus	intracellular membrane-bounded organelle	intracellular organelle	intracellular part	intracellular	membrane-bounded organelle	organelle	cell part	all
0.853949	0.174147	3.01705	0.39947	4.48	Up	0.0382714	0.455195	EGFL7	51162	EGF-like-domain, multiple 7	Hs.91481	51162	EGFL7	9	Biological Process:	angiogenesis	blood vessel development	vasculogenesis	multicellular organismal development	negative regulation of cell migration	cell differentiation	anatomical structure formation involved in morphogenesis	developmental process	regulation of localization	cellular process	multicellular organismal process	negative regulation of cellular process	cardiovascular system development	anatomical structure development	vasculature development	regulation of locomotion	negative regulation of biological process	biological regulation	regulation of cellular process	regulation of biological process	blood vessel morphogenesis	cell migration	system development	negative regulation of locomotion	circulatory system development	locomotion	anatomical structure morphogenesis	localization of cell	regulation of cellular component movement	regulation of cell motility	cell motility	negative regulation of cell motility	cellular component movement	regulation of cell migration
4.08366	0.055569	1.93209	0.10053	4.44	Down	0.00283805	0.455195	PGRMC2	10424	Progesterone receptor membrane component 2	Hs.507910	10424	PGRMC2	4	Biological Process:	steroid hormone mediated signaling pathway	cellular response to organic substance	cellular process	response to endogenous stimulus	cellular response to steroid hormone stimulus	response to hormone stimulus	signaling	biological regulation	response to organic substance	response to chemical stimulus	regulation of cellular process	regulation of biological process	cellular response to endogenous stimulus	cellular response to hormone stimulus	response to stimulus	cellular response to stimulus	signal transduction	cellular response to chemical stimulus	response to steroid hormone stimulus	hormone-mediated signaling pathway	Molecular Function:	steroid hormone receptor activity	receptor activity	steroid binding	heme binding	ligand-dependent nuclear receptor activity	cation binding	binding	signal transducer activity	lipid binding	molecular transducer activity	tetrapyrrole binding	ion binding	iron ion binding
0.853949	0.174147	2.93209	0.10053	4.22	Up	0.00923303	0.455195	PRCP	5547	Prolylcarboxypeptidase (angiotensinase C)	Hs.523936	5547	PRCP	11	Biological Process:	proteolysis	blood coagulation	blood coagulation, intrinsic pathway	wound healing	response to wounding	multicellular organismal process	protein activation cascade	blood coagulation, fibrin clot formation	macromolecule metabolic process	primary metabolic process	biological regulation	metabolic process	protein metabolic process	hemostasis	regulation of biological quality	response to stress	response to stimulus	coagulation	regulation of body fluid levels	Molecular Function:	serine-type carboxypeptidase activity	protein binding	peptidase activity	serine-type peptidase activity	hydrolase activity	serine hydrolase activity	carboxypeptidase activity	binding	exopeptidase activity	catalytic activity	peptidase activity, acting on L-amino acid peptides	serine-type exopeptidase activity	Cellular Component:	lysosome
0.853949	0.174147	2.93209	0.10053	4.22	Up	0.00923303	0.455195	CEACAM19	56971	Carcinoembryonic antigen-related cell adhesion molecule 19	Hs.416925	56971	CEACAM19	19	Cellular Component:	membrane	integral to membrane	intrinsic to membrane	cell	all	cellular_component	cell part	membrane part
0.853949	0.174147	2.93209	0.10053	4.22	Up	0.00923303	0.455195	ABHD15	116236	Abhydrolase domain containing 15	Hs.106510	116236	ABHD15	17	Molecular Function:	carboxylesterase activity	hydrolase activity	hydrolase activity, acting on ester bonds	catalytic activity	Cellular Component:	extracellular region	all	cellular_component
0.853949	0.174147	2.93209	0.10053	4.22	Up	0.00923303	0.455195	KIFC2	90990	Kinesin family member C2	Hs.528713	90990	KIFC2	8	Biological Process:	microtubule-based movement	microtubule-based process	cellular process	Molecular Function:	nucleotide binding	microtubule motor activity	protein binding	ATP binding	hydrolase activity	hydrolase activity, acting on acid anhydrides, in phosphorus-containing anhydrides	purine ribonucleoside triphosphate binding	purine nucleotide binding	nucleoside-triphosphatase activity	hydrolase activity, acting on acid anhydrides	binding	catalytic activity	motor activity	adenyl ribonucleotide binding	ribonucleotide binding	pyrophosphatase activity	adenyl nucleotide binding	purine ribonucleotide binding	Cellular Component:	cytoplasm	cytoskeleton	microtubule	intracellular organelle	intracellular part	non-membrane-bounded organelle	all	cell	cytoskeletal part	intracellular	organelle
3.98734	0.151891	1.93209	0.10053	4.16	Down	0.00776302	0.455195	COX6B2	125965	Cytochrome c oxidase subunit VIb polypeptide 2 (testis)	Hs.550544	125965	COX6B2	19	Molecular Function:	cytochrome-c oxidase activity	cation transmembrane transporter activity	hydrogen ion transmembrane transporter activity	substrate-specific transmembrane transporter activity	substrate-specific transporter activity	transporter activity	ion transmembrane transporter activity	inorganic cation transmembrane transporter activity	catalytic activity	oxidoreductase activity, acting on a heme group of donors	oxidoreductase activity, acting on a heme group of donors, oxygen as acceptor	oxidoreductase activity	monovalent inorganic cation transmembrane transporter activity	transmembrane transporter activity	heme-copper terminal oxidase activity	Cellular Component:	mitochondrion	mitochondrial intermembrane space	mitochondrial crista	organelle inner membrane	intracellular organelle	mitochondrial inner membrane	intracellular part	membrane-bounded organelle	all	membrane part	mitochondrial envelope	cytoplasmic part	organelle envelope	mitochondrial membrane	mitochondrial part	envelope	cell	organelle envelope lumen
1.35395	0.325853	3.38553	0.030987	4.09	Up	0.0249898	0.455195	TDG	6996	Thymine-DNA glycosylase	Hs.584809	6996	TDG	12	Biological Process:	DNA repair	base-excision repair	base-excision repair, AP site formation	mismatch repair	metabolic process	depyrimidination	nucleobase, nucleoside, nucleotide and nucleic acid catabolic process	nitrogen compound metabolic process	pyrimidine nucleotide catabolic process	cellular macromolecule catabolic process	cellular process	nucleic acid metabolic process	cellular nitrogen compound catabolic process	macromolecule metabolic process	pyrimidine-containing compound metabolic process	nucleobase, nucleoside, nucleotide and nucleic acid metabolic process	cellular macromolecule metabolic process	DNA modification	2'-deoxyribonucleotide metabolic process	response to stimulus	nucleoside phosphate metabolic process	nucleobase, nucleoside and nucleotide catabolic process	macromolecule catabolic process	pyrimidine-containing compound catabolic process	cellular nitrogen compound metabolic process	small molecule catabolic process	DNA metabolic process	cellular response to stress	cellular metabolic process	nucleobase, nucleoside and nucleotide metabolic process	pyrimidine nucleotide metabolic process	deoxyribonucleotide metabolic process	pyrimidine deoxyribonucleotide catabolic process	primary metabolic process
3.43891	0.174147	1.43209	0.39947	4.02	Down	0.0440605	0.455195	RBM8A	9939	RNA binding motif protein 8A	Hs.356873	9939	RBM8A	1	Biological Process:	nuclear-transcribed mRNA catabolic process, nonsense-mediated decay	nuclear mRNA splicing, via spliceosome	transcription from RNA polymerase II promoter	termination of RNA polymerase II transcription	mRNA export from nucleus	regulation of translation	transport	RNA splicing	gene expression	mRNA 3'-end processing	establishment of localization in cell	intracellular transport	cellular process	RNA localization	biological regulation	mRNA catabolic process	nuclear transport	RNA export from nucleus	cellular biosynthetic process	macromolecule catabolic process	biosynthetic process	regulation of biosynthetic process	regulation of cellular macromolecule biosynthetic process	transcription, DNA-dependent	RNA splicing, via transesterification reactions with bulged adenosine as nucleophile	RNA splicing, via transesterification reactions	RNA metabolic process	regulation of metabolic process	RNA 3'-end processing	protein metabolic process	regulation of cellular protein metabolic process	transcription	regulation of protein metabolic process	cellular protein metabolic process
3.43891	0.174147	1.43209	0.39947	4.02	Down	0.0440605	0.455195	CYP24A1	1591	Cytochrome P450, family 24, subfamily A, polypeptide 1	Hs.89663	1591	CYP24A1	20	Biological Process:	osteoblast differentiation	vitamin metabolic process	xenobiotic metabolic process	steroid metabolic process	response to vitamin D	vitamin D metabolic process	vitamin D catabolic process	hormone biosynthetic process	oxidation-reduction process	vitamin D receptor signaling pathway	vitamin catabolic process	cell differentiation	response to xenobiotic stimulus	developmental process	response to external stimulus	cell communication	response to extracellular stimulus	multicellular organismal process	cellular process	hormone metabolic process	fat-soluble vitamin metabolic process	signaling	biological regulation	response to vitamin	response to nutrient levels	response to chemical stimulus	regulation of biological process	regulation of cellular process	intracellular receptor mediated signaling pathway	regulation of hormone levels	regulation of biological quality	lipid metabolic process	cellular response to vitamin D	response to stimulus
3.43891	0.174147	1.43209	0.39947	4.02	Down	0.0440605	0.455195	TRUB2	26995	TruB pseudouridine (psi) synthase homolog 2 (E. coli)	Hs.632685	26995	TRUB2	9	Biological Process:	pseudouridine synthesis	RNA processing	tRNA processing	ncRNA metabolic process	nitrogen compound metabolic process	cellular metabolic process	cellular macromolecule metabolic process	RNA metabolic process	cellular process	nucleic acid metabolic process	tRNA metabolic process	ncRNA processing	macromolecule metabolic process	gene expression	primary metabolic process	macromolecule modification	cellular nitrogen compound metabolic process	RNA modification	metabolic process	nucleobase, nucleoside, nucleotide and nucleic acid metabolic process	Molecular Function:	RNA binding	pseudouridine synthase activity	isomerase activity	binding	catalytic activity	intramolecular transferase activity	nucleic acid binding
3.41859	0.068567	1.43209	0.39947	3.96	Down	0.039198	0.455195	653631	653631	hypothetical LOC653631	-	653631	-	-
2.35395	0.325853	4.33577	0.303147	3.95	Up	0.046912	0.455195	TUBGCP6	85378	Tubulin, gamma complex associated protein 6	Hs.336431	85378	TUBGCP6	22	Biological Process:	G2/M transition of mitotic cell cycle	mitotic cell cycle	microtubule nucleation	cellular component organization at cellular level	microtubule-based process	cell cycle phase	interphase	cellular component organization or biogenesis	organelle organization	cellular process	cell cycle process	interphase of mitotic cell cycle	cellular component organization or biogenesis at cellular level	cellular component organization	cytoskeleton organization	cell cycle	microtubule cytoskeleton organization	Molecular Function:	microtubule binding	cytoskeletal protein binding	protein binding	binding	tubulin binding	Cellular Component:	spindle pole	cytoplasm	microtubule organizing center	cytosol	cytoskeleton	microtubule	gamma-tubulin ring complex	intracellular organelle	intracellular part	non-membrane-bounded organelle
3.85395	0.174147	1.93209	0.10053	3.79	Down	0.0107705	0.455195	DBNDD2	55861	Dysbindin (dystrobrevin binding protein 1) domain containing 2	Hs.655055	55861	DBNDD2	20	Biological Process:	negative regulation of protein kinase activity	regulation of catalytic activity	regulation of macromolecule metabolic process	cellular process	regulation of phosphorus metabolic process	regulation of phosphorylation	negative regulation of molecular function	protein modification process	macromolecule metabolic process	negative regulation of catalytic activity	biological regulation	negative regulation of kinase activity	regulation of biological process	regulation of cellular process	cellular macromolecule metabolic process	regulation of cellular metabolic process	negative regulation of transferase activity	phosphorus metabolic process	regulation of transferase activity	cellular metabolic process	phosphorylation	regulation of metabolic process	regulation of phosphate metabolic process	regulation of primary metabolic process	regulation of protein phosphorylation	regulation of protein kinase activity	primary metabolic process	metabolic process	regulation of protein modification process	phosphate metabolic process	regulation of molecular function	regulation of kinase activity	protein metabolic process	protein phosphorylation
4.31338	0.174147	2.43209	0.39947	3.68	Down	0.0496908	0.455195	MOSC1	64757	MOCO sulphurase C-terminal domain containing 1	Hs.497816	64757	MOSC1	1	Biological Process:	oxidation-reduction process	metabolic process	Molecular Function:	oxidoreductase activity	molybdenum ion binding	pyridoxal phosphate binding	cation binding	vitamin B6 binding	binding	vitamin binding	catalytic activity	cofactor binding	ion binding	transition metal ion binding	metal ion binding	Cellular Component:	mitochondrion	mitochondrial inner membrane	organelle inner membrane	intracellular organelle	intracellular part	membrane-bounded organelle	all	mitochondrial envelope	cytoplasmic part	organelle envelope	mitochondrial part	mitochondrial membrane	envelope	cell	intracellular membrane-bounded organelle	intracellular	organelle	cell part
3.30739	0.04263	1.43209	0.39947	3.67	Down	0.042957	0.455195	CDC16	8881	Cell division cycle 16 homolog (S. cerevisiae)	Hs.374127	8881	CDC16	13	Biological Process:	cell cycle checkpoint	mitotic cell cycle	mitosis	regulation of mitosis	mitotic cell cycle spindle assembly checkpoint	cell proliferation	anaphase-promoting complex-dependent proteasomal ubiquitin-dependent protein catabolic process	cell division	negative regulation of ubiquitin-protein ligase activity involved in mitotic cell cycle	positive regulation of ubiquitin-protein ligase activity involved in mitotic cell cycle	regulation of ubiquitin-protein ligase activity involved in mitotic cell cycle	protein K11-linked ubiquitination	mitotic cell cycle checkpoint	regulation of mitotic cell cycle	positive regulation of cellular process	negative regulation of cellular metabolic process	positive regulation of cellular protein metabolic process	mitotic cell cycle spindle checkpoint	modification-dependent macromolecule catabolic process	cellular process	positive regulation of protein ubiquitination	regulation of cellular component organization	negative regulation of biological process	negative regulation of macromolecule metabolic process	biological regulation	proteasomal ubiquitin-dependent protein catabolic process	negative regulation of organelle organization	cell cycle phase	positive regulation of catalytic activity	cellular component organization or biogenesis	negative regulation of cellular component organization	negative regulation of protein modification process	protein catabolic process	positive regulation of protein metabolic process
2.14643	0.118334	4.01705	0.39947	3.66	Up	0.0461949	0.455195	SPPL2B	56928	Signal peptide peptidase-like 2B	Hs.330742	56928	SPPL2B	19	Molecular Function:	aspartic-type endopeptidase activity	peptidase activity	hydrolase activity	endopeptidase activity	aspartic-type peptidase activity	catalytic activity	peptidase activity, acting on L-amino acid peptides	Cellular Component:	Golgi membrane	Golgi apparatus	membrane	integral to membrane	intracellular organelle	intracellular part	membrane-bounded organelle	all	membrane part	intrinsic to membrane	cytoplasmic part	cell	endomembrane system	intracellular membrane-bounded organelle	intracellular	organelle	cell part	cytoplasm	organelle membrane	Golgi apparatus part	intracellular organelle part	cellular_component	organelle part
0.853949	0.174147	2.72457	0.106988	3.66	Up	0.0117284	0.455195	FKBP2	2286	FK506 binding protein 2, 13kDa	Hs.227729	2286	FKBP2	11	Biological Process:	protein folding	peptidyl-proline modification	peptidyl-amino acid modification	cellular metabolic process	cellular macromolecule metabolic process	protein metabolic process	cellular process	protein modification process	cellular protein metabolic process	macromolecule metabolic process	primary metabolic process	macromolecule modification	metabolic process	Molecular Function:	peptidyl-prolyl cis-trans isomerase activity	protein binding	FK506 binding	isomerase activity	drug binding	cis-trans isomerase activity	binding	macrolide binding	catalytic activity	Cellular Component:	endoplasmic reticulum	endoplasmic reticulum membrane	membrane	endoplasmic reticulum part	intracellular organelle	intracellular part	membrane-bounded organelle	all	nuclear membrane-endoplasmic reticulum network	membrane part
0.853949	0.174147	2.72457	0.106988	3.66	Up	0.0117284	0.455195	LPAR2	9170	Lysophosphatidic acid receptor 2	Hs.122575	9170	LPAR2	19	Biological Process:	activation of MAPK activity	G-protein coupled receptor protein signaling pathway	activation of phospholipase C activity	elevation of cytosolic calcium ion concentration	positive regulation of Rho protein signal transduction	positive regulation of MAPKKK cascade	positive regulation of cellular process	regulation of hydrolase activity	positive regulation of transferase activity	Ras protein signal transduction	regulation of phosphorylation	cellular process	ion homeostasis	signaling	positive regulation of signaling	biological regulation	regulation of lipase activity	intracellular signal transduction	positive regulation of small GTPase mediated signal transduction	chemical homeostasis	cell surface receptor linked signaling pathway	positive regulation of intracellular protein kinase cascade	metal ion homeostasis	positive regulation of catalytic activity	cation homeostasis	regulation of biological quality	response to stimulus	cellular divalent inorganic cation homeostasis	cellular homeostasis	positive regulation of cell communication	intracellular protein kinase cascade	regulation of protein serine/threonine kinase activity	regulation of metabolic process	positive regulation of response to stimulus
0.853949	0.174147	2.72457	0.106988	3.66	Up	0.0117284	0.455195	TEF	7008	Thyrotrophic embryonic factor	Hs.181159	7008	TEF	22	Biological Process:	regulation of transcription from RNA polymerase II promoter	rhythmic process	nitrogen compound metabolic process	regulation of macromolecule metabolic process	cellular process	nucleic acid metabolic process	cellular macromolecule biosynthetic process	macromolecule metabolic process	regulation of nucleobase, nucleoside, nucleotide and nucleic acid metabolic process	gene expression	nucleobase, nucleoside, nucleotide and nucleic acid metabolic process	biological regulation	regulation of biological process	regulation of cellular process	cellular macromolecule metabolic process	regulation of nitrogen compound metabolic process	regulation of cellular metabolic process	transcription from RNA polymerase II promoter	cellular biosynthetic process	biosynthetic process	transcription, DNA-dependent	regulation of biosynthetic process	regulation of cellular macromolecule biosynthetic process	cellular nitrogen compound metabolic process	cellular metabolic process	RNA metabolic process	regulation of transcription	regulation of cellular biosynthetic process	regulation of metabolic process	regulation of primary metabolic process	primary metabolic process	metabolic process	regulation of gene expression	regulation of transcription, DNA-dependent
0.853949	0.174147	2.72457	0.106988	3.66	Up	0.0117284	0.455195	POLR3B	55703	Polymerase (RNA) III (DNA directed) polypeptide B	Hs.62696	55703	POLR3B	12	Biological Process:	transcription from RNA polymerase III promoter	transcription elongation from RNA polymerase III promoter	termination of RNA polymerase III transcription	response to virus	positive regulation of interferon-beta production	positive regulation of innate immune response	regulation of immune response	regulation of interferon-beta production	immune response	nitrogen compound metabolic process	positive regulation of defense response	positive regulation of biological process	multicellular organismal process	cellular process	regulation of immune system process	nucleic acid metabolic process	cellular macromolecule biosynthetic process	response to other organism	positive regulation of multicellular organismal process	transcription elongation, DNA-dependent	macromolecule metabolic process	positive regulation of cytokine production	gene expression	defense response	biological regulation	nucleobase, nucleoside, nucleotide and nucleic acid metabolic process	cytokine production	regulation of biological process	regulation of multicellular organismal process	cellular macromolecule metabolic process	positive regulation of type I interferon production	regulation of defense response	response to stimulus	cellular biosynthetic process
0.853949	0.174147	2.72457	0.106988	3.66	Up	0.0117284	0.455195	ZFP30	22835	Zinc finger protein 30 homolog (mouse)	Hs.716719	22835	ZFP30	19	Biological Process:	regulation of transcription, DNA-dependent	nitrogen compound metabolic process	regulation of macromolecule metabolic process	cellular process	nucleic acid metabolic process	cellular macromolecule biosynthetic process	macromolecule metabolic process	gene expression	regulation of nucleobase, nucleoside, nucleotide and nucleic acid metabolic process	nucleobase, nucleoside, nucleotide and nucleic acid metabolic process	biological regulation	regulation of biological process	regulation of cellular process	cellular macromolecule metabolic process	regulation of nitrogen compound metabolic process	regulation of cellular metabolic process	cellular biosynthetic process	biosynthetic process	transcription, DNA-dependent	regulation of biosynthetic process	regulation of cellular macromolecule biosynthetic process	cellular nitrogen compound metabolic process	cellular metabolic process	RNA metabolic process	regulation of transcription	regulation of cellular biosynthetic process	regulation of metabolic process	regulation of primary metabolic process	primary metabolic process	metabolic process	regulation of gene expression	transcription	RNA biosynthetic process	regulation of RNA metabolic process
2.43891	0.174147	4.30953	0.106988	3.66	Up	0.0117284	0.455195	ADH5	128	Alcohol dehydrogenase 5 (class III), chi polypeptide	Hs.78989	128	ADH5	4	Biological Process:	retinoid metabolic process	respiratory system process	ethanol oxidation	peptidyl-cysteine S-nitrosylation	response to lipopolysaccharide	positive regulation of blood pressure	formaldehyde catabolic process	response to nitrosative stress	response to redox state	oxidation-reduction process	multicellular organismal process	cellular process	protein modification process	response to other organism	diterpenoid metabolic process	macromolecule metabolic process	secondary metabolic process	biological regulation	response to organic substance	respiratory gaseous exchange	response to chemical stimulus	peptidyl-amino acid modification	cellular macromolecule metabolic process	response to molecule of bacterial origin	regulation of biological quality	lipid metabolic process	response to stimulus	ethanol metabolic process	circulatory system process	system process	terpenoid metabolic process	alcohol metabolic process	small molecule catabolic process	primary alcohol metabolic process
1.35395	0.325853	3.22457	0.191951	3.66	Up	0.0385269	0.455195	SNX21	90203	Sorting nexin family member 21	Hs.472854	90203	SNX21	20	Biological Process:	cell communication	protein transport	establishment of protein localization	transport	protein localization	establishment of localization	localization	macromolecule localization	cellular process	Molecular Function:	binding	phosphatidylinositol binding	lipid binding	phospholipid binding	Cellular Component:	cytoplasmic vesicle membrane	intracellular organelle	intracellular part	membrane-bounded organelle	vesicle membrane	all	cytoplasmic part	vesicle	cell	membrane-bounded vesicle	intracellular membrane-bounded organelle	endomembrane system	intracellular	organelle	cell part	cytoplasm	cytoplasmic vesicle	organelle membrane	cytoplasmic vesicle part
1.35395	0.325853	3.22457	0.191951	3.66	Up	0.0385269	0.455195	ZNF524	147807	Zinc finger protein 524	Hs.440291	147807	ZNF524	19	Molecular Function:	DNA binding	zinc ion binding	metal ion binding	cation binding	ion binding	binding	transition metal ion binding	nucleic acid binding	Cellular Component:	intracellular	nucleus	intracellular membrane-bounded organelle	intracellular organelle	intracellular part	membrane-bounded organelle	organelle	all	cell part	cellular_component	cell
1.35395	0.325853	3.22457	0.191951	3.66	Up	0.0385269	0.455195	RBM4B	83759	RNA binding motif protein 4B	Hs.618713	83759	RBM4B	11	Biological Process:	mRNA processing	RNA splicing	nitrogen compound metabolic process	cellular metabolic process	cellular macromolecule metabolic process	RNA metabolic process	cellular process	mRNA metabolic process	nucleic acid metabolic process	macromolecule metabolic process	gene expression	primary metabolic process	cellular nitrogen compound metabolic process	metabolic process	nucleobase, nucleoside, nucleotide and nucleic acid metabolic process	RNA processing	Molecular Function:	nucleotide binding	RNA binding	zinc ion binding	metal ion binding	cation binding	ion binding	binding	transition metal ion binding	nucleic acid binding	Cellular Component:	nucleus	nucleolus	nuclear lumen	organelle lumen	intracellular organelle	intracellular part	membrane-bounded organelle
1.35395	0.325853	3.22457	0.191951	3.66	Up	0.0385269	0.455195	LOC100130027	100130027	Hypothetical protein LOC100130027	Hs.640142	100130027	LOC100130027	8
3.75763	0.270469	1.93209	0.10053	3.54	Down	0.0240847	0.455195	TMEM14C	51522	Transmembrane protein 14C	Hs.519557	51522	TMEM14C	6	Biological Process:	heme biosynthetic process	cofactor biosynthetic process	pigment metabolic process	cofactor metabolic process	nitrogen compound metabolic process	heterocycle biosynthetic process	cellular metabolic process	cellular nitrogen compound biosynthetic process	cellular process	porphyrin metabolic process	heme metabolic process	metabolic process	heterocycle metabolic process	tetrapyrrole biosynthetic process	porphyrin biosynthetic process	cellular biosynthetic process	pigment biosynthetic process	biosynthetic process	tetrapyrrole metabolic process	cellular nitrogen compound metabolic process	Cellular Component:	mitochondrion	membrane	integral to membrane	mitochondrial membrane	intracellular organelle	intracellular part	membrane-bounded organelle	all	membrane part	mitochondrial envelope	intrinsic to membrane	cytoplasmic part	organelle envelope
2.14643	0.118334	3.93209	0.10053	3.45	Up	0.00747648	0.455195	GMPR2	51292	Guanosine monophosphate reductase 2	Hs.368855	51292	GMPR2	14	Biological Process:	purine base metabolic process	nucleotide metabolic process	purine-containing compound salvage	nucleobase, nucleoside and nucleotide metabolic process	oxidation-reduction process	nucleobase, nucleoside, nucleotide and nucleic acid biosynthetic process	small molecule biosynthetic process	nitrogen compound metabolic process	heterocycle biosynthetic process	purine-containing compound biosynthetic process	nucleobase, nucleoside and nucleotide biosynthetic process	cellular metabolic process	cellular nitrogen compound biosynthetic process	cellular process	cellular aromatic compound metabolic process	primary metabolic process	metabolic process	heterocycle metabolic process	nucleobase, nucleoside, nucleotide and nucleic acid metabolic process	small molecule metabolic process	purine-containing compound metabolic process	cellular metabolic compound salvage	cellular biosynthetic process	nucleoside phosphate metabolic process	biosynthetic process	cellular nitrogen compound metabolic process	nucleobase metabolic process	Molecular Function:	GMP reductase activity	oxidoreductase activity	metal ion binding	oxidoreductase activity, acting on NADH or NADPH, nitrogenous group as acceptor	cation binding	ion binding
4.05011	0.214657	5.82604	0.294042	3.42	Up	0.039547	0.455195	SNORA43	677824	Small nucleolar RNA, H/ACA box 43	Hs.636619	677824	SNORA43	9
4.05011	0.214657	5.82604	0.294042	3.42	Up	0.039547	0.455195	677804	677804	small nucleolar RNA, H/ACA box 17	-	677804	-	-
3.67588	0.325853	1.93209	0.10053	3.35	Down	0.0361795	0.455195	ROCK1	6093	Rho-associated, coiled-coil containing protein kinase 1	Hs.306307	6093	ROCK1	18	Biological Process:	cytokinesis	protein phosphorylation	apoptosis	cellular component disassembly involved in apoptosis	leukocyte cell-cell adhesion	signal transduction	Rho protein signal transduction	axon guidance	membrane to membrane docking	actin cytoskeleton organization	bleb assembly	intracellular signal transduction	negative regulation of neuron apoptosis	leukocyte migration	leukocyte tethering or rolling	cell differentiation	taxis	neuron projection development	cell-cell adhesion	neuron development	Ras protein signal transduction	multicellular organismal process	cellular process	anatomical structure development	cellular component disassembly	cell death	regulation of programmed cell death	signaling	negative regulation of biological process	biological regulation	cell division	cell migration	cellular component organization or biogenesis	cell projection morphogenesis
3.64643	0.033372	1.93209	0.10053	3.28	Down	0.00379595	0.455195	GPR162	27239	G protein-coupled receptor 162	Hs.631654	27239	GPR162	12	Molecular Function:	receptor activity	G-protein coupled receptor activity	transmembrane receptor activity	molecular transducer activity	signal transducer activity	Cellular Component:	plasma membrane	integral to membrane	intrinsic to membrane	cell periphery	cell	all	cellular_component	cell part	membrane	membrane part
3.64643	0.033372	1.93209	0.10053	3.28	Down	0.00379595	0.455195	AAAS	8086	Achalasia, adrenocortical insufficiency, alacrimia (Allgrove, triple-A)	Hs.369144	8086	AAAS	12	Biological Process:	carbohydrate metabolic process	nucleocytoplasmic transport	learning	hexose transport	fertilization	regulation of glucose transport	glucose transport	viral reproduction	regulation of nucleocytoplasmic transport	transmembrane transport	reproduction	establishment of localization in cell	regulation of cellular localization	intracellular transport	regulation of localization	multicellular organismal process	cellular process	biological regulation	neurological system process	reproductive process	regulation of cellular process	regulation of biological process	nuclear transport	response to stimulus	system process	regulation of intracellular transport	transport	sexual reproduction	cellular localization	regulation of transport	primary metabolic process	metabolic process	establishment of localization	behavior
4.28913	0.09111	5.97847	0.339554	3.23	Up	0.0406844	0.455195	84973	84973	small nucleolar RNA host gene 7 (non-protein coding)	-	84973	-	-
2.64643	0.033372	4.30953	0.106988	3.17	Up	0.00451038	0.455195	SUV39H2	79723	Suppressor of variegation 3-9 homolog 2 (Drosophila)	Hs.554883	79723	SUV39H2	10	Biological Process:	chromatin assembly or disassembly	chromatin remodeling	cell cycle	male meiosis	cell differentiation	histone H3-K9 methylation	protein alkylation	histone lysine methylation	chromatin organization	developmental process	M phase of meiotic cell cycle	cellular process	organelle organization	protein modification process	protein methylation	macromolecule metabolic process	cell cycle phase	cellular macromolecule metabolic process	cellular component organization or biogenesis	chromosome organization	histone methylation	cellular component organization or biogenesis at cellular level	cellular component organization	chromatin modification	histone modification	cellular component organization at cellular level	cellular metabolic process	macromolecule methylation	primary metabolic process	methylation	metabolic process	M phase	small molecule metabolic process	protein metabolic process
3.55011	0.062951	1.93209	0.10053	3.07	Down	0.0053311	0.455195	SLC9A3R2	9351	Solute carrier family 9 (sodium/hydrogen exchanger), member 3 regulator 2	Hs.440896	9351	SLC9A3R2	16	Biological Process:	protein complex assembly	inner ear development	cellular component assembly	cellular component biogenesis	protein complex subunit organization	developmental process	multicellular organismal process	sensory organ development	anatomical structure development	protein complex biogenesis	macromolecular complex assembly	multicellular organismal development	cellular component organization or biogenesis	system development	organ development	macromolecular complex subunit organization	cellular component organization	ear development	Molecular Function:	receptor binding	protein binding	beta-catenin binding	protein C-terminus binding	channel regulator activity	phosphatase binding	binding	enzyme binding	Cellular Component:	nucleus	cytoplasm	plasma membrane	endomembrane system	apical plasma membrane	intracellular organelle
3.55011	0.062951	1.93209	0.10053	3.07	Down	0.0053311	0.455195	ASB1	51665	Ankyrin repeat and SOCS box-containing 1	Hs.516788	51665	ASB1	2	Biological Process:	multicellular organismal development	intracellular signal transduction	negative regulation of cytokine biosynthetic process	negative regulation of cellular metabolic process	cytokine biosynthetic process	negative regulation of cellular biosynthetic process	developmental process	regulation of macromolecule metabolic process	cellular process	multicellular organismal process	negative regulation of cellular process	signaling	regulation of cytokine biosynthetic process	macromolecule metabolic process	negative regulation of biological process	negative regulation of macromolecule metabolic process	negative regulation of biosynthetic process	biological regulation	cytokine production	regulation of cellular process	regulation of biological process	regulation of multicellular organismal process	regulation of cellular metabolic process	cellular biosynthetic process	response to stimulus	negative regulation of metabolic process	regulation of cytokine production	biosynthetic process	regulation of biosynthetic process	cellular metabolic process	negative regulation of macromolecule biosynthetic process	regulation of cellular biosynthetic process	regulation of metabolic process	metabolic process
3.55011	0.062951	1.93209	0.10053	3.07	Down	0.0053311	0.455195	RBM42	79171	RNA binding motif protein 42	Hs.5086	79171	RBM42	19	Molecular Function:	nucleotide binding	RNA binding	binding	nucleic acid binding	Cellular Component:	nucleus	cytoplasm	intracellular membrane-bounded organelle	intracellular organelle	intracellular part	intracellular	membrane-bounded organelle	organelle	cell part	all	cell	cellular_component
3.55011	0.062951	5.1618	0.129185	3.06	Up	0.00785682	0.455195	FAM179B	23116	Family with sequence similarity 179, member B	Hs.371078	23116	FAM179B	14	Molecular Function:	binding
3.91859	0.08314	5.51705	0.10053	3.03	Up	0.00659487	0.455195	724033	724033	microRNA 663	-	724033	-	-
2.35395	0.325853	3.93209	0.10053	2.99	Up	0.0436567	0.455195	GJA1	2697	Gap junction protein, alpha 1, 43kDa	Hs.74471	2697	GJA1	6	Biological Process:	in utero embryonic development	neuron migration	heart looping	epithelial cell maturation	transport	apoptosis	muscle contraction	signal transduction	cell-cell signaling	heart development	adult heart development	regulation of heart contraction	negative regulation of cell proliferation	response to pH	vascular transport	positive regulation of gene expression	negative regulation of gene expression	ATP transport	cellular membrane organization	gap junction assembly	ion transmembrane transport	embryonic heart tube development	positive regulation of I-kappaB kinase/NF-kappaB cascade	skeletal muscle tissue regeneration	response to peptide hormone stimulus	positive regulation of protein catabolic process	positive regulation of striated muscle tissue development	blood vessel morphogenesis	neuron projection morphogenesis	protein oligomerization	regulation of calcium ion transport	limb bud formation	regulation of striated muscle tissue development	cell differentiation
1.35395	0.325853	2.93209	0.10053	2.99	Up	0.0436567	0.455195	DCAKD	79877	Dephospho-CoA kinase domain containing	Hs.463148	79877	DCAKD	17	Biological Process:	coenzyme A biosynthetic process	cofactor biosynthetic process	nitrogen compound metabolic process	cofactor metabolic process	cellular metabolic process	ribonucleoside metabolic process	nucleobase, nucleoside and nucleotide metabolic process	coenzyme biosynthetic process	cellular process	primary metabolic process	heterocycle metabolic process	nucleobase, nucleoside, nucleotide and nucleic acid metabolic process	metabolic process	purine nucleoside metabolic process	coenzyme metabolic process	small molecule metabolic process	purine-containing compound metabolic process	coenzyme A metabolic process	nucleoside metabolic process	nucleotide metabolic process	cellular biosynthetic process	nucleoside phosphate metabolic process	purine ribonucleoside metabolic process	biosynthetic process	nucleoside bisphosphate metabolic process	cellular nitrogen compound metabolic process	Molecular Function:	nucleotide binding	dephospho-CoA kinase activity	ATP binding	purine ribonucleoside triphosphate binding	purine nucleotide binding	binding	transferase activity
1.35395	0.325853	2.93209	0.10053	2.99	Up	0.0436567	0.455195	IL1RAP	3556	Interleukin 1 receptor accessory protein	Hs.478673	3556	IL1RAP	3	Biological Process:	protein complex assembly	inflammatory response	immune response	signal transduction	cytokine-mediated signaling pathway	interleukin-2 biosynthetic process	innate immune response	cellular component assembly	interleukin-2 production	cellular component biogenesis	cytokine biosynthetic process	multicellular organismal process	cellular process	protein complex biogenesis	signaling	macromolecule metabolic process	biological regulation	defense response	response to organic substance	response to chemical stimulus	cell surface receptor linked signaling pathway	cytokine production	regulation of cellular process	regulation of biological process	cellular component organization or biogenesis	macromolecular complex subunit organization	response to stimulus	cellular response to chemical stimulus	cellular component organization	response to cytokine stimulus	protein complex subunit organization	cellular response to organic substance	response to wounding	cellular response to cytokine stimulus
1.35395	0.325853	2.93209	0.10053	2.99	Up	0.0436567	0.455195	DHODH	1723	Dihydroorotate dehydrogenase	Hs.654427	1723	DHODH	16	Biological Process:	pyrimidine base metabolic process	'de novo' pyrimidine base biosynthetic process	pyrimidine nucleotide biosynthetic process	UMP biosynthetic process	positive regulation of apoptosis	pyrimidine nucleoside biosynthetic process	nucleobase, nucleoside and nucleotide metabolic process	oxidation-reduction process	regulation of mitochondrial fission	positive regulation of cellular process	positive regulation of programmed cell death	ribonucleotide metabolic process	apoptosis	cellular process	anatomical structure development	pyrimidine ribonucleotide metabolic process	cell death	regulation of cellular component organization	regulation of programmed cell death	ribonucleotide biosynthetic process	biological regulation	pyrimidine-containing compound metabolic process	cellular component organization or biogenesis	programmed cell death	cellular biosynthetic process	nucleoside phosphate metabolic process	regulation of organelle organization	biosynthetic process	anatomical structure morphogenesis	cellular component organization at cellular level	nucleoside monophosphate metabolic process	nucleobase, nucleoside, nucleotide and nucleic acid biosynthetic process	nucleobase, nucleoside and nucleotide biosynthetic process	pyrimidine base biosynthetic process
1.35395	0.325853	2.93209	0.10053	2.99	Up	0.0436567	0.455195	SPRN	503542	Shadow of prion protein homolog (zebrafish)	Hs.64968	503542	SPRN	10	Cellular Component:	plasma membrane	anchored to membrane	intrinsic to membrane	cell periphery	cell	all	cellular_component	cell part	membrane	membrane part
1.35395	0.325853	2.93209	0.10053	2.99	Up	0.0436567	0.455195	RAB3GAP1	22930	RAB3 GTPase activating protein subunit 1 (catalytic)	Hs.306327	22930	RAB3GAP1	2	Biological Process:	regulation of GTPase activity	nucleobase, nucleoside, nucleotide and nucleic acid catabolic process	nitrogen compound metabolic process	regulation of hydrolase activity	purine ribonucleotide catabolic process	ribonucleotide metabolic process	regulation of catalytic activity	purine nucleotide catabolic process	cellular process	cellular nitrogen compound catabolic process	ribonucleoside triphosphate metabolic process	regulation of nucleobase, nucleoside, nucleotide and nucleic acid metabolic process	nucleobase, nucleoside, nucleotide and nucleic acid metabolic process	biological regulation	regulation of nucleotide catabolic process	regulation of biological process	regulation of cellular process	regulation of nitrogen compound metabolic process	nucleoside triphosphate catabolic process	regulation of cellular metabolic process	GTP catabolic process	regulation of catabolic process	nucleoside phosphate metabolic process	nucleobase, nucleoside and nucleotide catabolic process	purine nucleoside triphosphate catabolic process	cellular nitrogen compound metabolic process	small molecule catabolic process	cellular metabolic process	purine nucleotide metabolic process	ribonucleoside triphosphate catabolic process	nucleobase, nucleoside and nucleotide metabolic process	purine ribonucleoside triphosphate catabolic process	regulation of metabolic process	regulation of primary metabolic process
2.14643	0.118334	3.72457	0.308049	2.99	Up	0.041051	0.455195	SEC61A2	55176	Sec61 alpha 2 subunit (S. cerevisiae)	Hs.112955	55176	SEC61A2	10	Biological Process:	biological_process	protein transport	transmembrane transport	establishment of protein localization	transport	establishment of localization	all	cellular process	macromolecule localization	protein localization	localization	Molecular Function:	molecular_function	P-P-bond-hydrolysis-driven protein transmembrane transporter activity	P-P-bond-hydrolysis-driven transmembrane transporter activity	macromolecule transmembrane transporter activity	substrate-specific transmembrane transporter activity	substrate-specific transporter activity	protein transmembrane transporter activity	transporter activity	active transmembrane transporter activity	all	protein transporter activity	transmembrane transporter activity	primary active transmembrane transporter activity	Cellular Component:	endoplasmic reticulum	endoplasmic reticulum membrane	membrane	integral to membrane	endoplasmic reticulum part	intracellular organelle	intracellular part	membrane-bounded organelle
1.85395	0.174147	3.38553	0.030987	2.89	Up	0.0130768	0.455195	MAP3K1	4214	Mitogen-activated protein kinase kinase kinase 1	Hs.653654	4214	MAP3K1	5	Biological Process:	protein polyubiquitination	toll-like receptor signaling pathway	MyD88-dependent toll-like receptor signaling pathway	protein phosphorylation	response to osmotic stress	transforming growth factor beta receptor signaling pathway	activation of JNKK activity	activation of JUN kinase activity	Toll signaling pathway	apoptotic mitochondrial changes	positive regulation of gene-specific transcription from RNA polymerase II promoter	peptidyl-serine phosphorylation	regulation of cell migration	positive regulation of actin filament polymerization	negative regulation of actin filament bundle assembly	toll-like receptor 1 signaling pathway	toll-like receptor 2 signaling pathway	toll-like receptor 4 signaling pathway	wound healing	protein ubiquitination involved in ubiquitin-dependent protein catabolic process	camera-type eye development	positive regulation of apoptosis	innate immune response	protein autophosphorylation	positive regulation of viral transcription	protein oligomerization	cellular response to mechanical stimulus	cellular response to abiotic stimulus	positive regulation of cellular process	positive regulation of transferase activity	positive regulation of cellular component organization	apoptosis	regulation of phosphorylation	protein complex biogenesis
5.13888	0.137147	3.62825	0.211727	2.85	Down	0.0267718	0.455195	MIB1	57534	Mindbomb homolog 1 (Drosophila)	Hs.140903	57534	MIB1	18	Biological Process:	blood vessel development	in utero embryonic development	somitogenesis	neural tube formation	heart looping	Notch signaling pathway	heart development	negative regulation of neuron differentiation	positive regulation of endocytosis	negative regulation of developmental process	cell differentiation	positive regulation of cellular process	regulation of cell differentiation	positive regulation of cellular component organization	regulation of localization	cellular process	multicellular organismal process	anatomical structure development	chordate embryonic development	vasculature development	regulation of cellular component organization	signaling	negative regulation of biological process	biological regulation	morphogenesis of an epithelium	cell surface receptor linked signaling pathway	cellular component organization or biogenesis	regulation of multicellular organismal process	embryonic heart tube morphogenesis	embryonic morphogenesis	cellular membrane organization	response to stimulus	embryo development ending in birth or egg hatching	vesicle-mediated transport
3.43891	0.174147	1.93209	0.10053	2.84	Down	0.0173461	0.455195	MFN1	55669	Mitofusin 1	Hs.478383	55669	MFN1	3	Biological Process:	GTP catabolic process	mitochondrial fusion	biological_process	nucleobase, nucleoside, nucleotide and nucleic acid catabolic process	nitrogen compound metabolic process	purine ribonucleotide catabolic process	ribonucleotide metabolic process	purine nucleotide catabolic process	organelle organization	cellular process	membrane organization	cellular nitrogen compound catabolic process	ribonucleoside triphosphate metabolic process	nucleobase, nucleoside, nucleotide and nucleic acid metabolic process	cellular component organization or biogenesis	mitochondrion organization	nucleoside triphosphate catabolic process	cellular membrane organization	nucleoside phosphate metabolic process	cellular component organization or biogenesis at cellular level	nucleobase, nucleoside and nucleotide catabolic process	organelle fusion	cellular component organization	purine nucleoside triphosphate catabolic process	cellular nitrogen compound metabolic process	small molecule catabolic process	cellular component organization at cellular level	purine nucleotide metabolic process	cellular metabolic process	ribonucleoside triphosphate catabolic process	nucleobase, nucleoside and nucleotide metabolic process	purine ribonucleoside triphosphate catabolic process	all	membrane fusion
3.43891	0.174147	1.93209	0.10053	2.84	Down	0.0173461	0.455195	RHPN2	85415	Rhophilin, Rho GTPase binding protein 2	Hs.466435	85415	RHPN2	19	Biological Process:	signal transduction	response to stimulus	cellular response to stimulus	regulation of biological process	regulation of cellular process	signaling	biological regulation	cellular process	Molecular Function:	protein binding	binding	Cellular Component:	intracellular	cytoplasm	perinuclear region of cytoplasm	cytoplasmic part	intracellular part	cell	all	cellular_component	cell part
3.41859	0.068567	1.93209	0.10053	2.8	Down	0.00663466	0.455195	TUBGCP3	10426	Tubulin, gamma complex associated protein 3	Hs.224152	10426	TUBGCP3	13	Biological Process:	G2/M transition of mitotic cell cycle	mitotic cell cycle	microtubule nucleation	single fertilization	cellular component organization at cellular level	sexual reproduction	reproduction	microtubule-based process	interphase	organelle organization	cellular process	interphase of mitotic cell cycle	cytoskeleton organization	microtubule cytoskeleton organization	fertilization	reproductive process	cell cycle phase	cellular component organization or biogenesis	cell cycle process	cellular component organization or biogenesis at cellular level	cell cycle	cellular component organization	Molecular Function:	structural molecule activity	structural constituent of cytoskeleton	protein binding	gamma-tubulin binding	cytoskeletal protein binding	binding	tubulin binding	Cellular Component:	cytoplasm	centrosome	centriole
4.55439	0.174147	3.09305	0.261494	2.75	Down	0.0432454	0.455195	HCG11	493812	HLA complex group 11	Hs.610941	493812	HCG11	6
2.93891	0.325853	4.38553	0.030987	2.73	Up	0.0475731	0.455195	MSH5	4439	MutS homolog 5 (E. coli)	Hs.647011	4439	MSH5	6	Biological Process:	meiotic mismatch repair	mismatch repair	meiosis	reciprocal meiotic recombination	meiotic prophase II	homologous chromosome segregation	chiasma assembly	cellular component assembly	synapsis	cellular component biogenesis	meiosis II	nitrogen compound metabolic process	organelle organization	M phase of meiotic cell cycle	cellular process	DNA repair	meiotic chromosome segregation	nucleic acid metabolic process	macromolecule metabolic process	nucleobase, nucleoside, nucleotide and nucleic acid metabolic process	meiosis I	cell cycle phase	cellular component organization or biogenesis	cellular macromolecule metabolic process	response to stimulus	chromosome organization	cellular component organization or biogenesis at cellular level	cellular component organization	cell cycle	chromosome organization involved in meiosis	cellular nitrogen compound metabolic process	DNA metabolic process	cellular component organization at cellular level	cellular response to stress
4.37615	0.111381	2.93209	0.10053	2.72	Down	0.0106239	0.455195	RER1	11079	RER1 retention in endoplasmic reticulum 1 homolog (S. cerevisiae)	Hs.719104	11079	RER1	1	Biological Process:	retrograde vesicle-mediated transport, Golgi to ER	transport	Golgi vesicle transport	cellular localization	establishment of localization in cell	establishment of localization	intracellular transport	cellular process	vesicle-mediated transport	localization	Molecular Function:	molecular_function	all	Cellular Component:	Golgi membrane	Golgi apparatus	membrane	integral to membrane	integral to Golgi membrane	intrinsic to Golgi membrane	intracellular organelle	intracellular part	membrane-bounded organelle	all	integral to organelle membrane	membrane part	intrinsic to membrane	cytoplasmic part	cell	endomembrane system	intracellular membrane-bounded organelle	intracellular	organelle	cell part
4.14643	0.118334	2.72457	0.106988	2.68	Down	0.0123555	0.455195	MRPL18	29074	Mitochondrial ribosomal protein L18	Hs.416998	29074	MRPL18	6	Biological Process:	translation	protein metabolic process	cellular macromolecule metabolic process	cellular metabolic process	cellular process	cellular macromolecule biosynthetic process	cellular biosynthetic process	cellular protein metabolic process	biosynthetic process	macromolecule metabolic process	gene expression	primary metabolic process	metabolic process	macromolecule biosynthetic process	Molecular Function:	structural constituent of ribosome	structural molecule activity	Cellular Component:	intracellular	mitochondrion	mitochondrial ribosome	ribosome	organelle lumen	intracellular organelle	intracellular part	membrane-bounded organelle	non-membrane-bounded organelle	all	cytoplasmic part	organellar ribosome	mitochondrial part	mitochondrial matrix	cell	intracellular organelle lumen
3.30739	0.04263	1.93209	0.10053	2.59	Down	0.00624493	0.455195	LOC339290	339290	Hypothetical LOC339290	Hs.643553	339290	LOC339290	18
3.30739	0.04263	1.93209	0.10053	2.59	Down	0.00624493	0.455195	EBP	10682	Emopamil binding protein (sterol isomerase)	Hs.30619	10682	EBP	X	Biological Process:	skeletal system development	cholesterol biosynthetic process	drug transmembrane transport	cholesterol metabolic process	hemopoiesis	steroid metabolic process	transport	hemopoietic or lymphoid organ development	response to drug	steroid biosynthetic process	developmental process	sterol biosynthetic process	sterol metabolic process	cellular process	transmembrane transport	multicellular organismal process	anatomical structure development	primary metabolic process	metabolic process	drug transport	multicellular organismal development	immune system process	immune system development	response to chemical stimulus	small molecule metabolic process	establishment of localization	system development	organ development	lipid metabolic process	response to stimulus	lipid biosynthetic process	biosynthetic process	localization	alcohol metabolic process
3.30739	0.04263	1.93209	0.10053	2.59	Down	0.00624493	0.455195	100507156	100507156	hypothetical LOC100507156	-	100507156	-	-
2.14643	0.118334	3.51705	0.10053	2.59	Up	0.0125918	0.455195	SMS	6611	Spermine synthase	Hs.715555	6611	SMS	X	Biological Process:	methionine metabolic process	polyamine metabolic process	spermine biosynthetic process	cellular nitrogen compound metabolic process	polyamine biosynthetic process	carboxylic acid metabolic process	nitrogen compound metabolic process	cellular metabolic process	cellular nitrogen compound biosynthetic process	organic acid metabolic process	cellular process	aspartate family amino acid metabolic process	amine biosynthetic process	sulfur amino acid metabolic process	primary metabolic process	cellular ketone metabolic process	metabolic process	cellular biogenic amine biosynthetic process	cellular biogenic amine metabolic process	cellular amine metabolic process	small molecule metabolic process	sulfur compound metabolic process	amine metabolic process	spermine metabolic process	cellular biosynthetic process	biosynthetic process	oxoacid metabolic process	cellular amino acid metabolic process	Molecular Function:	spermidine synthase activity	transferase activity	spermine synthase activity	catalytic activity	transferase activity, transferring alkyl or aryl (other than methyl) groups
3.43891	0.174147	4.80953	0.191951	2.59	Up	0.0339463	0.455195	MAN2A1	4124	Mannosidase, alpha, class 2A, member 1	Hs.432822	4124	MAN2A1	5	Biological Process:	in utero embryonic development	liver development	carbohydrate metabolic process	mannose metabolic process	N-glycan processing	mitochondrion organization	vacuole organization	respiratory gaseous exchange	protein N-linked glycosylation via asparagine	post-translational protein modification	cellular protein metabolic process	lung alveolus development	developmental process	organelle organization	cellular process	multicellular organismal process	anatomical structure development	cellular macromolecule biosynthetic process	protein modification process	chordate embryonic development	protein glycosylation	macromolecule metabolic process	macromolecule glycosylation	protein N-linked glycosylation	monosaccharide metabolic process	peptidyl-amino acid modification	peptidyl-asparagine modification	cellular component organization or biogenesis	cellular macromolecule metabolic process	system development	cellular biosynthetic process	embryo development ending in birth or egg hatching	cellular carbohydrate metabolic process	hexose metabolic process
3.25763	0.229531	4.62825	0.211727	2.59	Up	0.048186	0.455195	MAGED2	10916	Melanoma antigen family D, 2	Hs.522665	10916	MAGED2	X
5.23139	0.033372	3.88553	0.267952	2.54	Down	0.0379751	0.455195	AMD1	262	Adenosylmethionine decarboxylase 1	Hs.159118	262	AMD1	6	Biological Process:	polyamine metabolic process	spermine biosynthetic process	spermidine biosynthetic process	cellular nitrogen compound metabolic process	polyamine biosynthetic process	nitrogen compound metabolic process	cellular metabolic process	cellular nitrogen compound biosynthetic process	cellular process	amine biosynthetic process	metabolic process	cellular biogenic amine biosynthetic process	cellular biogenic amine metabolic process	cellular amine metabolic process	spermidine metabolic process	amine metabolic process	cellular biosynthetic process	spermine metabolic process	biosynthetic process	Molecular Function:	adenosylmethionine decarboxylase activity	lyase activity	carbon-carbon lyase activity	carboxy-lyase activity	catalytic activity	Cellular Component:	cytosol	cytoplasmic part	intracellular part	intracellular	cell	all	cellular_component	cell part
4.41859	0.068567	3.09305	0.261494	2.51	Down	0.0391656	0.455195	UNK	85451	Unkempt homolog (Drosophila)	Hs.584768	85451	UNK	17	Molecular Function:	nucleic acid binding	zinc ion binding	metal ion binding	cation binding	ion binding	binding	transition metal ion binding
3.25763	0.229531	1.93209	0.10053	2.51	Down	0.0339282	0.455195	SMYD3	64754	SET and MYND domain containing 3	Hs.567571	64754	SMYD3	1	Biological Process:	chromatin modification	histone lysine methylation	cellular component organization at cellular level	protein alkylation	cellular metabolic process	chromatin organization	cellular process	organelle organization	protein modification process	protein methylation	macromolecule methylation	macromolecule metabolic process	methylation	primary metabolic process	metabolic process	small molecule metabolic process	cellular macromolecule metabolic process	protein metabolic process	cellular component organization or biogenesis	covalent chromatin modification	one-carbon metabolic process	chromosome organization	cellular protein metabolic process	cellular component organization or biogenesis at cellular level	histone methylation	cellular component organization	histone modification	macromolecule modification	Molecular Function:	protein binding	methyltransferase activity	zinc ion binding	transferase activity	histone-lysine N-methyltransferase activity
3.25763	0.229531	1.93209	0.10053	2.51	Down	0.0339282	0.455195	FGFR1OP2	26127	FGFR1 oncogene partner 2	Hs.591162	26127	FGFR1OP2	12	Biological Process:	response to wounding	response to stimulus	response to stress	Cellular Component:	cytoplasm	intracellular part	intracellular	cell	all	cellular_component	cell part
3.25763	0.229531	1.93209	0.10053	2.51	Down	0.0339282	0.455195	100302736	100302736	TMED7-TICAM2 readthrough	-	100302736	-	-
3.25763	0.229531	1.93209	0.10053	2.51	Down	0.0339282	0.455195	DBI	1622	Diazepam binding inhibitor (GABA receptor modulator, acyl-Coenzyme A binding protein)	Hs.78888	1622	DBI	2	Biological Process:	transport	establishment of localization	localization	Molecular Function:	fatty-acyl-CoA binding	lipid binding	benzodiazepine receptor binding	carboxylic acid binding	binding	monocarboxylic acid binding	cofactor binding	fatty acid binding	protein binding	coenzyme binding	receptor binding
2.43891	0.174147	3.72457	0.106988	2.44	Up	0.0243533	0.455195	ACER3	55331	Alkaline ceramidase 3	Hs.23862	55331	ACER3	11	Biological Process:	sphingolipid metabolic process	ceramide metabolic process	positive regulation of cell proliferation	sphingosine biosynthetic process	phytosphingosine biosynthetic process	nitrogen compound metabolic process	positive regulation of cellular process	positive regulation of biological process	cellular nitrogen compound biosynthetic process	cellular process	membrane lipid biosynthetic process	biological regulation	regulation of cellular process	regulation of biological process	amine metabolic process	regulation of cell proliferation	lipid metabolic process	cellular biosynthetic process	lipid biosynthetic process	biosynthetic process	alcohol metabolic process	alcohol biosynthetic process	cellular nitrogen compound metabolic process	membrane lipid metabolic process	sphingolipid biosynthetic process	small molecule biosynthetic process	cellular metabolic process	sphingoid metabolic process	primary metabolic process	metabolic process	small molecule metabolic process	cellular lipid metabolic process	sphingoid biosynthetic process	cell proliferation
2.43891	0.174147	3.72457	0.106988	2.44	Up	0.0243533	0.455195	HIST1H3D	8351	Histone cluster 1, H3d	Hs.532144	8351	HIST1H3D	6
3.91859	0.08314	5.17802	0.176532	2.39	Up	0.0231739	0.455195	SRM	6723	Spermidine synthase	Hs.76244	6723	SRM	1	Biological Process:	polyamine metabolic process	spermidine biosynthetic process	cellular nitrogen compound metabolic process	polyamine biosynthetic process	nitrogen compound metabolic process	cellular metabolic process	cellular nitrogen compound biosynthetic process	cellular process	amine biosynthetic process	metabolic process	cellular biogenic amine biosynthetic process	cellular biogenic amine metabolic process	cellular amine metabolic process	spermidine metabolic process	amine metabolic process	cellular biosynthetic process	biosynthetic process	Molecular Function:	spermidine synthase activity	transferase activity	catalytic activity	transferase activity, transferring alkyl or aryl (other than methyl) groups	Cellular Component:	cytosol	cytoplasmic part	intracellular part	intracellular	cell	all	cellular_component	cell part	cytoplasm
3.17588	0.174147	1.93209	0.10053	2.37	Down	0.0251546	0.455195	AURKAIP1	54998	Aurora kinase A interacting protein 1	Hs.658138	54998	AURKAIP1	1	Biological Process:	negative regulation of mitosis	positive regulation of proteolysis	regulation of mitotic cell cycle	positive regulation of cellular process	mitotic cell cycle	positive regulation of cellular protein metabolic process	positive regulation of biological process	positive regulation of metabolic process	regulation of macromolecule metabolic process	organelle organization	cellular process	negative regulation of cellular process	proteolysis	negative regulation of cell cycle process	regulation of cellular component organization	positive regulation of macromolecule metabolic process	macromolecule metabolic process	negative regulation of biological process	M phase of mitotic cell cycle	biological regulation	regulation of proteolysis	negative regulation of organelle organization	cell cycle phase	regulation of cellular process	regulation of biological process	cellular macromolecule metabolic process	cellular component organization or biogenesis	negative regulation of cellular component organization	regulation of cellular metabolic process	negative regulation of cell cycle	positive regulation of protein metabolic process	cellular component organization or biogenesis at cellular level	regulation of organelle organization	cell cycle
3.17588	0.174147	1.93209	0.10053	2.37	Down	0.0251546	0.455195	CTTNBP2	83992	Cortactin binding protein 2	Hs.592285	83992	CTTNBP2	7
3.17588	0.174147	1.93209	0.10053	2.37	Down	0.0251546	0.455195	C14orf149	112849	Chromosome 14 open reading frame 149	Hs.29706	112849	C14orf149	14	Molecular Function:	isomerase activity	proline racemase activity	racemase and epimerase activity, acting on amino acids and derivatives	amino-acid racemase activity	catalytic activity	racemase and epimerase activity
2.14643	0.118334	3.38553	0.030987	2.36	Up	0.00960543	0.455195	DHRSX	207063	Dehydrogenase/reductase (SDR family) X-linked	Hs.131452	207063	DHRSX	X|Y	Biological Process:	oxidation-reduction process	metabolic process	Molecular Function:	binding	oxidoreductase activity	catalytic activity
2.14643	0.118334	3.38553	0.030987	2.36	Up	0.00960543	0.455195	WWC2	80014	WW and C2 domain containing 2	Hs.333179	80014	WWC2	4
2.64643	0.033372	3.88553	0.267952	2.36	Up	0.0443527	0.455195	ARHGAP12	94134	Rho GTPase activating protein 12	Hs.499264	94134	ARHGAP12	10	Biological Process:	signal transduction	small GTPase mediated signal transduction	regulation of small GTPase mediated signal transduction	regulation of signal transduction	regulation of biological process	regulation of cellular process	cellular process	regulation of response to stimulus	cellular response to stimulus	response to stimulus	signaling	regulation of signaling	biological regulation	intracellular signal transduction	Molecular Function:	GTPase activator activity	nucleoside-triphosphatase regulator activity	enzyme regulator activity	enzyme activator activity	GTPase regulator activity	Cellular Component:	intracellular	cytosol	cytoplasmic part	intracellular part	cell	all	cellular_component	cell part	cytoplasm
3.25763	0.229531	4.49673	0.142183	2.36	Up	0.0443459	0.455195	ERI3	79033	Exoribonuclease 3	Hs.132497	79033	ERI3	1	Molecular Function:	nucleic acid binding	exonuclease activity	hydrolase activity	metal ion binding	hydrolase activity, acting on ester bonds	cation binding	ion binding	binding	catalytic activity	nuclease activity	Cellular Component:	intracellular	cell	all	cellular_component	cell part
3.25763	0.229531	4.49673	0.142183	2.36	Up	0.0443459	0.455195	WDR90	197335	WD repeat domain 90	Hs.511903	197335	WDR90	16
4.46836	0.118334	5.68599	0.153988	2.33	Up	0.0245071	0.455195	TOP3A	7156	Topoisomerase (DNA) III alpha	Hs.592115	7156	TOP3A	17	Biological Process:	DNA topological change	DNA unwinding involved in replication	meiosis	nitrogen compound metabolic process	cellular metabolic process	M phase of meiotic cell cycle	cellular process	cellular macromolecule biosynthetic process	DNA conformation change	nucleic acid metabolic process	macromolecule metabolic process	primary metabolic process	metabolic process	nucleobase, nucleoside, nucleotide and nucleic acid metabolic process	M phase	DNA-dependent DNA replication	cell cycle phase	cellular macromolecule metabolic process	DNA duplex unwinding	cellular biosynthetic process	cell cycle process	meiotic cell cycle	DNA geometric change	biosynthetic process	cell cycle	cellular nitrogen compound metabolic process	DNA replication	macromolecule biosynthetic process	DNA metabolic process	Molecular Function:	nucleotide binding	DNA binding	DNA topoisomerase activity	DNA topoisomerase type I activity
3.87615	0.263088	5.09305	0.060434	2.32	Up	0.0458485	0.455195	SUCLG2	8801	Succinate-CoA ligase, GDP-forming, beta subunit	Hs.655250	8801	SUCLG2	3	Biological Process:	tricarboxylic acid cycle	succinyl-CoA metabolic process	oxidation-reduction process	cellular catabolic process	cofactor catabolic process	cofactor metabolic process	cellular metabolic process	aerobic respiration	cellular process	generation of precursor metabolites and energy	cellular respiration	acetyl-CoA metabolic process	energy derivation by oxidation of organic compounds	coenzyme catabolic process	catabolic process	acetyl-CoA catabolic process	metabolic process	coenzyme metabolic process	Molecular Function:	nucleotide binding	succinate-CoA ligase (GDP-forming) activity	ATP binding	GTP binding	ligase activity	purine ribonucleoside triphosphate binding	binding	catalytic activity	guanyl nucleotide binding	ligase activity, forming carbon-sulfur bonds	guanyl ribonucleotide binding	purine ribonucleotide binding	acid-thiol ligase activity	purine nucleotide binding	CoA-ligase activity
3.14643	0.118334	1.93209	0.10053	2.32	Down	0.0159592	0.455195	RNF220	55182	Ring finger protein 220	Hs.456557	55182	RNF220	1	Biological Process:	protein ubiquitination	protein autoubiquitination	protein modification by small protein conjugation	cellular metabolic process	cellular macromolecule metabolic process	protein metabolic process	cellular process	protein modification process	cellular protein metabolic process	protein modification by small protein conjugation or removal	macromolecule metabolic process	primary metabolic process	macromolecule modification	metabolic process	Molecular Function:	ubiquitin-protein ligase activity	zinc ion binding	ligase activity	metal ion binding	cation binding	ion binding	binding	transition metal ion binding	catalytic activity	ligase activity, forming carbon-nitrogen bonds	acid-amino acid ligase activity	small conjugating protein ligase activity	Cellular Component:	cytoplasm	intracellular part	intracellular	cell	all	cellular_component
3.14643	0.118334	1.93209	0.10053	2.32	Down	0.0159592	0.455195	FOXE1	2304	Forkhead box E1 (thyroid transcription factor 2)	Hs.159234	2304	FOXE1	9	Biological Process:	negative regulation of transcription from RNA polymerase II promoter	lens morphogenesis in camera-type eye	transcription, DNA-dependent	thyroid hormone generation	pattern specification process	peripheral nervous system development	anatomical structure morphogenesis	negative regulation of gene-specific transcription from RNA polymerase II promoter	cell migration	thyroid gland development	hair follicle morphogenesis	positive regulation of transcription, DNA-dependent	positive regulation of transcription from RNA polymerase II promoter	embryonic organ morphogenesis	regulation of sequence-specific DNA binding transcription factor activity	hard palate development	soft palate development	negative regulation of gene expression	positive regulation of cellular process	negative regulation of cellular metabolic process	eye morphogenesis	negative regulation of transcription, DNA-dependent	multicellular organismal process	cellular process	regulation of gene-specific transcription from RNA polymerase II promoter	hormone metabolic process	anatomical structure development	positive regulation of nucleobase, nucleoside, nucleotide and nucleic acid metabolic process	palate development	negative regulation of biological process	positive regulation of biosynthetic process	endocrine system development	negative regulation of biosynthetic process	negative regulation of macromolecule metabolic process
3.14643	0.118334	1.93209	0.10053	2.32	Down	0.0159592	0.455195	OAF	220323	OAF homolog (Drosophila)	Hs.445081	220323	OAF	11
3.14643	0.118334	1.93209	0.10053	2.32	Down	0.0159592	0.455195	PIAS4	51588	Protein inhibitor of activated STAT, 4	Hs.105779	51588	PIAS4	19	Biological Process:	negative regulation of transcription from RNA polymerase II promoter	Wnt receptor signaling pathway	positive regulation of protein sumoylation	negative regulation of gene expression	positive regulation of cellular process	negative regulation of cellular metabolic process	positive regulation of cellular protein metabolic process	negative regulation of transcription, DNA-dependent	cellular process	signaling	negative regulation of biological process	negative regulation of biosynthetic process	negative regulation of macromolecule metabolic process	regulation of nucleobase, nucleoside, nucleotide and nucleic acid metabolic process	biological regulation	cell surface receptor linked signaling pathway	transcription from RNA polymerase II promoter	positive regulation of protein metabolic process	response to stimulus	cellular biosynthetic process	biosynthetic process	transcription, DNA-dependent	regulation of biosynthetic process	regulation of cellular macromolecule biosynthetic process	RNA metabolic process	regulation of metabolic process	negative regulation of nitrogen compound metabolic process	regulation of protein modification process	protein metabolic process	regulation of cellular protein metabolic process	regulation of transcription, DNA-dependent	transcription	positive regulation of cellular metabolic process	regulation of protein metabolic process
3.14643	0.118334	1.93209	0.10053	2.32	Down	0.0159592	0.455195	HISPPD1	23262	Histidine acid phosphatase domain containing 1	Hs.212046	23262	HISPPD1	5	Biological Process:	inositol metabolic process	small molecule metabolic process	cellular metabolic process	carbohydrate metabolic process	cellular process	cellular carbohydrate metabolic process	polyol metabolic process	alcohol metabolic process	primary metabolic process	metabolic process	Molecular Function:	nucleotide binding	inositol 1,3,4,5,6-pentakisphosphate kinase activity	inositol hexakisphosphate 5-kinase activity	acid phosphatase activity	ATP binding	kinase activity	transferase activity	diphosphoinositol-pentakisphosphate kinase activity	purine ribonucleoside triphosphate binding	binding	catalytic activity	transferase activity, transferring phosphorus-containing groups	inositol pyrophosphate synthase activity	hydrolase activity, acting on ester bonds	inositol hexakisphosphate kinase activity	purine ribonucleotide binding	phosphotransferase activity, phosphate group as acceptor	phosphatase activity	hydrolase activity	purine nucleotide binding	inositol or phosphatidylinositol kinase activity	adenyl ribonucleotide binding	ribonucleotide binding
3.14643	0.118334	1.93209	0.10053	2.32	Down	0.0159592	0.455195	CAT	847	Catalase	Hs.502302	847	CAT	11	Biological Process:	response to reactive oxygen species	purine base metabolic process	purine nucleotide catabolic process	triglyceride metabolic process	cholesterol metabolic process	aerobic respiration	UV protection	positive regulation of phosphatidylinositol 3-kinase cascade	hemoglobin metabolic process	negative regulation of NF-kappaB transcription factor activity	hydrogen peroxide catabolic process	negative regulation of apoptosis	positive regulation of NF-kappaB transcription factor activity	protein tetramerization	positive regulation of cell division	nucleobase, nucleoside and nucleotide metabolic process	oxidation-reduction process	positive regulation of cellular process	positive regulation of binding	apoptosis	protein complex biogenesis	cell death	response to inorganic substance	cellular response to reactive oxygen species	regulation of nucleobase, nucleoside, nucleotide and nucleic acid metabolic process	cell division	biological regulation	intracellular signal transduction	response to abiotic stimulus	cellular component organization or biogenesis	lipid metabolic process	macromolecular complex subunit organization	cellular biosynthetic process	response to stimulus
4.30739	0.04263	3.09305	0.261494	2.32	Down	0.0444529	0.455195	SLC25A44	9673	Solute carrier family 25, member 44	Hs.532375	9673	SLC25A44	1	Biological Process:	transmembrane transport	transport	establishment of localization	localization	cellular process	Molecular Function:	binding	Cellular Component:	mitochondrion	mitochondrial inner membrane	membrane	integral to membrane	organelle inner membrane	intracellular organelle	intracellular part	membrane-bounded organelle	all	membrane part	intrinsic to membrane	mitochondrial envelope	cytoplasmic part	organelle envelope	mitochondrial part	mitochondrial membrane	envelope	cell	intracellular membrane-bounded organelle	intracellular	organelle	cell part	cytoplasm	organelle membrane	intracellular organelle part	cellular_component
3.93891	0.089184	2.72457	0.106988	2.32	Down	0.0129021	0.455195	PBK	55872	PDZ binding kinase	Hs.104741	55872	PBK	8	Biological Process:	protein phosphorylation	mitosis	cellular component organization at cellular level	mitotic cell cycle	cellular metabolic process	organelle organization	phosphorylation	cellular process	protein modification process	nuclear division	M phase of mitotic cell cycle	macromolecule metabolic process	primary metabolic process	metabolic process	M phase	phosphate metabolic process	cell cycle phase	cellular component organization or biogenesis	protein metabolic process	cellular macromolecule metabolic process	phosphorus metabolic process	cell cycle process	cellular protein metabolic process	cellular component organization or biogenesis at cellular level	organelle fission	cell cycle	cellular component organization	macromolecule modification	Molecular Function:	nucleotide binding	protein serine/threonine kinase activity	protein binding	ATP binding	purine ribonucleoside triphosphate binding
3.30739	0.04263	4.51705	0.10053	2.31	Up	0.00805036	0.455195	AHSA1	10598	AHA1, activator of heat shock 90kDa protein ATPase homolog 1 (yeast)	Hs.204041	10598	AHSA1	14	Biological Process:	protein folding	response to stress	response to stimulus	cellular protein metabolic process	cellular metabolic process	cellular macromolecule metabolic process	protein metabolic process	macromolecule metabolic process	primary metabolic process	metabolic process	cellular process	Molecular Function:	ATPase activator activity	protein binding	chaperone binding	nucleoside-triphosphatase regulator activity	enzyme regulator activity	enzyme activator activity	binding	ATPase regulator activity	Cellular Component:	cytoplasm	endoplasmic reticulum	cytosol	intracellular membrane-bounded organelle	intracellular organelle	intracellular part	membrane-bounded organelle	intracellular	organelle	all	cell part	cytoplasmic part	cellular_component
2.43891	0.174147	3.62825	0.211727	2.28	Up	0.04924	0.455195	SLC25A10	1468	Solute carrier family 25 (mitochondrial carrier; dicarboxylate transporter), member 10	Hs.548187	1468	SLC25A10	17	Biological Process:	carbohydrate metabolic process	glucose metabolic process	gluconeogenesis	transport	dicarboxylic acid transport	mitochondrial transport	cellular localization	small molecule biosynthetic process	establishment of localization in cell	cellular metabolic process	intracellular transport	cellular process	carboxylic acid transport	carbohydrate biosynthetic process	hexose biosynthetic process	organic acid transport	cellular carbohydrate biosynthetic process	monosaccharide biosynthetic process	primary metabolic process	metabolic process	monosaccharide metabolic process	small molecule metabolic process	establishment of localization	organic substance transport	cellular carbohydrate metabolic process	cellular biosynthetic process	hexose metabolic process	biosynthetic process	localization	alcohol metabolic process	alcohol biosynthetic process	Molecular Function:	dicarboxylic acid transmembrane transporter activity	protein binding
2.80739	0.194336	3.99673	0.156756	2.28	Up	0.0413561	0.455195	MXI1	4601	MAX interactor 1	Hs.719185	4601	MXI1	10	Biological Process:	negative regulation of cell proliferation	cytoplasmic sequestering of transcription factor	negative regulation of intracellular transport	establishment of localization in cell	intracellular transport	regulation of cellular localization	regulation of localization	transmembrane transport	cellular process	intracellular protein transport	negative regulation of cellular process	protein targeting	protein transport	negative regulation of biological process	negative regulation of intracellular protein transport	negative regulation of protein import into nucleus	biological regulation	negative regulation of protein transport	nuclear transport	regulation of cellular process	regulation of biological process	regulation of establishment of protein localization	cellular protein localization	regulation of cell proliferation	regulation of biological quality	macromolecule localization	maintenance of location	protein localization	protein localization to organelle	protein import into nucleus	regulation of intracellular transport	regulation of protein transport	establishment of protein localization	protein localization to nucleus
2.80739	0.194336	3.99673	0.156756	2.28	Up	0.0413561	0.455195	CBARA1	10367	Calcium binding atopy-related autoantigen 1	Hs.524367	10367	CBARA1	10	Biological Process:	ion transport	calcium ion transport	defense response	elevation of mitochondrial calcium ion concentration	calcium ion import	cation transport	divalent inorganic cation homeostasis	transmembrane transport	cellular process	divalent metal ion transport	ion homeostasis	biological regulation	chemical homeostasis	metal ion homeostasis	cellular cation homeostasis	cation homeostasis	ion transmembrane transport	regulation of biological quality	response to stimulus	cellular divalent inorganic cation homeostasis	calcium ion transmembrane transport	calcium ion homeostasis	cellular homeostasis	cellular chemical homeostasis	metal ion transport	transport	cellular calcium ion homeostasis	divalent inorganic cation transport	cellular metal ion homeostasis	mitochondrial calcium ion homeostasis	establishment of localization	response to stress	homeostatic process	cellular ion homeostasis
2.85395	0.174147	4.01705	0.185493	2.24	Up	0.0446702	0.455195	LRRC15	131578	Leucine rich repeat containing 15	Hs.288467	131578	LRRC15	3	Cellular Component:	membrane	integral to membrane	intrinsic to membrane	cell	all	cellular_component	cell part	membrane part
2.85395	0.174147	3.99673	0.156756	2.21	Up	0.0395603	0.455195	TIMP4	7079	TIMP metallopeptidase inhibitor 4	Hs.591665	7079	TIMP4	3	Biological Process:	central nervous system development	biological_process	response to lipopolysaccharide	response to cytokine stimulus	response to drug	ovulation cycle	response to peptide hormone stimulus	multicellular organism reproduction	reproduction	multi-organism process	developmental process	all	multicellular organismal process	response to endogenous stimulus	anatomical structure development	response to other organism	response to hormone stimulus	multicellular organismal reproductive process	response to organic substance	multicellular organismal development	reproductive process	response to chemical stimulus	system development	response to biotic stimulus	response to molecule of bacterial origin	rhythmic process	response to stimulus	response to bacterium	nervous system development	Molecular Function:	enzyme inhibitor activity	metalloendopeptidase inhibitor activity	metal ion binding	metalloenzyme regulator activity
3.85395	0.174147	2.72457	0.106988	2.19	Down	0.031225	0.455195	DGKH	160851	Diacylglycerol kinase, eta	Hs.659437	160851	DGKH	13	Biological Process:	activation of protein kinase C activity by G-protein coupled receptor protein signaling pathway	blood coagulation	platelet activation	intracellular signal transduction	protein oligomerization	cellular component assembly	G-protein coupled receptor protein signaling pathway	cellular component biogenesis	positive regulation of kinase activity	positive regulation of transferase activity	regulation of catalytic activity	regulation of macromolecule metabolic process	multicellular organismal process	regulation of phosphorus metabolic process	regulation of phosphorylation	cellular process	protein complex biogenesis	protein modification process	signaling	macromolecule metabolic process	biological regulation	cell surface receptor linked signaling pathway	regulation of cellular process	regulation of biological process	cellular component organization or biogenesis	cellular macromolecule metabolic process	positive regulation of catalytic activity	regulation of cellular metabolic process	regulation of biological quality	phosphorus metabolic process	macromolecular complex subunit organization	response to stimulus	regulation of transferase activity	cellular component organization
4.7479	0.019365	3.62825	0.211727	2.17	Down	0.034218	0.455195	LIMS3	96626	LIM and senescent cell antigen-like domains 3	Hs.535619	96626	LIMS3	2	Molecular Function:	zinc ion binding	metal ion binding	cation binding	ion binding	binding	transition metal ion binding	Cellular Component:	cytoplasm	intracellular part	intracellular	cell	all	cellular_component	cell part
4.7479	0.019365	3.62825	0.211727	2.17	Down	0.034218	0.455195	100271835	100271835	LIMS3-LOC440895 read-through	-	100271835	-	-
4.84259	0.007138	3.72457	0.106988	2.17	Down	0.00907323	0.455195	CNNM4	26504	Cyclin M4	Hs.175043	26504	CNNM4	2	Biological Process:	ion transport	visual perception	biomineral tissue development	response to stimulus	multicellular organismal development	transport	tissue development	system development	establishment of localization	developmental process	organ development	multicellular organismal process	anatomical structure development	sensory perception of light stimulus	system process	localization	sensory perception	neurological system process	Cellular Component:	plasma membrane	integral to membrane	intrinsic to membrane	cell periphery	cell	all	cellular_component	cell part	membrane	membrane part
3.01491	0.013183	1.93209	0.10053	2.12	Down	0.008654	0.455195	54442	54442	potassium channel tetramerisation domain containing 5	-	54442	-	-	Biological Process:	potassium ion transport	interspecies interaction between organisms	transport	multi-organism process	establishment of localization	cation transport	ion transport	monovalent inorganic cation transport	localization	metal ion transport	Molecular Function:	voltage-gated potassium channel activity	protein binding	gated channel activity	cation transmembrane transporter activity	substrate-specific transmembrane transporter activity	substrate-specific transporter activity	binding	transporter activity	voltage-gated cation channel activity	voltage-gated ion channel activity	transmembrane transporter activity	passive transmembrane transporter activity	potassium channel activity	ion channel activity	substrate-specific channel activity	ion transmembrane transporter activity	voltage-gated channel activity	channel activity	cation channel activity	Cellular Component:	nucleus	cytoplasm	cytosol
3.01491	0.013183	1.93209	0.10053	2.12	Down	0.008654	0.455195	CKS1B	1163	CDC28 protein kinase regulatory subunit 1B	Hs.374378	1163	CKS1B	1	Biological Process:	regulation of cyclin-dependent protein kinase activity	G1/S transition of mitotic cell cycle	S phase of mitotic cell cycle	mitotic cell cycle	cell proliferation	cell division	regulation of catalytic activity	regulation of macromolecule metabolic process	regulation of phosphorus metabolic process	regulation of phosphorylation	cellular process	protein modification process	interphase of mitotic cell cycle	macromolecule metabolic process	biological regulation	cell cycle phase	regulation of cellular process	regulation of biological process	cellular macromolecule metabolic process	regulation of cellular metabolic process	phosphorus metabolic process	regulation of transferase activity	cell cycle	interphase	cellular metabolic process	regulation of protein serine/threonine kinase activity	phosphorylation	regulation of metabolic process	regulation of phosphate metabolic process	regulation of primary metabolic process	regulation of protein phosphorylation	regulation of protein kinase activity	primary metabolic process	metabolic process
3.01491	0.013183	1.93209	0.10053	2.12	Down	0.008654	0.455195	PMS2L11	441263	Postmeiotic segregation increased 2-like 11 pseudogene	Hs.675888	441263	PMS2L11	7
3.01491	0.013183	1.93209	0.10053	2.12	Down	0.008654	0.455195	NFKB1	4790	Nuclear factor of kappa light polypeptide gene enhancer in B-cells 1	Hs.654408	4790	NFKB1	4	Biological Process:	toll-like receptor signaling pathway	MyD88-dependent toll-like receptor signaling pathway	MyD88-independent toll-like receptor signaling pathway	regulation of transcription, DNA-dependent	transcription from RNA polymerase II promoter	apoptosis	anti-apoptosis	inflammatory response	signal transduction	Toll signaling pathway	negative regulation of gene-specific transcription from RNA polymerase II promoter	positive regulation of macrophage derived foam cell differentiation	positive regulation of lipid storage	negative regulation of calcidiol 1-monooxygenase activity	negative regulation of vitamin D biosynthetic process	membrane protein intracellular domain proteolysis	negative regulation of cellular protein metabolic process	negative regulation of cholesterol transport	toll-like receptor 1 signaling pathway	toll-like receptor 2 signaling pathway	toll-like receptor 3 signaling pathway	toll-like receptor 4 signaling pathway	innate immune response	nerve growth factor receptor signaling pathway	T cell receptor signaling pathway	positive regulation of NF-kappaB transcription factor activity	cellular response to mechanical stimulus	positive regulation of canonical Wnt receptor signaling pathway	cell differentiation	negative regulation of gene expression	cellular response to abiotic stimulus	positive regulation of cellular process	negative regulation of cellular metabolic process	positive regulation of Wnt receptor signaling pathway
3.01491	0.013183	1.93209	0.10053	2.12	Down	0.008654	0.455195	LOC387647	387647	Patched domain containing 3 pseudogene	Hs.719271	387647	LOC387647	10
3.01491	0.013183	1.93209	0.10053	2.12	Down	0.008654	0.455195	220729	220729	succinate dehydrogenase complex, subunit A, flavoprotein pseudogene	-	220729	-	-
3.01491	0.013183	1.93209	0.10053	2.12	Down	0.008654	0.455195	C22orf39	128977	Chromosome 22 open reading frame 39	Hs.659565	128977	C22orf39	22
3.01491	0.013183	1.93209	0.10053	2.12	Down	0.008654	0.455195	STK16	8576	Serine/threonine kinase 16	Hs.153003	8576	STK16	2	Biological Process:	protein complex assembly	protein phosphorylation	positive regulation of transcription from RNA polymerase II promoter	positive regulation of cellular process	cellular process	protein complex biogenesis	positive regulation of nucleobase, nucleoside, nucleotide and nucleic acid metabolic process	positive regulation of biosynthetic process	regulation of nucleobase, nucleoside, nucleotide and nucleic acid metabolic process	biological regulation	cellular component organization or biogenesis	transcription from RNA polymerase II promoter	macromolecular complex subunit organization	positive regulation of transcription, DNA-dependent	cellular biosynthetic process	biosynthetic process	transcription, DNA-dependent	regulation of biosynthetic process	regulation of cellular macromolecule biosynthetic process	RNA metabolic process	regulation of metabolic process	positive regulation of transcription	positive regulation of RNA metabolic process	positive regulation of nitrogen compound metabolic process	phosphate metabolic process	protein metabolic process	regulation of transcription, DNA-dependent	transcription	positive regulation of cellular metabolic process	cellular protein metabolic process	RNA biosynthetic process	macromolecule modification	cellular component assembly	cellular component biogenesis
3.80739	0.194336	2.72457	0.106988	2.12	Down	0.0395021	0.455195	CYTSA	23384	Cytospin A	Hs.474384	23384	CYTSA	22	Biological Process:	cell cycle	cell division	cellular process
1.85395	0.174147	2.93209	0.10053	2.11	Up	0.0330691	0.455195	L3MBTL2	83746	L(3)mbt-like 2 (Drosophila)	Hs.517641	83746	L3MBTL2	22	Biological Process:	chromatin modification	cellular component organization at cellular level	cellular component organization or biogenesis	chromatin organization	cellular process	organelle organization	chromosome organization	cellular component organization or biogenesis at cellular level	cellular component organization	Molecular Function:	transcription corepressor activity	zinc ion binding	methylated histone residue binding	histone binding	metal ion binding	cation binding	transcription cofactor activity	binding	protein binding transcription factor activity	protein binding	ion binding	transition metal ion binding	transcription factor binding transcription factor activity	Cellular Component:	nucleus	intracellular membrane-bounded organelle	intracellular organelle	intracellular part	intracellular	membrane-bounded organelle	organelle	cell part	all	cell
1.85395	0.174147	2.93209	0.10053	2.11	Up	0.0330691	0.455195	100505686	100505686	hypothetical LOC100505686	-	100505686	-	-
1.85395	0.174147	2.93209	0.10053	2.11	Up	0.0330691	0.455195	AZI1	22994	5-azacytidine induced 1	Hs.514578	22994	AZI1	17	Biological Process:	G2/M transition of mitotic cell cycle	mitotic cell cycle	multicellular organismal development	spermatogenesis	biological_process	cell differentiation	multicellular organism reproduction	sexual reproduction	reproduction	interphase	developmental process	all	multicellular organismal process	cellular process	interphase of mitotic cell cycle	multicellular organismal reproductive process	male gamete generation	reproductive process	cell cycle phase	cellular developmental process	gamete generation	cell cycle process	cell cycle	Molecular Function:	molecular_function	all	Cellular Component:	cytoplasm	centrosome	cytosol	microtubule cytoskeleton	intracellular membrane-bounded organelle	intracellular organelle	intracellular part
0.853949	0.174147	1.93209	0.10053	2.11	Up	0.0330691	0.455195	CHCHD5	84269	Coiled-coil-helix-coiled-coil-helix domain containing 5	Hs.375707	84269	CHCHD5	2
0.853949	0.174147	1.93209	0.10053	2.11	Up	0.0330691	0.455195	100507285	100507285	hypothetical LOC100507285	-	100507285	-	-
0.853949	0.174147	1.93209	0.10053	2.11	Up	0.0330691	0.455195	56110	56110	protocadherin gamma subfamily A, 5	-	56110	-	-	Biological Process:	cell adhesion	homophilic cell adhesion	cell-cell adhesion	biological adhesion	cellular process	Molecular Function:	calcium ion binding	cation binding	ion binding	binding	metal ion binding	Cellular Component:	plasma membrane	integral to membrane	intrinsic to membrane	cell periphery	cell	all	cellular_component	cell part	membrane	membrane part
0.853949	0.174147	1.93209	0.10053	2.11	Up	0.0330691	0.455195	SYT1	6857	Synaptotagmin I	Hs.310545	6857	SYT1	12	Biological Process:	detection of calcium ion	synaptic transmission	neurotransmitter secretion	glutamate secretion	regulation of exocytosis	regulation of calcium ion-dependent exocytosis	protein homooligomerization	cellular component assembly	multicellular organismal signaling	transmission of nerve impulse	cellular component biogenesis	protein oligomerization	calcium ion-dependent exocytosis	detection of stimulus	establishment of localization in cell	regulation of cellular localization	regulation of localization	multicellular organismal process	cellular process	cell communication	protein complex biogenesis	signaling	response to inorganic substance	regulation of secretion	biological regulation	neurological system process	response to chemical stimulus	regulation of cellular process	regulation of biological process	response to calcium ion	cellular component organization or biogenesis	exocytosis	signal release	cell-cell signaling
0.853949	0.174147	1.93209	0.10053	2.11	Up	0.0330691	0.455195	ANKRD54	129138	Ankyrin repeat domain 54	Hs.135259	129138	ANKRD54	22	Biological Process:	nucleocytoplasmic transport	cell cycle	regulation of intracellular protein kinase cascade	positive regulation of erythrocyte differentiation	regulation of protein kinase activity	cell differentiation	positive regulation of cellular process	regulation of cell differentiation	regulation of erythrocyte differentiation	establishment of localization in cell	intracellular transport	regulation of phosphorylation	multicellular organismal process	cellular process	anatomical structure development	myeloid cell differentiation	signaling	biological regulation	intracellular signal transduction	immune system development	nuclear transport	regulation of multicellular organismal process	regulation of biological quality	response to stimulus	hemopoiesis	intracellular protein kinase cascade	transport	homeostasis of number of cells	regulation of metabolic process	erythrocyte differentiation	positive regulation of developmental process	regulation of protein modification process	regulation of molecular function	phosphate metabolic process
0.853949	0.174147	1.93209	0.10053	2.11	Up	0.0330691	0.455195	26025	26025	protocadherin gamma subfamily A, 12	-	26025	-	-	Biological Process:	cell adhesion	homophilic cell adhesion	cell-cell adhesion	biological adhesion	cellular process	Molecular Function:	calcium ion binding	cation binding	ion binding	binding	metal ion binding	Cellular Component:	plasma membrane	integral to membrane	intrinsic to membrane	cell periphery	cell	all	cellular_component	cell part	membrane	membrane part
0.853949	0.174147	1.93209	0.10053	2.11	Up	0.0330691	0.455195	MAPKSP1	8649	MAPK scaffold protein 1	Hs.716375	8649	MAPKSP1	4	Biological Process:	positive regulation of TOR signaling cascade	cellular protein localization	cellular response to amino acid stimulus	regulation of signal transduction	positive regulation of cellular process	positive regulation of biological process	response to amino acid stimulus	cell communication	cellular process	cellular response to organic nitrogen	response to endogenous stimulus	TOR signaling cascade	cellular response to acid	signaling	positive regulation of signaling	biological regulation	response to organic substance	response to amine stimulus	intracellular signal transduction	response to chemical stimulus	regulation of biological process	regulation of cellular process	positive regulation of signal transduction	macromolecule localization	response to stimulus	cellular response to chemical stimulus	protein localization	response to acid	positive regulation of cell communication	regulation of signaling	cellular localization	cellular response to organic substance	regulation of cell communication	regulation of response to stimulus
0.853949	0.174147	1.93209	0.10053	2.11	Up	0.0330691	0.455195	PDIK1L	149420	PDLIM1 interacting kinase 1 like	Hs.468801	149420	PDIK1L	1	Biological Process:	protein phosphorylation	phosphate metabolic process	cellular metabolic process	cellular macromolecule metabolic process	protein metabolic process	phosphorus metabolic process	phosphorylation	cellular process	protein modification process	cellular protein metabolic process	macromolecule metabolic process	primary metabolic process	macromolecule modification	metabolic process	Molecular Function:	nucleotide binding	protein serine/threonine kinase activity	ATP binding	purine ribonucleoside triphosphate binding	purine nucleotide binding	binding	transferase activity	protein kinase activity	phosphotransferase activity, alcohol group as acceptor	catalytic activity	transferase activity, transferring phosphorus-containing groups	adenyl ribonucleotide binding	ribonucleotide binding	adenyl nucleotide binding	purine ribonucleotide binding	kinase activity	Cellular Component:	nucleus	intracellular membrane-bounded organelle
0.853949	0.174147	1.93209	0.10053	2.11	Up	0.0330691	0.455195	MRPL20	55052	Mitochondrial ribosomal protein L20	Hs.182698	55052	MRPL20	1	Biological Process:	translation	protein metabolic process	cellular macromolecule metabolic process	cellular metabolic process	cellular process	cellular macromolecule biosynthetic process	cellular biosynthetic process	cellular protein metabolic process	biosynthetic process	macromolecule metabolic process	gene expression	primary metabolic process	metabolic process	macromolecule biosynthetic process	Molecular Function:	structural constituent of ribosome	rRNA binding	RNA binding	structural molecule activity	binding	nucleic acid binding	Cellular Component:	intracellular	mitochondrion	mitochondrial large ribosomal subunit	ribosome	organelle lumen	intracellular organelle	intracellular part	membrane-bounded organelle	non-membrane-bounded organelle	large ribosomal subunit	all	cytoplasmic part
0.853949	0.174147	1.93209	0.10053	2.11	Up	0.0330691	0.455195	RASA2	5922	RAS p21 protein activator 2	Hs.655941	5922	RASA2	3	Biological Process:	signal transduction	intracellular signal transduction	regulation of small GTPase mediated signal transduction	regulation of signal transduction	regulation of biological process	regulation of cellular process	small GTPase mediated signal transduction	cellular process	regulation of response to stimulus	cellular response to stimulus	response to stimulus	signaling	regulation of signaling	biological regulation	Molecular Function:	Ras GTPase activator activity	metal ion binding	nucleoside-triphosphatase regulator activity	cation binding	binding	small GTPase regulator activity	GTPase activator activity	GTPase regulator activity	enzyme regulator activity	enzyme activator activity	ion binding	Cellular Component:	intracellular	cytoplasm	intracellular membrane-bounded organelle	perinuclear region of cytoplasm	cytoplasmic part	intracellular organelle	intracellular part
0.853949	0.174147	1.93209	0.10053	2.11	Up	0.0330691	0.455195	SNHG6	641638	Small nucleolar RNA host gene 6 (non-protein coding)	Hs.372680	641638	SNHG6	8
0.853949	0.174147	1.93209	0.10053	2.11	Up	0.0330691	0.455195	PLEKHA3	65977	Pleckstrin homology domain containing, family A (phosphoinositide binding specific) member 3	Hs.41086	65977	PLEKHA3	2	Biological Process:	biological_process	all	Molecular Function:	phospholipid binding	lipid binding	binding	Cellular Component:	cellular_component	cytoplasm	membrane	intracellular part	intracellular	cell	cell part	all
0.853949	0.174147	1.93209	0.10053	2.11	Up	0.0330691	0.455195	EID3	493861	EP300 interacting inhibitor of differentiation 3	Hs.659857	493861	EID3	12	Cellular Component:	nucleus	cytoplasm	intracellular membrane-bounded organelle	intracellular organelle	intracellular part	intracellular	membrane-bounded organelle	organelle	cell part	all	cell	cellular_component
0.853949	0.174147	1.93209	0.10053	2.11	Up	0.0330691	0.455195	RTN4IP1	84816	Reticulon 4 interacting protein 1	Hs.155839	84816	RTN4IP1	6	Biological Process:	oxidation-reduction process	metabolic process	Molecular Function:	binding	zinc ion binding	oxidoreductase activity	cation binding	ion binding	transition metal ion binding	catalytic activity	metal ion binding	Cellular Component:	mitochondrion	intracellular membrane-bounded organelle	intracellular organelle	intracellular part	intracellular	membrane-bounded organelle	organelle	cell part	all	cytoplasm	cytoplasmic part	cell	cellular_component
0.853949	0.174147	1.93209	0.10053	2.11	Up	0.0330691	0.455195	56101	56101	protocadherin gamma subfamily B, 5	-	56101	-	-	Biological Process:	cell adhesion	homophilic cell adhesion	cell-cell adhesion	biological adhesion	cellular process	Molecular Function:	calcium ion binding	cation binding	ion binding	binding	metal ion binding	Cellular Component:	plasma membrane	integral to membrane	intrinsic to membrane	cell periphery	cell	all	cellular_component	cell part	membrane	membrane part
0.853949	0.174147	1.93209	0.10053	2.11	Up	0.0330691	0.455195	DNAL1	83544	Dynein, axonemal, light chain 1	Hs.525445	83544	DNAL1	14
0.853949	0.174147	1.93209	0.10053	2.11	Up	0.0330691	0.455195	ZNF280B	140883	Zinc finger protein 280B	Hs.43834	140883	ZNF280B	22	Molecular Function:	DNA binding	zinc ion binding	metal ion binding	cation binding	ion binding	binding	transition metal ion binding	nucleic acid binding	Cellular Component:	intracellular	nucleus	intracellular membrane-bounded organelle	intracellular organelle	intracellular part	membrane-bounded organelle	organelle	all	cell part	cellular_component	cell
0.853949	0.174147	1.93209	0.10053	2.11	Up	0.0330691	0.455195	GNPDA2	132789	Glucosamine-6-phosphate deaminase 2	Hs.21398	132789	GNPDA2	4	Biological Process:	carbohydrate metabolic process	N-acetylglucosamine metabolic process	monosaccharide metabolic process	small molecule metabolic process	glucosamine metabolic process	cellular metabolic process	cellular process	cellular carbohydrate metabolic process	primary metabolic process	alcohol metabolic process	metabolic process	amino sugar metabolic process	Molecular Function:	glucosamine-6-phosphate deaminase activity	hydrolase activity	isomerase activity	deaminase activity	intramolecular oxidoreductase activity	intramolecular oxidoreductase activity, interconverting aldoses and ketoses	catalytic activity	Cellular Component:	cytoplasm	intracellular part	intracellular	cell	all	cellular_component	cell part
0.853949	0.174147	1.93209	0.10053	2.11	Up	0.0330691	0.455195	FBXO4	26272	F-box protein 4	Hs.165575	26272	FBXO4	5	Biological Process:	protein polyubiquitination	telomere maintenance	ubiquitin-dependent protein catabolic process	protein ubiquitination	SCF-dependent proteasomal ubiquitin-dependent protein catabolic process	positive regulation of protein ubiquitination	positive regulation of cellular process	nitrogen compound metabolic process	positive regulation of cellular protein metabolic process	positive regulation of biological process	cellular macromolecule catabolic process	positive regulation of metabolic process	regulation of macromolecule metabolic process	modification-dependent macromolecule catabolic process	organelle organization	cellular process	proteolysis	nucleic acid metabolic process	protein modification process	modification-dependent protein catabolic process	positive regulation of macromolecule metabolic process	macromolecule metabolic process	biological regulation	nucleobase, nucleoside, nucleotide and nucleic acid metabolic process	protein modification by small protein conjugation	proteasomal ubiquitin-dependent protein catabolic process	regulation of cellular process	regulation of biological process	cellular component organization or biogenesis	cellular macromolecule metabolic process	regulation of cellular metabolic process	protein catabolic process	regulation of biological quality	positive regulation of protein metabolic process
0.853949	0.174147	1.93209	0.10053	2.11	Up	0.0330691	0.455195	C14orf45	80127	Chromosome 14 open reading frame 45	Hs.644621	80127	C14orf45	14
0.853949	0.174147	1.93209	0.10053	2.11	Up	0.0330691	0.455195	56108	56108	protocadherin gamma subfamily A, 7	-	56108	-	-	Biological Process:	cell adhesion	homophilic cell adhesion	cell-cell adhesion	biological adhesion	cellular process	Molecular Function:	calcium ion binding	cation binding	ion binding	binding	metal ion binding	Cellular Component:	plasma membrane	integral to membrane	intrinsic to membrane	cell periphery	cell	all	cellular_component	cell part	membrane	membrane part
0.853949	0.174147	1.93209	0.10053	2.11	Up	0.0330691	0.455195	FBXL17	64839	F-box and leucine-rich repeat protein 17	Hs.657225	64839	FBXL17	5
0.853949	0.174147	1.93209	0.10053	2.11	Up	0.0330691	0.455195	ZFYVE21	79038	Zinc finger, FYVE domain containing 21	Hs.592322	79038	ZFYVE21	14	Molecular Function:	zinc ion binding	metal ion binding	cation binding	ion binding	binding	transition metal ion binding	Cellular Component:	focal adhesion	cytoplasmic membrane-bounded vesicle	cell junction	intracellular organelle	basolateral plasma membrane	intracellular part	membrane-bounded organelle	plasma membrane part	all	membrane part	cytoplasmic part	cell periphery	vesicle	adherens junction	plasma membrane	cell	membrane-bounded vesicle	cell-substrate adherens junction	anchoring junction	intracellular membrane-bounded organelle	intracellular	organelle	cell-substrate junction	cell part	cytoplasm	cytoplasmic vesicle	cellular_component
0.853949	0.174147	1.93209	0.10053	2.11	Up	0.0330691	0.455195	LOC152217	152217	Hypothetical LOC152217	Hs.118820	152217	LOC152217	3
0.853949	0.174147	1.93209	0.10053	2.11	Up	0.0330691	0.455195	100131679	100131679	hypothetical LOC100131679	-	100131679	-	-
0.853949	0.174147	1.93209	0.10053	2.11	Up	0.0330691	0.455195	FLJ35220	284131	Hypothetical protein FLJ35220	Hs.389678	284131	FLJ35220	17	Biological Process:	DNA repair	cellular response to stress	nitrogen compound metabolic process	cellular metabolic process	cellular process	nucleic acid metabolic process	macromolecule metabolic process	primary metabolic process	metabolic process	nucleobase, nucleoside, nucleotide and nucleic acid metabolic process	cellular macromolecule metabolic process	response to DNA damage stimulus	response to stress	response to stimulus	cellular response to stimulus	cellular nitrogen compound metabolic process	DNA metabolic process	Molecular Function:	endonuclease activity	hydrolase activity	hydrolase activity, acting on ester bonds	catalytic activity	nuclease activity
0.853949	0.174147	1.93209	0.10053	2.11	Up	0.0330691	0.455195	BCS1L	617	BCS1-like (yeast)	Hs.471401	617	BCS1L	2	Biological Process:	mitochondrion organization	mitochondrial respiratory chain complex I assembly	mitochondrial respiratory chain complex IV assembly	mitochondrial respiratory chain complex III assembly	cellular component assembly	cellular component organization at cellular level	cellular component biogenesis	protein complex subunit organization	NADH dehydrogenase complex assembly	cellular process	organelle organization	cytochrome complex assembly	respiratory chain complex IV assembly	protein complex biogenesis	cellular protein complex assembly	macromolecular complex assembly	respiratory chain complex III assembly	cellular component organization or biogenesis	cellular macromolecular complex subunit organization	protein complex assembly	mitochondrial respiratory chain complex assembly	macromolecular complex subunit organization	cellular macromolecular complex assembly	cellular component organization or biogenesis at cellular level	cellular component organization	cellular component assembly at cellular level	Molecular Function:	nucleotide binding	protein binding	ATP binding	nucleoside-triphosphatase activity	hydrolase activity	hydrolase activity, acting on acid anhydrides, in phosphorus-containing anhydrides	purine ribonucleoside triphosphate binding
0.853949	0.174147	1.93209	0.10053	2.11	Up	0.0330691	0.455195	WDR74	54663	WD repeat domain 74	Hs.655372	54663	WDR74	11	Biological Process:	biological_process	all	Molecular Function:	molecular_function	all	Cellular Component:	nucleus	nucleolus	nuclear lumen	organelle lumen	intracellular organelle	intracellular part	membrane-bounded organelle	non-membrane-bounded organelle	all	nuclear part	cell	intracellular organelle lumen	intracellular membrane-bounded organelle	intracellular	organelle	cell part	membrane-enclosed lumen	intracellular non-membrane-bounded organelle	intracellular organelle part	cellular_component	organelle part
0.853949	0.174147	1.93209	0.10053	2.11	Up	0.0330691	0.455195	SNORA4	619568	Small nucleolar RNA, H/ACA box 4	Hs.719780	619568	SNORA4	3
0.853949	0.174147	1.93209	0.10053	2.11	Up	0.0330691	0.455195	100506875	100506875	hypothetical LOC100506875	-	100506875	-	-
0.853949	0.174147	1.93209	0.10053	2.11	Up	0.0330691	0.455195	MTRF1	9617	Mitochondrial translational release factor 1	Hs.382176	9617	MTRF1	13	Biological Process:	regulation of translational termination	regulation of protein complex disassembly	regulation of macromolecule metabolic process	cellular process	cellular macromolecule biosynthetic process	cellular component disassembly	regulation of cellular component organization	macromolecule metabolic process	translation	gene expression	biological regulation	regulation of biological process	regulation of cellular process	cellular component organization or biogenesis	cellular macromolecule metabolic process	regulation of cellular metabolic process	cellular component disassembly at cellular level	macromolecular complex subunit organization	cellular biosynthetic process	protein complex disassembly	cellular component organization or biogenesis at cellular level	biosynthetic process	cellular component organization	regulation of biosynthetic process	regulation of cellular macromolecule biosynthetic process	cellular component organization at cellular level	cellular macromolecular complex disassembly	translational termination	protein complex subunit organization	cellular metabolic process	posttranscriptional regulation of gene expression	regulation of cellular biosynthetic process	regulation of metabolic process	regulation of primary metabolic process
0.853949	0.174147	1.93209	0.10053	2.11	Up	0.0330691	0.455195	100507213	100507213	hypothetical LOC100507213	-	100507213	-	-
0.853949	0.174147	1.93209	0.10053	2.11	Up	0.0330691	0.455195	NT5DC1	221294	5-nucleotidase domain containing 1	Hs.719198	221294	NT5DC1	6	Molecular Function:	hydrolase activity	metal ion binding	cation binding	ion binding	binding	catalytic activity
0.853949	0.174147	1.93209	0.10053	2.11	Up	0.0330691	0.455195	56111	56111	protocadherin gamma subfamily A, 4	-	56111	-	-	Biological Process:	cell adhesion	homophilic cell adhesion	cell-cell adhesion	biological adhesion	cellular process	Molecular Function:	calcium ion binding	cation binding	ion binding	binding	metal ion binding	Cellular Component:	plasma membrane	integral to membrane	intrinsic to membrane	cell periphery	cell	all	cellular_component	cell part	membrane	membrane part
2.14643	0.118334	3.22457	0.191951	2.11	Up	0.0410687	0.455195	PBX3	5090	Pre-B-cell leukemia homeobox 3	Hs.428027	5090	PBX3	9	Biological Process:	regulation of transcription, DNA-dependent	anterior compartment pattern formation	posterior compartment specification	nitrogen compound metabolic process	developmental process	regulation of macromolecule metabolic process	multicellular organismal process	cellular process	nucleic acid metabolic process	cellular macromolecule biosynthetic process	macromolecule metabolic process	regionalization	gene expression	regulation of nucleobase, nucleoside, nucleotide and nucleic acid metabolic process	nucleobase, nucleoside, nucleotide and nucleic acid metabolic process	biological regulation	regulation of biological process	regulation of cellular process	cellular macromolecule metabolic process	regulation of nitrogen compound metabolic process	regulation of cellular metabolic process	cellular biosynthetic process	biosynthetic process	transcription, DNA-dependent	regulation of biosynthetic process	regulation of cellular macromolecule biosynthetic process	cellular nitrogen compound metabolic process	cellular metabolic process	RNA metabolic process	compartment pattern formation	regulation of transcription	regulation of cellular biosynthetic process	regulation of metabolic process	regulation of primary metabolic process
0.853949	0.174147	1.93209	0.10053	2.11	Up	0.0330691	0.455195	BIN3	55909	Bridging integrator 3	Hs.718405	55909	BIN3	8	Biological Process:	cytokinesis	barrier septum formation	actin filament organization	cell cycle	protein localization	unidimensional cell growth	cellular component assembly	cellular component biogenesis	developmental process	cellular component morphogenesis	organelle organization	cellular process	regulation of cellular component size	anatomical structure development	developmental growth involved in morphogenesis	biological regulation	cell division	cell morphogenesis	cellular component organization or biogenesis	regulation of biological quality	macromolecule localization	cellular component organization or biogenesis at cellular level	cellular component organization	cellular component organization at cellular level	anatomical structure morphogenesis	actin filament-based process	actin cytoskeleton organization	growth	cytoskeleton organization	regulation of anatomical structure size	cell growth	cellular developmental process	developmental growth	cytokinetic process
0.853949	0.174147	1.93209	0.10053	2.11	Up	0.0330691	0.455195	TAOK3	51347	TAO kinase 3	Hs.644420	51347	TAOK3	12	Biological Process:	MAPKKK cascade	protein phosphorylation	negative regulation of JNK cascade	positive regulation of JNK cascade	protein autophosphorylation	regulation of signal transduction	positive regulation of cellular process	negative regulation of intracellular protein kinase cascade	positive regulation of biological process	cell communication	cellular process	regulation of JNK cascade	negative regulation of cellular process	protein modification process	signaling	regulation of MAPKKK cascade	negative regulation of biological process	macromolecule metabolic process	positive regulation of signaling	negative regulation of signaling	biological regulation	positive regulation of MAPKKK cascade	intracellular signal transduction	signal transduction via phosphorylation event	positive regulation of intracellular protein kinase cascade	regulation of cellular process	regulation of biological process	cellular macromolecule metabolic process	negative regulation of cell communication	positive regulation of signal transduction	phosphorus metabolic process	negative regulation of response to stimulus	response to stimulus	negative regulation of stress-activated protein kinase signaling cascade
2.43891	0.174147	3.51705	0.10053	2.11	Up	0.0330691	0.455195	AK3L1	205	Adenylate kinase 3-like 1	Hs.10862	205	AK3L1	1	Biological Process:	nucleobase, nucleoside, nucleotide and nucleic acid metabolic process	response to organic nitrogen	response to organic cyclic compound	response to chemical stimulus	nitrogen compound metabolic process	cellular metabolic process	cellular process	response to endogenous stimulus	response to stimulus	primary metabolic process	cellular nitrogen compound metabolic process	metabolic process	response to organic substance	Molecular Function:	nucleotide binding	adenylate kinase activity	ATP binding	GTP binding	transferase activity	purine ribonucleoside triphosphate binding	binding	catalytic activity	transferase activity, transferring phosphorus-containing groups	guanyl nucleotide binding	guanyl ribonucleotide binding	nucleotide kinase activity	purine ribonucleotide binding	phosphotransferase activity, phosphate group as acceptor	purine nucleotide binding	nucleobase, nucleoside, nucleotide kinase activity	adenyl ribonucleotide binding	ribonucleotide binding	adenyl nucleotide binding	kinase activity
0.853949	0.174147	1.93209	0.10053	2.11	Up	0.0330691	0.455195	ZNF804A	91752	Zinc finger protein 804A	Hs.159528	91752	ZNF804A	2	Molecular Function:	zinc ion binding	metal ion binding	cation binding	ion binding	binding	transition metal ion binding	Cellular Component:	intracellular	cell	all	cellular_component	cell part
0.853949	0.174147	1.93209	0.10053	2.11	Up	0.0330691	0.455195	LOC283392	283392	Hypothetical LOC283392	Hs.363603	283392	LOC283392	12
0.853949	0.174147	1.93209	0.10053	2.11	Up	0.0330691	0.455195	LACE1	246269	Lactation elevated 1	Hs.259666	246269	LACE1	6	Molecular Function:	nucleotide binding	ATP binding	purine ribonucleoside triphosphate binding	purine nucleotide binding	adenyl ribonucleotide binding	ribonucleotide binding	binding	adenyl nucleotide binding	purine ribonucleotide binding
0.853949	0.174147	1.93209	0.10053	2.11	Up	0.0330691	0.455195	TASP1	55617	Taspase, threonine aspartase, 1	Hs.348297	55617	TASP1	20	Biological Process:	asparagine catabolic process via L-aspartate	positive regulation of transcription, DNA-dependent	protein maturation	positive regulation of cellular process	cellular process	positive regulation of nucleobase, nucleoside, nucleotide and nucleic acid metabolic process	positive regulation of biosynthetic process	regulation of nucleobase, nucleoside, nucleotide and nucleic acid metabolic process	biological regulation	cellular amine metabolic process	glutamine family amino acid catabolic process	cellular biosynthetic process	biosynthetic process	transcription, DNA-dependent	regulation of biosynthetic process	regulation of cellular macromolecule biosynthetic process	amine catabolic process	asparagine metabolic process	asparagine catabolic process	RNA metabolic process	carboxylic acid catabolic process	aspartate family amino acid metabolic process	regulation of metabolic process	positive regulation of transcription	positive regulation of RNA metabolic process	aspartate family amino acid catabolic process	positive regulation of nitrogen compound metabolic process	organic acid catabolic process	small molecule metabolic process	protein metabolic process	regulation of transcription, DNA-dependent	transcription	positive regulation of cellular metabolic process	RNA biosynthetic process
0.853949	0.174147	1.93209	0.10053	2.11	Up	0.0330691	0.455195	CBLN3	643866	Cerebellin 3 precursor	Hs.207603	643866	CBLN3	14	Cellular Component:	extracellular region	cell junction	synapse	plasma membrane part	cell part	all	membrane part	cell periphery	plasma membrane	cellular_component	cell	membrane
0.853949	0.174147	1.93209	0.10053	2.11	Up	0.0330691	0.455195	100507399	100507399	HLA complex group 8	-	100507399	-	-
0.853949	0.174147	1.93209	0.10053	2.11	Up	0.0330691	0.455195	56107	56107	protocadherin gamma subfamily A, 9	-	56107	-	-	Biological Process:	cell adhesion	homophilic cell adhesion	cell-cell adhesion	biological adhesion	cellular process	Molecular Function:	calcium ion binding	cation binding	ion binding	binding	metal ion binding	Cellular Component:	plasma membrane	integral to membrane	intrinsic to membrane	cell periphery	cell	all	cellular_component	cell part	membrane	membrane part
0.853949	0.174147	1.93209	0.10053	2.11	Up	0.0330691	0.455195	100289137	100289137	similar to hCG2010820	-	100289137	-	-
0.853949	0.174147	1.93209	0.10053	2.11	Up	0.0330691	0.455195	388282	388282	hypothetical LOC388282	-	388282	-	-
0.853949	0.174147	1.93209	0.10053	2.11	Up	0.0330691	0.455195	56106	56106	protocadherin gamma subfamily A, 10	-	56106	-	-	Biological Process:	cell adhesion	homophilic cell adhesion	cell-cell adhesion	biological adhesion	cellular process	Molecular Function:	calcium ion binding	cation binding	ion binding	binding	metal ion binding	Cellular Component:	plasma membrane	integral to membrane	intrinsic to membrane	cell periphery	cell	all	cellular_component	cell part	membrane	membrane part
0.853949	0.174147	1.93209	0.10053	2.11	Up	0.0330691	0.455195	ZNF226	7769	Zinc finger protein 226	Hs.145956	7769	ZNF226	19	Biological Process:	regulation of transcription, DNA-dependent	nitrogen compound metabolic process	regulation of macromolecule metabolic process	cellular process	nucleic acid metabolic process	cellular macromolecule biosynthetic process	macromolecule metabolic process	gene expression	regulation of nucleobase, nucleoside, nucleotide and nucleic acid metabolic process	nucleobase, nucleoside, nucleotide and nucleic acid metabolic process	biological regulation	regulation of biological process	regulation of cellular process	cellular macromolecule metabolic process	regulation of nitrogen compound metabolic process	regulation of cellular metabolic process	cellular biosynthetic process	biosynthetic process	transcription, DNA-dependent	regulation of biosynthetic process	regulation of cellular macromolecule biosynthetic process	cellular nitrogen compound metabolic process	cellular metabolic process	RNA metabolic process	regulation of transcription	regulation of cellular biosynthetic process	regulation of metabolic process	regulation of primary metabolic process	primary metabolic process	metabolic process	regulation of gene expression	transcription	RNA biosynthetic process	regulation of RNA metabolic process
0.853949	0.174147	1.93209	0.10053	2.11	Up	0.0330691	0.455195	KIF17	57576	Kinesin family member 17	Hs.130411	57576	KIF17	1	Biological Process:	microtubule-based movement	protein transport	vesicle-mediated transport	protein complex localization	establishment of protein localization	transport	microtubule-based process	establishment of localization	macromolecule localization	cellular process	protein localization	localization	Molecular Function:	nucleotide binding	microtubule motor activity	ATP binding	hydrolase activity	hydrolase activity, acting on acid anhydrides, in phosphorus-containing anhydrides	purine ribonucleoside triphosphate binding	purine nucleotide binding	nucleoside-triphosphatase activity	hydrolase activity, acting on acid anhydrides	binding	catalytic activity	motor activity	adenyl ribonucleotide binding	ribonucleotide binding	pyrophosphatase activity	adenyl nucleotide binding	purine ribonucleotide binding	Cellular Component:	cytoplasm	cytoskeleton	kinesin complex
0.853949	0.174147	1.93209	0.10053	2.11	Up	0.0330691	0.455195	LOC100133190	100133190	Hypothetical protein LOC100133190	Hs.714477	100133190	LOC100133190	10
0.853949	0.174147	1.93209	0.10053	2.11	Up	0.0330691	0.455195	CIB1	10519	Calcium and integrin binding 1 (calmyrin)	Hs.715556	10519	CIB1	15	Biological Process:	double-strand break repair	apoptosis	response to DNA damage stimulus	cell adhesion	cellular response to stress	nitrogen compound metabolic process	cellular metabolic process	cellular process	DNA repair	nucleic acid metabolic process	cell death	macromolecule metabolic process	primary metabolic process	metabolic process	nucleobase, nucleoside, nucleotide and nucleic acid metabolic process	death	cellular macromolecule metabolic process	programmed cell death	response to stress	biological adhesion	cellular response to stimulus	response to stimulus	cellular nitrogen compound metabolic process	DNA metabolic process	Molecular Function:	calcium ion binding	protein binding	cation binding	ion binding	binding	metal ion binding	Cellular Component:	nucleus	nucleoplasm
0.853949	0.174147	1.93209	0.10053	2.11	Up	0.0330691	0.455195	C6orf173	387103	Chromosome 6 open reading frame 173	Hs.486401	387103	C6orf173	6	Molecular Function:	DNA binding	binding	nucleic acid binding	Cellular Component:	chromosome, centromeric region	nucleus	intracellular organelle	intracellular part	membrane-bounded organelle	non-membrane-bounded organelle	all	chromosome	cell	intracellular membrane-bounded organelle	intracellular	organelle	cell part	chromosomal part	intracellular non-membrane-bounded organelle	intracellular organelle part	cellular_component	organelle part
0.853949	0.174147	1.93209	0.10053	2.11	Up	0.0330691	0.455195	SELK	58515	Selenoprotein K	Hs.58471	58515	SELK	3	Biological Process:	response to oxidative stress	response to chemical stimulus	response to stimulus	response to stress	Cellular Component:	endoplasmic reticulum	intracellular membrane-bounded organelle	intracellular organelle	intracellular part	intracellular	membrane-bounded organelle	organelle	cell part	all	cytoplasm	cytoplasmic part	cell	cellular_component
0.853949	0.174147	1.93209	0.10053	2.11	Up	0.0330691	0.455195	IQCC	55721	IQ motif containing C	Hs.274356	55721	IQCC	1
2.14643	0.118334	3.22457	0.191951	2.11	Up	0.0410687	0.455195	TYRO3P	7302	TYRO3P protein tyrosine kinase pseudogene	Hs.684881	7302	TYRO3P	15
0.853949	0.174147	1.93209	0.10053	2.11	Up	0.0330691	0.455195	SLCO1B3	28234	Solute carrier organic anion transporter family, member 1B3	Hs.504966	28234	SLCO1B3	12	Biological Process:	ion transport	bile acid metabolic process	organic anion transport	bile acid and bile salt transport	sodium-independent organic anion transport	transmembrane transport	steroid metabolic process	carboxylic acid metabolic process	transport	cellular metabolic process	organic acid metabolic process	cellular process	carboxylic acid transport	monocarboxylic acid transport	organic acid transport	cellular ketone metabolic process	primary metabolic process	metabolic process	monocarboxylic acid metabolic process	small molecule metabolic process	establishment of localization	organic substance transport	lipid metabolic process	localization	anion transport	oxoacid metabolic process	Molecular Function:	transporter activity	organic anion transmembrane transporter activity	bile acid transmembrane transporter activity	substrate-specific transmembrane transporter activity	carboxylic acid transmembrane transporter activity	monocarboxylic acid transmembrane transporter activity	substrate-specific transporter activity
0.853949	0.174147	1.93209	0.10053	2.11	Up	0.0330691	0.455195	100506044	100506044	hypothetical LOC100506044	-	100506044	-	-
0.853949	0.174147	1.93209	0.10053	2.11	Up	0.0330691	0.455195	MAP1B	4131	Microtubule-associated protein 1B	Hs.335079	4131	MAP1B	5	Biological Process:	microtubule bundle formation	negative regulation of microtubule depolymerization	synapse assembly	central nervous system development	response to mechanical stimulus	response to carbohydrate stimulus	embryo development	response to inorganic substance	peripheral nervous system axon regeneration	dendrite development	response to insecticide	developmental maturation	positive regulation of microtubule polymerization	response to nutrient levels	response to estradiol stimulus	response to vitamin A	response to drug	response to peptide hormone stimulus	positive regulation of neuron differentiation	positive regulation of axon extension	neuron development	response to axon injury	response to protein stimulus	induction of synaptic plasticity by chemical substance	cell differentiation	positive regulation of cellular process	regulation of neuron projection development	response to toxin	positive regulation of cellular component organization	regulation of cellular component size	protein complex biogenesis	protein polymerization	axon extension	response to estrogen stimulus
0.853949	0.174147	1.93209	0.10053	2.11	Up	0.0330691	0.455195	STAG3L1	54441	Stromal antigen 3-like 1	Hs.632310	54441	STAG3L1	7
0.853949	0.174147	1.93209	0.10053	2.11	Up	0.0330691	0.455195	56102	56102	protocadherin gamma subfamily B, 3	-	56102	-	-	Biological Process:	cell adhesion	homophilic cell adhesion	cell-cell adhesion	biological adhesion	cellular process	Molecular Function:	calcium ion binding	cation binding	ion binding	binding	metal ion binding	Cellular Component:	plasma membrane	integral to membrane	intrinsic to membrane	cell periphery	cell	all	cellular_component	cell part	membrane	membrane part
0.853949	0.174147	1.93209	0.10053	2.11	Up	0.0330691	0.455195	PCDHGC3	5098	Protocadherin gamma subfamily C, 3	Hs.368160	5098	PCDHGC3	5	Biological Process:	cell adhesion	homophilic cell adhesion	calcium-dependent cell-cell adhesion	cell-cell adhesion	biological adhesion	cellular process	Molecular Function:	calcium ion binding	cation binding	ion binding	binding	metal ion binding	Cellular Component:	plasma membrane	membrane	integral to membrane	intrinsic to membrane	cell periphery	cell	all	cellular_component	cell part	membrane part
0.853949	0.174147	1.93209	0.10053	2.11	Up	0.0330691	0.455195	SERPINB6	5269	Serpin peptidase inhibitor, clade B (ovalbumin), member 6	Hs.519523	5269	SERPINB6	6	Biological Process:	negative regulation of endopeptidase activity	regulation of proteolysis	regulation of hydrolase activity	regulation of catalytic activity	regulation of macromolecule metabolic process	negative regulation of molecular function	regulation of metabolic process	proteolysis	regulation of primary metabolic process	negative regulation of peptidase activity	macromolecule metabolic process	primary metabolic process	regulation of endopeptidase activity	negative regulation of hydrolase activity	negative regulation of catalytic activity	metabolic process	biological regulation	regulation of molecular function	regulation of biological process	protein metabolic process	regulation of peptidase activity	regulation of protein metabolic process	Molecular Function:	protease binding	serine-type endopeptidase inhibitor activity	peptidase inhibitor activity	enzyme inhibitor activity	peptidase regulator activity	endopeptidase inhibitor activity	binding	enzyme binding	endopeptidase regulator activity	enzyme regulator activity	protein binding
0.853949	0.174147	1.93209	0.10053	2.11	Up	0.0330691	0.455195	56103	56103	protocadherin gamma subfamily B, 2	-	56103	-	-	Biological Process:	cell adhesion	homophilic cell adhesion	cell-cell adhesion	biological adhesion	cellular process	Molecular Function:	calcium ion binding	cation binding	ion binding	binding	metal ion binding	Cellular Component:	plasma membrane	integral to membrane	intrinsic to membrane	cell periphery	cell	all	cellular_component	cell part	membrane	membrane part
0.853949	0.174147	1.93209	0.10053	2.11	Up	0.0330691	0.455195	ULK3	25989	Unc-51-like kinase 3 (C. elegans)	Hs.513034	25989	ULK3	15	Biological Process:	protein phosphorylation	phosphate metabolic process	cellular metabolic process	cellular macromolecule metabolic process	protein metabolic process	phosphorus metabolic process	phosphorylation	cellular process	protein modification process	cellular protein metabolic process	macromolecule metabolic process	primary metabolic process	macromolecule modification	metabolic process	Molecular Function:	nucleotide binding	protein serine/threonine kinase activity	ATP binding	transferase activity	purine ribonucleoside triphosphate binding	purine nucleotide binding	binding	protein kinase activity	phosphotransferase activity, alcohol group as acceptor	catalytic activity	transferase activity, transferring phosphorus-containing groups	adenyl ribonucleotide binding	ribonucleotide binding	adenyl nucleotide binding	purine ribonucleotide binding	kinase activity	Cellular Component:	cytoplasm	intracellular part
0.853949	0.174147	1.93209	0.10053	2.11	Up	0.0330691	0.455195	NDUFA6	4700	NADH dehydrogenase (ubiquinone) 1 alpha subcomplex, 6, 14kDa	Hs.274416	4700	NDUFA6	22	Biological Process:	mitochondrial electron transport, NADH to ubiquinone	transport	response to oxidative stress	respiratory electron transport chain	oxidation-reduction process	cellular metabolic process	ATP synthesis coupled electron transport	phosphorylation	cellular process	generation of precursor metabolites and energy	mitochondrial ATP synthesis coupled electron transport	metabolic process	response to chemical stimulus	phosphate metabolic process	establishment of localization	electron transport chain	response to stress	phosphorus metabolic process	response to stimulus	cellular respiration	oxidative phosphorylation	energy derivation by oxidation of organic compounds	localization	Molecular Function:	NADH dehydrogenase (ubiquinone) activity	NADH dehydrogenase activity	oxidoreductase activity	NADH dehydrogenase (quinone) activity	oxidoreductase activity, acting on NADH or NADPH, quinone or similar compound as acceptor	catalytic activity	oxidoreductase activity, acting on NADH or NADPH	Cellular Component:	mitochondrion	mitochondrial inner membrane
2.43891	0.174147	3.51705	0.10053	2.11	Up	0.0330691	0.455195	HIST1H1B	3009	Histone cluster 1, H1b	Hs.131956	3009	HIST1H1B	6	Biological Process:	nucleosome assembly	cellular component assembly	cellular component organization at cellular level	chromatin assembly or disassembly	chromatin assembly	cellular component biogenesis	chromatin organization	DNA packaging	cellular process	organelle organization	DNA conformation change	nucleosome organization	macromolecular complex assembly	cellular component organization or biogenesis	cellular macromolecular complex subunit organization	protein-DNA complex subunit organization	macromolecular complex subunit organization	cellular macromolecular complex assembly	chromosome organization	cellular component organization or biogenesis at cellular level	cellular component organization	protein-DNA complex assembly	cellular component assembly at cellular level	Molecular Function:	DNA binding	binding	nucleic acid binding	Cellular Component:	nucleosome	nucleus	chromosome	protein-DNA complex	intracellular organelle	intracellular part
0.853949	0.174147	1.93209	0.10053	2.11	Up	0.0330691	0.455195	HMG20A	10363	High-mobility group 20A	Hs.69594	10363	HMG20A	15	Biological Process:	chromatin organization	transcription, DNA-dependent	regulation of transcription, DNA-dependent	chromatin modification	nitrogen compound metabolic process	regulation of macromolecule metabolic process	cellular process	organelle organization	nucleic acid metabolic process	cellular macromolecule biosynthetic process	macromolecule metabolic process	regulation of nucleobase, nucleoside, nucleotide and nucleic acid metabolic process	gene expression	biological regulation	nucleobase, nucleoside, nucleotide and nucleic acid metabolic process	regulation of cellular process	regulation of biological process	regulation of nitrogen compound metabolic process	cellular component organization or biogenesis	cellular macromolecule metabolic process	regulation of cellular metabolic process	cellular biosynthetic process	chromosome organization	cellular component organization or biogenesis at cellular level	biosynthetic process	regulation of biosynthetic process	regulation of cellular macromolecule biosynthetic process	cellular component organization	cellular nitrogen compound metabolic process	cellular component organization at cellular level	cellular metabolic process	RNA metabolic process	regulation of cellular biosynthetic process	regulation of transcription
0.853949	0.174147	1.93209	0.10053	2.11	Up	0.0330691	0.455195	NAPG	8774	N-ethylmaleimide-sensitive factor attachment protein, gamma	Hs.464622	8774	NAPG	18	Biological Process:	protein complex assembly	intracellular protein transport	intra-Golgi vesicle-mediated transport	cellular membrane fusion	vesicle-mediated transport	protein stabilization	cellular component assembly	Golgi vesicle transport	cellular component biogenesis	regulation of protein stability	establishment of localization in cell	intracellular transport	regulation of macromolecule metabolic process	cellular process	protein complex biogenesis	membrane organization	protein transport	macromolecule metabolic process	gene expression	biological regulation	regulation of biological process	cellular component organization or biogenesis	cellular protein localization	regulation of biological quality	macromolecule localization	macromolecular complex subunit organization	cellular membrane organization	protein localization	cellular component organization	establishment of protein localization	transport	cellular localization	protein complex subunit organization	posttranscriptional regulation of gene expression
0.853949	0.174147	1.93209	0.10053	2.11	Up	0.0330691	0.455195	100506321	100506321	hypothetical LOC100506321	-	100506321	-	-
0.853949	0.174147	1.93209	0.10053	2.11	Up	0.0330691	0.455195	LPAR1	1902	Lysophosphatidic acid receptor 1	Hs.126667	1902	LPAR1	9	Biological Process:	G-protein coupled receptor protein signaling pathway	activation of phospholipase C activity	elevation of cytosolic calcium ion concentration	positive regulation of I-kappaB kinase/NF-kappaB cascade	regulation of signal transduction	positive regulation of cellular process	regulation of hydrolase activity	positive regulation of biological process	regulation of catalytic activity	divalent inorganic cation homeostasis	cell communication	cellular process	ion homeostasis	signaling	positive regulation of signaling	biological regulation	intracellular signal transduction	signal transduction via phosphorylation event	regulation of lipase activity	chemical homeostasis	cell surface receptor linked signaling pathway	positive regulation of intracellular protein kinase cascade	metal ion homeostasis	regulation of cellular process	regulation of biological process	cellular cation homeostasis	positive regulation of catalytic activity	I-kappaB kinase/NF-kappaB cascade	positive regulation of signal transduction	cation homeostasis	regulation of biological quality	response to stimulus	cellular divalent inorganic cation homeostasis	calcium ion homeostasis
2.64643	0.033372	3.72457	0.106988	2.11	Up	0.0106335	0.455195	DDX19B	11269	DEAD (Asp-Glu-Ala-As) box polypeptide 19B	Hs.221761	11269	DDX19B	16	Biological Process:	mRNA export from nucleus	protein transport	transmembrane transport	establishment of protein localization	transport	cellular localization	establishment of localization in cell	intracellular transport	mRNA transport	cellular process	RNA localization	RNA export from nucleus	nucleic acid transport	nuclear export	nuclear transport	establishment of localization	macromolecule localization	nucleocytoplasmic transport	protein localization	nucleobase, nucleoside, nucleotide and nucleic acid transport	establishment of RNA localization	RNA transport	localization	Molecular Function:	nucleotide binding	RNA binding	helicase activity	protein binding	ATP binding	ATP-dependent helicase activity	hydrolase activity	hydrolase activity, acting on acid anhydrides, in phosphorus-containing anhydrides	purine ribonucleoside triphosphate binding	purine NTP-dependent helicase activity
0.853949	0.174147	1.93209	0.10053	2.11	Up	0.0330691	0.455195	CATSPER1	117144	Cation channel, sperm associated 1	Hs.189105	117144	CATSPER1	11	Biological Process:	ciliary or flagellar motility	ion transport	multicellular organismal development	spermatogenesis	fusion of sperm to egg plasma membrane	cell differentiation	sperm motility	transmembrane transport	multicellular organism reproduction	sexual reproduction	reproduction	transport	developmental process	localization of cell	cellular process involved in reproduction in multicellular organism	multicellular organismal process	cellular process	membrane fusion	membrane organization	cell motility	multicellular organismal reproductive process	male gamete generation	cellular component movement	fertilization	reproductive process	single fertilization	cellular component organization or biogenesis	establishment of localization	cellular developmental process	gamete generation	plasma membrane fusion	cellular membrane organization	cellular process involved in reproduction	cellular membrane fusion
0.853949	0.174147	1.93209	0.10053	2.11	Up	0.0330691	0.455195	ZNF707	286075	Zinc finger protein 707	Hs.521922	286075	ZNF707	8	Biological Process:	regulation of transcription, DNA-dependent	nitrogen compound metabolic process	regulation of macromolecule metabolic process	cellular process	nucleic acid metabolic process	cellular macromolecule biosynthetic process	macromolecule metabolic process	gene expression	regulation of nucleobase, nucleoside, nucleotide and nucleic acid metabolic process	nucleobase, nucleoside, nucleotide and nucleic acid metabolic process	biological regulation	regulation of biological process	regulation of cellular process	cellular macromolecule metabolic process	regulation of nitrogen compound metabolic process	regulation of cellular metabolic process	cellular biosynthetic process	biosynthetic process	transcription, DNA-dependent	regulation of biosynthetic process	regulation of cellular macromolecule biosynthetic process	cellular nitrogen compound metabolic process	cellular metabolic process	RNA metabolic process	regulation of transcription	regulation of cellular biosynthetic process	regulation of metabolic process	regulation of primary metabolic process	primary metabolic process	metabolic process	regulation of gene expression	transcription	RNA biosynthetic process	regulation of RNA metabolic process
0.853949	0.174147	1.93209	0.10053	2.11	Up	0.0330691	0.455195	56112	56112	protocadherin gamma subfamily A, 3	-	56112	-	-	Biological Process:	cell adhesion	homophilic cell adhesion	cell-cell adhesion	biological adhesion	cellular process	Molecular Function:	calcium ion binding	cation binding	ion binding	binding	metal ion binding	Cellular Component:	plasma membrane	integral to membrane	intrinsic to membrane	cell periphery	cell	all	cellular_component	cell part	membrane	membrane part
2.14643	0.118334	3.22457	0.191951	2.11	Up	0.0410687	0.455195	POLR1C	9533	Polymerase (RNA) I polypeptide C, 30kDa	Hs.719353	9533	POLR1C	6	Biological Process:	transcription from RNA polymerase I promoter	transcription initiation from RNA polymerase I promoter	transcription elongation from RNA polymerase I promoter	termination of RNA polymerase I transcription	nitrogen compound metabolic process	cellular metabolic process	RNA metabolic process	cellular process	transcription initiation, DNA-dependent	nucleic acid metabolic process	cellular macromolecule biosynthetic process	transcription elongation, DNA-dependent	macromolecule metabolic process	gene expression	primary metabolic process	nucleobase, nucleoside, nucleotide and nucleic acid metabolic process	metabolic process	cellular macromolecule metabolic process	transcription	cellular biosynthetic process	RNA biosynthetic process	biosynthetic process	transcription, DNA-dependent	cellular nitrogen compound metabolic process	transcription termination, DNA-dependent	macromolecule biosynthetic process	Molecular Function:	DNA binding	DNA-directed RNA polymerase activity	protein binding	protein dimerization activity	RNA polymerase activity	binding	transferase activity
0.853949	0.174147	1.93209	0.10053	2.11	Up	0.0330691	0.455195	100506553	100506553	hypothetical LOC100506553	-	100506553	-	-
0.853949	0.174147	1.93209	0.10053	2.11	Up	0.0330691	0.455195	56098	56098	protocadherin gamma subfamily C, 4	-	56098	-	-	Biological Process:	cell adhesion	homophilic cell adhesion	cell-cell adhesion	biological adhesion	cellular process	Molecular Function:	calcium ion binding	cation binding	ion binding	binding	metal ion binding	Cellular Component:	plasma membrane	integral to membrane	intrinsic to membrane	cell periphery	cell	all	cellular_component	cell part	membrane	membrane part
0.853949	0.174147	1.93209	0.10053	2.11	Up	0.0330691	0.455195	C8orf37	157657	Chromosome 8 open reading frame 37	Hs.548157	157657	C8orf37	8
0.853949	0.174147	1.93209	0.10053	2.11	Up	0.0330691	0.455195	POLR3GL	84265	Polymerase (RNA) III (DNA directed) polypeptide G (32kD)-like	Hs.591456	84265	POLR3GL	1
0.853949	0.174147	1.93209	0.10053	2.11	Up	0.0330691	0.455195	HOXA10	3206	Homeobox A10	Hs.110637	3206	HOXA10	7	Biological Process:	skeletal system development	regulation of transcription, DNA-dependent	multicellular organismal development	spermatogenesis	anterior/posterior pattern formation	proximal/distal pattern formation	embryonic limb morphogenesis	multicellular organism reproduction	reproduction	nitrogen compound metabolic process	developmental process	regulation of macromolecule metabolic process	appendage development	limb morphogenesis	cellular process	multicellular organismal process	anatomical structure development	limb development	nucleic acid metabolic process	cellular macromolecule biosynthetic process	multicellular organismal reproductive process	male gamete generation	macromolecule metabolic process	regionalization	regulation of nucleobase, nucleoside, nucleotide and nucleic acid metabolic process	gene expression	nucleobase, nucleoside, nucleotide and nucleic acid metabolic process	biological regulation	reproductive process	regulation of biological process	regulation of cellular process	cellular macromolecule metabolic process	regulation of nitrogen compound metabolic process	system development
0.853949	0.174147	1.93209	0.10053	2.11	Up	0.0330691	0.455195	CASKIN1	57524	CASK interacting protein 1	Hs.643537	57524	CASKIN1	16	Biological Process:	signal transduction	response to stimulus	cellular response to stimulus	regulation of biological process	regulation of cellular process	signaling	biological regulation	cellular process	Molecular Function:	protein domain specific binding	protein binding	binding	Cellular Component:	cytoplasm	intracellular part	intracellular	cell	all	cellular_component	cell part
0.853949	0.174147	1.93209	0.10053	2.11	Up	0.0330691	0.455195	DDAH2	23564	Dimethylarginine dimethylaminohydrolase 2	Hs.247362	23564	DDAH2	6	Biological Process:	citrulline metabolic process	arginine catabolic process	nitric oxide biosynthetic process	anti-apoptosis	nitric oxide mediated signal transduction	arginine metabolic process	carboxylic acid metabolic process	nitrogen compound metabolic process	cellular nitrogen compound biosynthetic process	apoptosis	organic acid metabolic process	nitric oxide metabolic process	cellular process	negative regulation of cellular process	cell death	signaling	regulation of programmed cell death	negative regulation of biological process	biological regulation	glutamine family amino acid metabolic process	cellular amine metabolic process	regulation of biological process	regulation of cellular process	glutamine family amino acid catabolic process	programmed cell death	regulation of apoptosis	amine metabolic process	response to stimulus	negative regulation of apoptosis	cellular biosynthetic process	biosynthetic process	cellular nitrogen compound metabolic process	small molecule catabolic process	amine catabolic process
0.853949	0.174147	1.93209	0.10053	2.11	Up	0.0330691	0.455195	56099	56099	protocadherin gamma subfamily B, 7	-	56099	-	-	Biological Process:	cell adhesion	homophilic cell adhesion	cell-cell adhesion	biological adhesion	cellular process	Molecular Function:	calcium ion binding	cation binding	ion binding	binding	metal ion binding	Cellular Component:	plasma membrane	integral to membrane	intrinsic to membrane	cell periphery	cell	all	cellular_component	cell part	membrane	membrane part
0.853949	0.174147	1.93209	0.10053	2.11	Up	0.0330691	0.455195	SH3BP5	9467	SH3-domain binding protein 5 (BTK-associated)	Hs.719150	9467	SH3BP5	3	Biological Process:	signal transduction	intracellular signal transduction	regulation of biological process	regulation of cellular process	cellular process	cellular response to stimulus	response to stimulus	signaling	biological regulation	Molecular Function:	protein kinase inhibitor activity	protein binding	SH3 domain binding	enzyme regulator activity	enzyme inhibitor activity	kinase regulator activity	kinase inhibitor activity	binding	protein domain specific binding	protein kinase regulator activity	Cellular Component:	cytoplasm	mitochondrion	intracellular membrane-bounded organelle	intracellular organelle	intracellular part	membrane-bounded organelle	intracellular	organelle	all	cell part	cytoplasmic part	cellular_component	cell
3.01491	0.013183	4.09305	0.060434	2.11	Up	0.00327536	0.455195	GBE1	2632	Glucan (1,4-alpha-), branching enzyme 1	Hs.436062	2632	GBE1	3	Biological Process:	carbohydrate metabolic process	glycogen metabolic process	glycogen biosynthetic process	glucose metabolic process	generation of precursor metabolites and energy	oxidation-reduction process	cellular polysaccharide metabolic process	cellular metabolic process	energy reserve metabolic process	cellular process	cellular macromolecule biosynthetic process	carbohydrate biosynthetic process	macromolecule metabolic process	cellular carbohydrate biosynthetic process	primary metabolic process	cellular polysaccharide biosynthetic process	metabolic process	monosaccharide metabolic process	polysaccharide metabolic process	small molecule metabolic process	glucan metabolic process	cellular macromolecule metabolic process	cellular biosynthetic process	cellular carbohydrate metabolic process	hexose metabolic process	polysaccharide biosynthetic process	biosynthetic process	glucan biosynthetic process	energy derivation by oxidation of organic compounds	alcohol metabolic process	macromolecule biosynthetic process	cellular glucan metabolic process	Molecular Function:	1,4-alpha-glucan branching enzyme activity
3.14643	0.118334	4.22457	0.191951	2.11	Up	0.0410687	0.455195	TIA1	7072	TIA1 cytotoxic granule-associated RNA binding protein	Hs.413123	7072	TIA1	2	Biological Process:	apoptosis	induction of apoptosis	negative regulation of translation	negative regulation of cytokine biosynthetic process	regulation of nuclear mRNA splicing, via spliceosome	negative regulation of cellular metabolic process	positive regulation of cellular process	positive regulation of programmed cell death	cytokine biosynthetic process	induction of programmed cell death	multicellular organismal process	cellular process	cell death	regulation of programmed cell death	negative regulation of biological process	regulation of nucleobase, nucleoside, nucleotide and nucleic acid metabolic process	negative regulation of biosynthetic process	negative regulation of macromolecule metabolic process	biological regulation	regulation of multicellular organismal process	programmed cell death	cellular biosynthetic process	regulation of cytokine production	biosynthetic process	regulation of biosynthetic process	regulation of cellular macromolecule biosynthetic process	RNA splicing, via transesterification reactions with bulged adenosine as nucleophile	RNA splicing, via transesterification reactions	positive regulation of apoptosis	RNA metabolic process	positive regulation of cell death	regulation of metabolic process	cytokine metabolic process	regulation of cell death
5.06288	0.135146	3.99673	0.156756	2.09	Down	0.0356816	0.455195	CEP55	55165	Centrosomal protein 55kDa	Hs.14559	55165	CEP55	10	Biological Process:	cell cycle	mitosis	cell division	cellular component organization at cellular level	mitotic cell cycle	cell cycle phase	cellular component organization or biogenesis	organelle organization	cellular process	cell cycle process	nuclear division	cellular component organization or biogenesis at cellular level	M phase of mitotic cell cycle	organelle fission	cellular component organization	M phase	Cellular Component:	cytoplasm	centriole	microtubule organizing center	cytoskeleton	midbody	cleavage furrow	intracellular organelle	intracellular part	non-membrane-bounded organelle	all	cytoplasmic part	cell	cytoskeletal part	centrosome	intracellular	organelle	cell part
4.69016	0.077103	3.62825	0.211727	2.09	Down	0.0421957	0.455195	UBE2O	63893	Ubiquitin-conjugating enzyme E2O	Hs.16130	63893	UBE2O	17	Biological Process:	post-translational protein modification	cellular metabolic process	cellular macromolecule metabolic process	protein metabolic process	cellular process	protein modification process	cellular protein metabolic process	macromolecule metabolic process	primary metabolic process	macromolecule modification	metabolic process	Molecular Function:	nucleotide binding	ubiquitin-protein ligase activity	ATP binding	ligase activity	acid-amino acid ligase activity	purine ribonucleoside triphosphate binding	purine nucleotide binding	binding	catalytic activity	ligase activity, forming carbon-nitrogen bonds	small conjugating protein ligase activity	adenyl ribonucleotide binding	ribonucleotide binding	adenyl nucleotide binding	purine ribonucleotide binding
3.98734	0.151891	2.93209	0.10053	2.08	Down	0.0285253	0.455195	GBA2	57704	Glucosidase, beta (bile acid) 2	Hs.443134	57704	GBA2	9	Biological Process:	lipid metabolic process	sphingolipid metabolic process	glucosylceramide catabolic process	bile acid metabolic process	O-glycoside catabolic process	O-glycoside metabolic process	carboxylic acid metabolic process	organic acid metabolic process	sphingolipid catabolic process	glycosylceramide catabolic process	cellular process	monocarboxylic acid metabolic process	cellular lipid catabolic process	cellular carbohydrate metabolic process	ceramide metabolic process	glucosylceramide metabolic process	glycolipid catabolic process	membrane lipid catabolic process	glycoside catabolic process	membrane lipid metabolic process	steroid metabolic process	cellular metabolic process	glycolipid metabolic process	sphingoid metabolic process	sphingoid catabolic process	carbohydrate catabolic process	primary metabolic process	glycosphingolipid metabolic process	catabolic process	cellular ketone metabolic process	metabolic process	ceramide catabolic process	cellular catabolic process	small molecule metabolic process
3.73139	0.118334	4.78231	0.04925	2.07	Up	0.0145513	0.455195	ABR	29	Active BCR-related gene	Hs.159306	29	ABR	17	Biological Process:	apoptosis	small GTPase mediated signal transduction	induction of apoptosis by extracellular signals	regulation of Rho protein signal transduction	nerve growth factor receptor signaling pathway	regulation of small GTPase mediated signal transduction	regulation of signal transduction	positive regulation of cellular process	positive regulation of programmed cell death	positive regulation of biological process	enzyme linked receptor protein signaling pathway	Ras protein signal transduction	induction of programmed cell death	induction of apoptosis	cellular process	cell death	regulation of programmed cell death	signaling	biological regulation	intracellular signal transduction	cell surface receptor linked signaling pathway	regulation of cellular process	regulation of biological process	Rho protein signal transduction	regulation of apoptosis	programmed cell death	response to stimulus	regulation of signaling	positive regulation of apoptosis	positive regulation of cell death	regulation of response to stimulus	regulation of Ras protein signal transduction	death	regulation of cell death
5.13507	0.062951	4.09305	0.060434	2.06	Down	0.00694035	0.455195	GLI3	2737	GLI family zinc finger 3	Hs.21509	2737	GLI3	7	Biological Process:	negative regulation of transcription from RNA polymerase II promoter	metanephros development	branching involved in ureteric bud morphogenesis	in utero embryonic development	transcription, DNA-dependent	pattern specification process	axon guidance	hindgut morphogenesis	heart development	negative regulation of cell proliferation	anterior/posterior pattern formation	proximal/distal pattern formation	regulation of gene expression	positive regulation of gene-specific transcription from RNA polymerase II promoter	protein processing	spinal cord dorsal/ventral patterning	pallium development	optic nerve morphogenesis	smoothened signaling pathway involved in ventral spinal cord interneuron specification	smoothened signaling pathway involved in spinal cord motor neuron cell fate specification	forebrain dorsal/ventral pattern formation	neural tube development	lung development	mammary gland development	positive regulation of chondrocyte differentiation	regulation of gene-specific transcription	T cell differentiation in thymus	limb morphogenesis	tube development	positive regulation of protein import into nucleus	odontogenesis of dentine-containing tooth	embryonic digit morphogenesis	regulation of apoptosis	negative thymic T cell selection
3.75763	0.077824	2.72457	0.106988	2.05	Down	0.0160082	0.455195	SACM1L	22908	SAC1 suppressor of actin mutations 1-like (yeast)	Hs.156509	22908	SACM1L	3	Biological Process:	biological_process	dephosphorylation	phosphatidylinositol dephosphorylation	glycerophospholipid metabolic process	phospholipid metabolic process	phosphatidylinositol metabolic process	cellular metabolic process	all	cellular process	primary metabolic process	metabolic process	phosphate metabolic process	organophosphate metabolic process	cellular lipid metabolic process	phosphorus metabolic process	lipid metabolic process	lipid modification	phospholipid dephosphorylation	glycerolipid metabolic process	Molecular Function:	inositol or phosphatidylinositol phosphatase activity	hydrolase activity	phosphatase activity	hydrolase activity, acting on ester bonds	catalytic activity	phosphoric ester hydrolase activity	Cellular Component:	endoplasmic reticulum	endoplasmic reticulum membrane	Golgi apparatus	membrane	integral to membrane	integral to endoplasmic reticulum membrane	endoplasmic reticulum part
3.75763	0.077824	2.72457	0.106988	2.05	Down	0.0160082	0.455195	WRN	7486	Werner syndrome, RecQ helicase-like	Hs.632050	7486	WRN	8	Biological Process:	telomere maintenance	DNA synthesis involved in DNA repair	replicative cell aging	nucleobase, nucleoside, nucleotide and nucleic acid metabolic process	ATP catabolic process	DNA metabolic process	DNA replication	base-excision repair	DNA recombination	response to DNA damage stimulus	response to oxidative stress	aging	cell aging	cellular response to starvation	response to UV-C	multicellular organismal aging	replication fork processing	nucleolus to nucleoplasm transport	regulation of growth rate	regulation of apoptosis	cellular metabolic process	positive regulation of hydrolase activity	regulation of hydrolase activity	establishment of localization in cell	intracellular transport	ribonucleotide metabolic process	purine nucleotide catabolic process	apoptosis	multicellular organismal process	cellular process	cell death	regulation of programmed cell death	ribonucleoside triphosphate metabolic process	regulation of growth
4.25763	0.229531	5.28577	0.005222	2.04	Up	0.0464208	0.455195	ZMYM3	9203	Zinc finger, MYM-type 3	Hs.522684	9203	ZMYM3	X	Biological Process:	multicellular organismal development	developmental process	multicellular organismal process	Molecular Function:	DNA binding	zinc ion binding	metal ion binding	cation binding	ion binding	binding	transition metal ion binding	nucleic acid binding	Cellular Component:	nucleus	intracellular membrane-bounded organelle	intracellular organelle	intracellular part	intracellular	membrane-bounded organelle	organelle	cell part	all	cell	cellular_component
6.15946	0.043903	5.14102	0.139532	2.03	Down	0.0200113	0.455195	GABARAPL1	23710	GABA(A) receptor-associated protein like 1	Hs.524250	23710	GABARAPL1	12	Molecular Function:	protein binding	beta-tubulin binding	GABA receptor binding	cytoskeletal protein binding	binding	tubulin binding	receptor binding	Cellular Component:	intracellular	cytoplasm	autophagic vacuole	endoplasmic reticulum	Golgi apparatus	cytoskeleton	microtubule	membrane	intracellular organelle	intracellular part	membrane-bounded organelle	non-membrane-bounded organelle	all	cytoplasmic part	cell	cytoskeletal part	intracellular membrane-bounded organelle	vacuole	organelle	cell part	protein complex	microtubule cytoskeleton	intracellular non-membrane-bounded organelle	intracellular organelle part	macromolecular complex	cellular_component
5.46836	0.203594	4.45429	0.037765	2.02	Down	0.0392561	0.455195	SLC35A4	113829	Solute carrier family 35, member A4	Hs.406840	113829	SLC35A4	5	Biological Process:	transport	carbohydrate transport	establishment of localization	localization	organic substance transport	Molecular Function:	sugar:hydrogen symporter activity	cation transmembrane transporter activity	substrate-specific transmembrane transporter activity	substrate-specific transporter activity	solute:hydrogen symporter activity	solute:cation symporter activity	cation:sugar symporter activity	transporter activity	ion transmembrane transporter activity	sugar transmembrane transporter activity	active transmembrane transporter activity	secondary active transmembrane transporter activity	transmembrane transporter activity	carbohydrate transmembrane transporter activity	symporter activity	Cellular Component:	Golgi membrane	Golgi apparatus	membrane	integral to membrane	intracellular organelle	intracellular part	membrane-bounded organelle	all	membrane part	intrinsic to membrane	cytoplasmic part	cell
4.24463	0.105395	5.25402	0.10053	2.01	Up	0.0201932	0.455195	SCARNA12	677777	Small Cajal body-specific RNA 12	Hs.689636	677777	SCARNA12	12
3.73139	0.118334	2.72457	0.106988	2.01	Down	0.0241982	0.455195	CCNL1	57018	Cyclin L1	Hs.4859	57018	CCNL1	3	Cellular Component:	nucleus	nuclear speck	nucleoplasm	nuclear lumen	organelle lumen	nuclear body	intracellular organelle	intracellular part	membrane-bounded organelle	all	nuclear part	cell	intracellular organelle lumen	intracellular membrane-bounded organelle	nucleoplasm part	intracellular	organelle	cell part	membrane-enclosed lumen	intracellular organelle part	cellular_component	organelle part
4.51491	0.164889	3.51705	0.10053	2	Down	0.0354738	0.455195	ATP11A	23250	ATPase, class VI, type 11A	Hs.29189	23250	ATP11A	13	Biological Process:	ATP biosynthetic process	phospholipid transport	nitrogen compound metabolic process	heterocycle biosynthetic process	ribonucleotide metabolic process	cellular nitrogen compound biosynthetic process	cellular process	nucleotide biosynthetic process	ribonucleoside triphosphate metabolic process	ribonucleotide biosynthetic process	nucleobase, nucleoside, nucleotide and nucleic acid metabolic process	purine nucleoside triphosphate biosynthetic process	macromolecule localization	cellular biosynthetic process	nucleoside phosphate metabolic process	ribonucleoside triphosphate biosynthetic process	biosynthetic process	lipid transport	ATP metabolic process	cellular nitrogen compound metabolic process	purine ribonucleoside triphosphate biosynthetic process	nucleobase, nucleoside, nucleotide and nucleic acid biosynthetic process	transport	small molecule biosynthetic process	purine nucleotide metabolic process	cellular metabolic process	nucleobase, nucleoside and nucleotide biosynthetic process	purine-containing compound biosynthetic process	nucleobase, nucleoside and nucleotide metabolic process	nucleoside triphosphate biosynthetic process	lipid localization	primary metabolic process	metabolic process	heterocycle metabolic process
4.02387	0.174147	5.01705	0.015568	1.99	Up	0.0296209	0.455195	51247	51247	poly(A) binding protein interacting protein 2	-	51247	-	-	Biological Process:	regulation of translation	negative regulation of translational initiation	negative regulation of cellular metabolic process	negative regulation of cellular biosynthetic process	regulation of macromolecule metabolic process	cellular process	negative regulation of cellular process	cellular macromolecule biosynthetic process	negative regulation of biological process	macromolecule metabolic process	negative regulation of biosynthetic process	negative regulation of macromolecule metabolic process	translation	gene expression	biological regulation	negative regulation of cellular protein metabolic process	negative regulation of translation	regulation of biological process	regulation of cellular process	cellular macromolecule metabolic process	regulation of cellular metabolic process	cellular biosynthetic process	negative regulation of metabolic process	biosynthetic process	regulation of biosynthetic process	regulation of cellular macromolecule biosynthetic process	cellular metabolic process	regulation of translational initiation	negative regulation of macromolecule biosynthetic process	posttranscriptional regulation of gene expression	regulation of cellular biosynthetic process	regulation of metabolic process	regulation of primary metabolic process	primary metabolic process
3.91859	0.08314	2.93209	0.10053	1.98	Down	0.0170417	0.455195	CDK9	1025	Cyclin-dependent kinase 9	Hs.150423	1025	CDK9	9	Biological Process:	transcription from RNA polymerase II promoter	transcription initiation from RNA polymerase II promoter	transcription elongation from RNA polymerase II promoter	protein phosphorylation	cell cycle	cell proliferation	gene expression	viral reproduction	phosphorylation	positive regulation of viral transcription	reproduction	positive regulation of cellular process	cellular process	positive regulation of nucleobase, nucleoside, nucleotide and nucleic acid metabolic process	regulation of nucleobase, nucleoside, nucleotide and nucleic acid metabolic process	positive regulation of biosynthetic process	viral infectious cycle	biological regulation	reproductive process	viral transcription	cellular biosynthetic process	biosynthetic process	regulation of cellular macromolecule biosynthetic process	regulation of biosynthetic process	transcription, DNA-dependent	RNA metabolic process	regulation of metabolic process	positive regulation of transcription	positive regulation of reproductive process	positive regulation of nitrogen compound metabolic process	regulation of reproductive process	phosphate metabolic process	protein metabolic process	regulation of viral transcription
3.51491	0.164889	4.49673	0.142183	1.97	Up	0.0458228	0.455195	FBXL20	84961	F-box and leucine-rich repeat protein 20	Hs.462946	84961	FBXL20	17	Cellular Component:	cytoplasm	intracellular part	intracellular	cell	all	cellular_component	cell part
4.36513	0.015109	3.38553	0.030987	1.97	Down	0.00123619	0.455195	RYBP	23429	RING1 and YY1 binding protein	Hs.7910	23429	RYBP	3	Biological Process:	negative regulation of transcription from RNA polymerase II promoter	apoptosis	multicellular organismal development	negative regulation of gene expression	negative regulation of cellular metabolic process	nitrogen compound metabolic process	developmental process	negative regulation of cellular biosynthetic process	negative regulation of transcription, DNA-dependent	regulation of macromolecule metabolic process	multicellular organismal process	cellular process	negative regulation of cellular process	nucleic acid metabolic process	cellular macromolecule biosynthetic process	cell death	negative regulation of biological process	macromolecule metabolic process	negative regulation of biosynthetic process	negative regulation of macromolecule metabolic process	regulation of nucleobase, nucleoside, nucleotide and nucleic acid metabolic process	gene expression	negative regulation of nucleobase, nucleoside, nucleotide and nucleic acid metabolic process	nucleobase, nucleoside, nucleotide and nucleic acid metabolic process	biological regulation	regulation of biological process	regulation of cellular process	cellular macromolecule metabolic process	regulation of nitrogen compound metabolic process	regulation of cellular metabolic process	programmed cell death	negative regulation of RNA metabolic process	transcription from RNA polymerase II promoter	cellular biosynthetic process
5.9364	0.100952	4.97582	0.144262	1.95	Down	0.0319955	0.455195	85495	85495	ribonuclease P RNA component H1	-	85495	-	-
4.46836	0.118334	5.42073	0.004208	1.94	Up	0.0151088	0.455195	MAP2K7	5609	Mitogen-activated protein kinase kinase 7	Hs.531754	5609	MAP2K7	19	Biological Process:	toll-like receptor signaling pathway	MyD88-dependent toll-like receptor signaling pathway	MyD88-independent toll-like receptor signaling pathway	protein phosphorylation	response to stress	signal transduction	JNK cascade	activation of JUN kinase activity	Toll signaling pathway	toll-like receptor 1 signaling pathway	toll-like receptor 2 signaling pathway	toll-like receptor 3 signaling pathway	toll-like receptor 4 signaling pathway	innate immune response	stress-activated MAPK cascade	regulation of immune response	positive regulation of transferase activity	regulation of phosphorylation	cellular process	pattern recognition receptor signaling pathway	immune response-activating signal transduction	signaling	immune response-regulating signaling pathway	biological regulation	intracellular signal transduction	cell surface receptor linked signaling pathway	positive regulation of catalytic activity	activation of MAPK activity	regulation of defense response	response to stimulus	cellular response to stress	intracellular protein kinase cascade	regulation of protein serine/threonine kinase activity	activation of immune response
4.93136	0.003628	3.99673	0.156756	1.91	Down	0.0270101	0.455195	UBE2V2	7336	Ubiquitin-conjugating enzyme E2 variant 2	Hs.491695	7336	UBE2V2	8	Biological Process:	protein polyubiquitination	DNA double-strand break processing	regulation of DNA repair	cell proliferation	protein ubiquitination	post-translational protein modification	nitrogen compound metabolic process	cellular macromolecule catabolic process	regulation of macromolecule metabolic process	cellular process	DNA repair	nucleic acid metabolic process	protein modification process	macromolecule metabolic process	regulation of nucleobase, nucleoside, nucleotide and nucleic acid metabolic process	biological regulation	nucleobase, nucleoside, nucleotide and nucleic acid metabolic process	protein modification by small protein conjugation	regulation of cellular process	regulation of biological process	regulation of nitrogen compound metabolic process	cellular macromolecule metabolic process	regulation of cellular metabolic process	response to stimulus	regulation of cellular response to stress	macromolecule catabolic process	regulation of DNA metabolic process	cellular nitrogen compound metabolic process	DNA metabolic process	double-strand break repair	cellular response to stress	cellular metabolic process	regulation of response to stimulus	regulation of metabolic process
2.85395	0.174147	1.93209	0.10053	1.89	Down	0.0444316	0.455195	HUNK	30811	Hormonally up-regulated Neu-associated kinase	Hs.109437	30811	HUNK	21	Biological Process:	protein phosphorylation	signal transduction	multicellular organismal development	cellular metabolic process	developmental process	multicellular organismal process	phosphorylation	cellular process	protein modification process	signaling	macromolecule metabolic process	primary metabolic process	biological regulation	metabolic process	phosphate metabolic process	regulation of cellular process	regulation of biological process	protein metabolic process	cellular macromolecule metabolic process	phosphorus metabolic process	response to stimulus	cellular response to stimulus	cellular protein metabolic process	macromolecule modification	Molecular Function:	nucleotide binding	protein serine/threonine kinase activity	ATP binding	purine ribonucleoside triphosphate binding	purine nucleotide binding	binding	transferase activity	protein kinase activity	phosphotransferase activity, alcohol group as acceptor
2.85395	0.174147	1.93209	0.10053	1.89	Down	0.0444316	0.455195	PPM1B	5495	Protein phosphatase 1B (formerly 2C), magnesium-dependent, beta isoform	Hs.416769	5495	PPM1B	2	Biological Process:	protein dephosphorylation	phosphate metabolic process	cellular metabolic process	cellular macromolecule metabolic process	protein metabolic process	phosphorus metabolic process	cellular process	protein modification process	cellular protein metabolic process	macromolecule metabolic process	dephosphorylation	primary metabolic process	macromolecule modification	metabolic process	Molecular Function:	magnesium ion binding	protein serine/threonine phosphatase activity	protein binding	hydrolase activity	manganese ion binding	phosphatase activity	cation binding	binding	catalytic activity	hydrolase activity, acting on ester bonds	ion binding	transition metal ion binding	phosphoprotein phosphatase activity	metal ion binding	phosphoric ester hydrolase activity	Cellular Component:	protein serine/threonine phosphatase complex	cell	cell part
2.85395	0.174147	1.93209	0.10053	1.89	Down	0.0444316	0.455195	CDK10	8558	Cyclin-dependent kinase 10	Hs.699177	8558	CDK10	16	Biological Process:	protein phosphorylation	traversing start control point of mitotic cell cycle	negative regulation of cell proliferation	regulation of mitotic cell cycle	G1 phase of mitotic cell cycle	interphase	mitotic cell cycle	cellular metabolic process	G1 phase	phosphorylation	cellular process	negative regulation of cellular process	protein modification process	interphase of mitotic cell cycle	negative regulation of biological process	macromolecule metabolic process	primary metabolic process	biological regulation	metabolic process	phosphate metabolic process	regulation of cell cycle	cell cycle phase	regulation of cellular process	regulation of biological process	protein metabolic process	cellular macromolecule metabolic process	regulation of cell proliferation	phosphorus metabolic process	cell proliferation	cell cycle process	cellular protein metabolic process	cell cycle	macromolecule modification	Molecular Function:
2.85395	0.174147	1.93209	0.10053	1.89	Down	0.0444316	0.455195	UBA3	9039	Ubiquitin-like modifier activating enzyme 3	Hs.154320	9039	UBA3	3	Biological Process:	protein modification process	proteolysis	endomitotic cell cycle	protein neddylation	regulation of cell cycle	mitotic cell cycle	cellular metabolic process	cellular process	macromolecule metabolic process	primary metabolic process	biological regulation	metabolic process	protein modification by small protein conjugation	regulation of cellular process	regulation of biological process	protein metabolic process	cellular macromolecule metabolic process	cellular protein metabolic process	protein modification by small protein conjugation or removal	cell cycle	macromolecule modification	Molecular Function:	nucleotide binding	protein binding	ATP binding	transcription repressor activity	ligase activity	acid-amino acid ligase activity	ligand-dependent nuclear receptor binding	NEDD8 activating enzyme activity	protein heterodimerization activity	purine ribonucleoside triphosphate binding	transcription regulator activity	binding
2.85395	0.174147	1.93209	0.10053	1.89	Down	0.0444316	0.455195	LYPLAL1	127018	Lysophospholipase-like 1	Hs.657617	127018	LYPLAL1	1	Biological Process:	biological_process	all	Molecular Function:	lysophospholipase activity	hydrolase activity	lipase activity	hydrolase activity, acting on ester bonds	phospholipase activity	catalytic activity	carboxylesterase activity	Cellular Component:	cellular_component	cytoplasm	intracellular part	intracellular	cell	cell part	all
2.85395	0.174147	1.93209	0.10053	1.89	Down	0.0444316	0.455195	GPS2	2874	G protein pathway suppressor 2	Hs.438219	2874	GPS2	17	Biological Process:	inactivation of MAPK activity	cell cycle	JNK cascade	negative regulation of gene-specific transcription from RNA polymerase II promoter	negative regulation of JNK cascade	negative regulation of gene expression	negative regulation of cellular metabolic process	negative regulation of transcription, DNA-dependent	regulation of phosphorylation	cellular process	regulation of gene-specific transcription from RNA polymerase II promoter	signaling	negative regulation of biological process	negative regulation of biosynthetic process	negative regulation of macromolecule metabolic process	regulation of nucleobase, nucleoside, nucleotide and nucleic acid metabolic process	biological regulation	intracellular signal transduction	transcription from RNA polymerase II promoter	negative regulation of transferase activity	cellular biosynthetic process	response to stimulus	biosynthetic process	transcription, DNA-dependent	regulation of biosynthetic process	regulation of cellular macromolecule biosynthetic process	cellular response to stress	intracellular protein kinase cascade	RNA metabolic process	regulation of protein serine/threonine kinase activity	negative regulation of protein serine/threonine kinase activity	negative regulation of MAP kinase activity	regulation of metabolic process	MAPKKK cascade
2.85395	0.174147	1.93209	0.10053	1.89	Down	0.0444316	0.455195	KAZALD1	81621	Kazal-type serine peptidase inhibitor domain 1	Hs.632079	81621	KAZALD1	10	Biological Process:	ossification	regulation of cell growth	multicellular organismal development	cell differentiation	extracellular matrix organization	cellular component organization at cellular level	developmental process	cellular process	multicellular organismal process	regulation of cellular component size	growth	regulation of cellular component organization	extracellular structure organization	regulation of anatomical structure size	regulation of growth	biological regulation	regulation of biological process	regulation of cellular process	cellular component organization or biogenesis	cell growth	cellular developmental process	regulation of biological quality	cellular component organization or biogenesis at cellular level	cellular component organization	regulation of cell size	Molecular Function:	insulin-like growth factor binding	protein binding	binding	growth factor binding	Cellular Component:	extracellular region	interstitial matrix	extracellular matrix
2.85395	0.174147	1.93209	0.10053	1.89	Down	0.0444316	0.455195	MVP	9961	Major vault protein	Hs.632177	9961	MVP	16	Biological Process:	protein transport	response to drug	mRNA transport	transmembrane transport	establishment of protein localization	response to chemical stimulus	transport	nucleic acid transport	establishment of localization	cellular process	macromolecule localization	RNA localization	response to stimulus	nucleobase, nucleoside, nucleotide and nucleic acid transport	protein localization	establishment of RNA localization	RNA transport	localization	Molecular Function:	protein binding	binding	Cellular Component:	nucleus	nuclear pore	cytoplasm	ribonucleoprotein complex	intracellular membrane-bounded organelle	intracellular organelle	intracellular part	membrane-bounded organelle	all	membrane part	intrinsic to membrane	pore complex
2.85395	0.174147	1.93209	0.10053	1.89	Down	0.0444316	0.455195	POLR2C	5432	Polymerase (RNA) II (DNA directed) polypeptide C, 33kDa	Hs.79402	5432	POLR2C	16	Biological Process:	nuclear mRNA splicing, via spliceosome	DNA repair	transcription-coupled nucleotide-excision repair	nucleotide-excision repair	transcription from RNA polymerase II promoter	transcription initiation from RNA polymerase II promoter	transcription elongation from RNA polymerase II promoter	mRNA capping	RNA splicing	gene expression	viral reproduction	positive regulation of viral transcription	reproduction	positive regulation of cellular process	cellular process	positive regulation of nucleobase, nucleoside, nucleotide and nucleic acid metabolic process	regulation of nucleobase, nucleoside, nucleotide and nucleic acid metabolic process	positive regulation of biosynthetic process	viral infectious cycle	biological regulation	reproductive process	viral transcription	cellular biosynthetic process	response to stimulus	biosynthetic process	regulation of cellular macromolecule biosynthetic process	regulation of biosynthetic process	transcription, DNA-dependent	DNA metabolic process	RNA splicing, via transesterification reactions with bulged adenosine as nucleophile	cellular response to stress	RNA splicing, via transesterification reactions	RNA metabolic process	regulation of metabolic process
2.85395	0.174147	1.93209	0.10053	1.89	Down	0.0444316	0.455195	KIAA0528	9847	KIAA0528	Hs.271014	9847	KIAA0528	12	Molecular Function:	protein binding	binding
2.85395	0.174147	1.93209	0.10053	1.89	Down	0.0444316	0.455195	BBC3	27113	BCL2 binding component 3	Hs.467020	27113	BBC3	19	Biological Process:	release of cytochrome c from mitochondria	apoptosis	induction of apoptosis	activation of caspase activity	determination of adult lifespan	induction of apoptosis by intracellular signals	activation of pro-apoptotic gene products	positive regulation of protein homooligomerization	DNA damage response, signal transduction by p53 class mediator resulting in induction of apoptosis	negative regulation of growth	positive regulation of thymocyte apoptosis	positive regulation of release of cytochrome c from mitochondria	positive regulation of cellular process	positive regulation of programmed cell death	regulation of hydrolase activity	positive regulation of peptidase activity	positive regulation of cellular component organization	induction of programmed cell death	multicellular organismal process	regulation of caspase activity	cellular process	protein complex biogenesis	regulation of lymphocyte apoptosis	cell death	signaling	regulation of cellular component organization	regulation of programmed cell death	negative regulation of biological process	regulation of endopeptidase activity	regulation of growth	biological regulation	intracellular signal transduction	positive regulation of catalytic activity	cellular component organization or biogenesis
2.85395	0.174147	1.93209	0.10053	1.89	Down	0.0444316	0.455195	HIST1H3F	8968	Histone cluster 1, H3f	Hs.247814	8968	HIST1H3F	6	Biological Process:	nucleosome assembly	blood coagulation	S phase	regulation of gene silencing	cellular component assembly	negative regulation of gene expression	chromatin assembly or disassembly	cellular component biogenesis	chromatin organization	gene silencing	regulation of macromolecule metabolic process	multicellular organismal process	cellular process	organelle organization	negative regulation of biological process	macromolecule metabolic process	negative regulation of macromolecule metabolic process	gene expression	biological regulation	regulation of biological process	regulation of cellular process	cell cycle phase	cellular component organization or biogenesis	regulation of biological quality	protein-DNA complex subunit organization	macromolecular complex subunit organization	response to stimulus	negative regulation of metabolic process	chromosome organization	cellular component organization or biogenesis at cellular level	cell cycle	cellular component organization	protein-DNA complex assembly	cellular component organization at cellular level
5.71107	0.098013	4.78921	0.150298	1.89	Down	0.0358601	0.455195	HNRNPA3	220988	Heterogeneous nuclear ribonucleoprotein A3	Hs.516539	220988	HNRNPA3	2	Biological Process:	nuclear mRNA splicing, via spliceosome	RNA splicing	gene expression	mRNA transport	RNA splicing, via transesterification reactions with bulged adenosine as nucleophile	transport	RNA splicing, via transesterification reactions	nitrogen compound metabolic process	cellular metabolic process	RNA metabolic process	cellular process	RNA localization	mRNA metabolic process	nucleic acid metabolic process	macromolecule metabolic process	primary metabolic process	nucleobase, nucleoside, nucleotide and nucleic acid metabolic process	metabolic process	RNA processing	nucleic acid transport	establishment of localization	cellular macromolecule metabolic process	macromolecule localization	nucleobase, nucleoside, nucleotide and nucleic acid transport	mRNA processing	establishment of RNA localization	RNA transport	localization	cellular nitrogen compound metabolic process	Molecular Function:	nucleotide binding	RNA binding	mRNA binding	protein binding
3.64643	0.033372	4.56548	0.073431	1.89	Up	0.00761449	0.455195	PDAP1	11333	PDGFA associated protein 1	Hs.632296	11333	PDAP1	7	Biological Process:	signal transduction	cell proliferation	response to stimulus	cellular response to stimulus	regulation of biological process	regulation of cellular process	signaling	biological regulation	cellular process
3.01491	0.013183	3.93209	0.10053	1.89	Up	0.0120011	0.455195	FAM100A	124402	Family with sequence similarity 100, member A	Hs.513313	124402	FAM100A	16
3.30739	0.04263	4.22457	0.191951	1.89	Up	0.0430166	0.455195	100507386	100507386	hypothetical protein LOC100507386	-	100507386	-	-
3.01491	0.013183	3.93209	0.10053	1.89	Up	0.0120011	0.455195	MRPS7	51081	Mitochondrial ribosomal protein S7	Hs.71787	51081	MRPS7	17	Biological Process:	translation	protein metabolic process	cellular macromolecule metabolic process	cellular metabolic process	cellular process	cellular macromolecule biosynthetic process	cellular biosynthetic process	cellular protein metabolic process	biosynthetic process	macromolecule metabolic process	gene expression	primary metabolic process	metabolic process	macromolecule biosynthetic process	Molecular Function:	RNA binding	structural constituent of ribosome	protein binding	structural molecule activity	binding	nucleic acid binding	Cellular Component:	intracellular	mitochondrion	ribosome	cytosolic small ribosomal subunit	intracellular organelle	intracellular part	membrane-bounded organelle	non-membrane-bounded organelle	all	cytoplasmic part	cell	intracellular membrane-bounded organelle
5.30136	0.185799	4.38553	0.030987	1.89	Down	0.0397955	0.455195	SLMO2	51012	Slowmo homolog 2 (Drosophila)	Hs.719250	51012	SLMO2	20	Cellular Component:	mitochondrion	intracellular membrane-bounded organelle	intracellular organelle	intracellular part	intracellular	membrane-bounded organelle	organelle	cell part	all	cytoplasm	cytoplasmic part	cell	cellular_component
3.84259	0.007138	2.93209	0.10053	1.88	Down	0.0120316	0.455195	100507418	100507418	hypothetical LOC100507418	-	100507418	-	-
4.37615	0.111381	5.28577	0.005222	1.88	Up	0.014696	0.455195	INTS10	55174	Integrator complex subunit 10	Hs.512627	55174	INTS10	8	Biological Process:	snRNA processing	nitrogen compound metabolic process	cellular metabolic process	RNA metabolic process	cellular process	nucleic acid metabolic process	macromolecule metabolic process	gene expression	primary metabolic process	nucleobase, nucleoside, nucleotide and nucleic acid metabolic process	metabolic process	RNA processing	ncRNA metabolic process	cellular macromolecule metabolic process	snRNA metabolic process	ncRNA processing	cellular nitrogen compound metabolic process	Molecular Function:	protein binding	binding	Cellular Component:	nucleus	integrator complex	nucleoplasm	nuclear lumen	organelle lumen	intracellular organelle	intracellular part	membrane-bounded organelle	all	nuclear part	cell	intracellular organelle lumen	intracellular membrane-bounded organelle
3.41859	0.068567	4.30953	0.106988	1.85	Up	0.0197427	0.455195	CLK2	1196	CDC-like kinase 2	Hs.73986	1196	CLK2	1	Biological Process:	peptidyl-tyrosine phosphorylation	response to retinoic acid	response to chemical stimulus	protein autophosphorylation	cellular metabolic process	response to external stimulus	response to extracellular stimulus	phosphorylation	cellular process	response to vitamin A	peptidyl-tyrosine modification	protein modification process	macromolecule metabolic process	primary metabolic process	response to nutrient	metabolic process	response to vitamin	response to nutrient levels	phosphate metabolic process	peptidyl-amino acid modification	protein metabolic process	cellular macromolecule metabolic process	protein phosphorylation	phosphorus metabolic process	response to stimulus	cellular protein metabolic process	macromolecule modification	Molecular Function:	nucleotide binding	protein serine/threonine kinase activity	protein tyrosine kinase activity	ATP binding	transferase activity	purine ribonucleoside triphosphate binding
4.59987	0.013183	3.72457	0.106988	1.83	Down	0.0148304	0.455195	DOCK7	85440	Dedicator of cytokinesis 7	Hs.406156	85440	DOCK7	1	Biological Process:	microtubule cytoskeleton organization	multicellular organismal development	nervous system development	axonogenesis	cell differentiation	neuron projection development	activation of Rac GTPase activity	positive regulation of peptidyl-serine phosphorylation	establishment of neuroblast polarity	establishment or maintenance of neuroblast polarity	positive regulation of cellular process	neuron development	regulation of hydrolase activity	regulation of phosphorylation	ribonucleoside triphosphate metabolic process	regulation of nucleobase, nucleoside, nucleotide and nucleic acid metabolic process	biological regulation	intracellular signal transduction	peptidyl-amino acid modification	positive regulation of catalytic activity	cellular component organization or biogenesis	GTP catabolic process	positive regulation of protein metabolic process	response to stimulus	nucleoside phosphate metabolic process	peptidyl-serine modification	regulation of GTPase activity	cellular component organization at cellular level	cell part morphogenesis	purine ribonucleoside triphosphate catabolic process	regulation of small GTPase mediated signal transduction	cytoskeleton organization	regulation of protein modification process	regulation of molecular function
4.59987	0.013183	3.72457	0.106988	1.83	Down	0.0148304	0.455195	TBC1D4	9882	TBC1 domain family, member 4	Hs.210891	9882	TBC1D4	13	Biological Process:	regulation of Rab GTPase activity	regulation of hydrolase activity	ribonucleotide metabolic process	Ras protein signal transduction	purine nucleotide catabolic process	cellular process	signaling	ribonucleoside triphosphate metabolic process	regulation of nucleobase, nucleoside, nucleotide and nucleic acid metabolic process	biological regulation	intracellular signal transduction	GTP catabolic process	response to stimulus	nucleoside phosphate metabolic process	nucleobase, nucleoside and nucleotide catabolic process	purine nucleoside triphosphate catabolic process	regulation of Rab protein signal transduction	Rab protein signal transduction	regulation of GTPase activity	regulation of Ras GTPase activity	purine nucleotide metabolic process	ribonucleoside triphosphate catabolic process	purine ribonucleoside triphosphate catabolic process	regulation of metabolic process	regulation of Ras protein signal transduction	regulation of small GTPase mediated signal transduction	heterocycle metabolic process	nucleotide catabolic process	regulation of molecular function	regulation of nucleotide metabolic process	small molecule metabolic process	nucleotide metabolic process	signal transduction	regulation of purine nucleotide catabolic process
4.59987	0.013183	3.72457	0.106988	1.83	Down	0.0148304	0.455195	RPLP1	6176	Ribosomal protein, large, P1	Hs.356502	6176	RPLP1	15	Biological Process:	translation	translational elongation	translational termination	gene expression	viral reproduction	viral infectious cycle	viral transcription	endocrine pancreas development	cellular protein metabolic process	pancreas development	reproduction	nitrogen compound metabolic process	developmental process	multicellular organismal process	cellular process	anatomical structure development	nucleic acid metabolic process	cellular macromolecule biosynthetic process	cellular component disassembly	macromolecule metabolic process	endocrine system development	nucleobase, nucleoside, nucleotide and nucleic acid metabolic process	reproductive process	system development	cellular component organization or biogenesis	cellular macromolecule metabolic process	cellular component disassembly at cellular level	macromolecular complex subunit organization	cellular biosynthetic process	protein complex disassembly	cellular component organization or biogenesis at cellular level	viral genome expression	biosynthetic process	cellular component organization
3.30739	0.04263	4.17802	0.024529	1.83	Up	0.00317611	0.455195	PLEKHM1	9842	Pleckstrin homology domain containing, family M (with RUN domain) member 1	Hs.514242	9842	PLEKHM1	17	Biological Process:	intracellular signal transduction	response to stimulus	cellular response to stimulus	signal transduction	regulation of biological process	regulation of cellular process	signaling	biological regulation	cellular process	Molecular Function:	metal ion binding	cation binding	ion binding	binding	Cellular Component:	cytoplasm	intracellular part	intracellular	cell	all	cellular_component	cell part
3.30739	0.04263	4.17802	0.024529	1.83	Up	0.00317611	0.455195	FGFR1	2260	Fibroblast growth factor receptor 1	Hs.264887	2260	FGFR1	8	Biological Process:	MAPKKK cascade	skeletal system development	angiogenesis	ureteric bud development	in utero embryonic development	organ induction	positive regulation of mesenchymal cell proliferation	chondrocyte differentiation	protein phosphorylation	axon guidance	positive regulation of cell proliferation	insulin receptor signaling pathway	fibroblast growth factor receptor signaling pathway	negative regulation of gene expression	positive regulation of neuron projection development	cell growth	stem cell maintenance	motogenic signaling involved in postnatal olfactory bulb interneuron migration	central nervous system neuron development	embryonic limb morphogenesis	midbrain development	inner ear morphogenesis	negative regulation of apoptosis	negative regulation of osteoblast differentiation	paraxial mesoderm development	regulation of lateral mesodermal cell fate specification	cell maturation	generation of neurons	mesenchymal cell differentiation	regulation of sensory perception of pain	positive regulation of cardiac muscle cell proliferation	branching involved in salivary gland morphogenesis	lung-associated mesenchyme development	regulation of branching involved in salivary gland morphogenesis by mesenchymal-epithelial signaling
4.70417	0.024367	3.83577	0.004208	1.83	Down	0.000809816	0.455195	GATA2	2624	GATA binding protein 2	Hs.367725	2624	GATA2	3	Biological Process:	transcription, DNA-dependent	regulation of transcription, DNA-dependent	blood coagulation	positive regulation of gene-specific transcription from RNA polymerase II promoter	positive regulation of transcription from RNA polymerase II promoter	positive regulation of phagocytosis	positive regulation of cellular process	positive regulation of cellular component organization	regulation of localization	multicellular organismal process	cellular process	regulation of gene-specific transcription from RNA polymerase II promoter	positive regulation of nucleobase, nucleoside, nucleotide and nucleic acid metabolic process	regulation of cellular component organization	positive regulation of biosynthetic process	regulation of nucleobase, nucleoside, nucleotide and nucleic acid metabolic process	biological regulation	positive regulation of endocytosis	cellular component organization or biogenesis	transcription from RNA polymerase II promoter	regulation of biological quality	cellular membrane organization	positive regulation of transcription, DNA-dependent	response to stimulus	cellular biosynthetic process	vesicle-mediated transport	biosynthetic process	regulation of biosynthetic process	regulation of cellular macromolecule biosynthetic process	positive regulation of gene-specific transcription	transport	response to wounding	RNA metabolic process	regulation of transport
4.70417	0.024367	3.83577	0.004208	1.83	Down	0.000809816	0.455195	MED16	10025	Mediator complex subunit 16	Hs.365207	10025	MED16	19	Biological Process:	regulation of transcription from RNA polymerase II promoter	transcription from RNA polymerase II promoter	transcription initiation from RNA polymerase II promoter	gene expression	steroid hormone receptor signaling pathway	androgen receptor signaling pathway	nitrogen compound metabolic process	regulation of macromolecule metabolic process	cellular process	nucleic acid metabolic process	cellular macromolecule biosynthetic process	signaling	macromolecule metabolic process	regulation of nucleobase, nucleoside, nucleotide and nucleic acid metabolic process	nucleobase, nucleoside, nucleotide and nucleic acid metabolic process	biological regulation	regulation of biological process	regulation of cellular process	cellular macromolecule metabolic process	regulation of nitrogen compound metabolic process	intracellular receptor mediated signaling pathway	regulation of cellular metabolic process	response to stimulus	cellular biosynthetic process	biosynthetic process	transcription, DNA-dependent	regulation of biosynthetic process	regulation of cellular macromolecule biosynthetic process	cellular nitrogen compound metabolic process	cellular metabolic process	RNA metabolic process	regulation of transcription	regulation of cellular biosynthetic process	regulation of metabolic process
5.31338	0.174147	4.45429	0.037765	1.81	Down	0.0404323	0.455195	DEPDC1	55635	DEP domain containing 1	Hs.445098	55635	DEPDC1	1	Biological Process:	intracellular signal transduction	response to stimulus	cellular response to stimulus	signal transduction	regulation of biological process	regulation of cellular process	signaling	biological regulation	cellular process	Molecular Function:	GTPase activator activity	protein binding	transcription repressor activity	nucleoside-triphosphatase regulator activity	enzyme regulator activity	enzyme activator activity	transcription regulator activity	binding	GTPase regulator activity	Cellular Component:	intracellular	nucleus	transcriptional repressor complex	nucleoplasm	nuclear lumen	organelle lumen	intracellular organelle	intracellular part	membrane-bounded organelle	all	nuclear part	cell	intracellular organelle lumen	intracellular membrane-bounded organelle
4.24463	0.105395	3.38553	0.030987	1.81	Down	0.0159613	0.455195	NAT11	79829	N-acetyltransferase 11 (GCN5-related, putative)	Hs.523753	79829	NAT11	11	Biological Process:	metabolic process	Molecular Function:	N-acetyltransferase activity	acyltransferase activity	transferase activity	acetyltransferase activity	transferase activity, transferring acyl groups other than amino-acyl groups	N-acyltransferase activity	transferase activity, transferring acyl groups	catalytic activity
6.51548	0.095063	5.65975	0.127754	1.81	Down	0.0329289	0.455195	RNF182	221687	Ring finger protein 182	Hs.111164	221687	RNF182	6	Biological Process:	protein ubiquitination	protein modification by small protein conjugation	cellular metabolic process	cellular macromolecule metabolic process	protein metabolic process	cellular process	protein modification process	cellular protein metabolic process	protein modification by small protein conjugation or removal	macromolecule metabolic process	primary metabolic process	macromolecule modification	metabolic process	Molecular Function:	ubiquitin-protein ligase activity	protein binding	zinc ion binding	ligase activity	metal ion binding	cation binding	binding	catalytic activity	ligase activity, forming carbon-nitrogen bonds	small conjugating protein ligase activity	ion binding	transition metal ion binding	acid-amino acid ligase activity	Cellular Component:	cytoplasm	membrane	integral to membrane	intracellular membrane-bounded organelle	intracellular organelle	intracellular part
4.36513	0.015109	3.51705	0.10053	1.8	Down	0.0140663	0.455195	HNRNPM	4670	Heterogeneous nuclear ribonucleoprotein M	Hs.465808	4670	HNRNPM	19	Biological Process:	alternative nuclear mRNA splicing, via spliceosome	nuclear mRNA splicing, via spliceosome	RNA splicing	gene expression	RNA splicing, via transesterification reactions with bulged adenosine as nucleophile	RNA splicing, via transesterification reactions	nitrogen compound metabolic process	cellular metabolic process	RNA metabolic process	cellular process	mRNA metabolic process	nucleic acid metabolic process	macromolecule metabolic process	primary metabolic process	nucleobase, nucleoside, nucleotide and nucleic acid metabolic process	metabolic process	RNA processing	cellular macromolecule metabolic process	mRNA processing	cellular nitrogen compound metabolic process	Molecular Function:	nucleotide binding	RNA binding	protein binding	protein domain specific binding	binding	nucleic acid binding	Cellular Component:	nucleus	nucleoplasm	spliceosomal complex	nucleolus	integral to plasma membrane	nuclear matrix
4.93891	0.089184	4.09305	0.060434	1.8	Down	0.0158371	0.455195	BAP1	8314	BRCA1 associated protein-1 (ubiquitin carboxy-terminal hydrolase)	Hs.106674	8314	BAP1	3	Biological Process:	regulation of cell growth	protein modification process	ubiquitin-dependent protein catabolic process	negative regulation of cell proliferation	chromatin modification	protein deubiquitination	monoubiquitinated histone H2A deubiquitination	regulation of cell cycle	protein K48-linked deubiquitination	protein modification by small protein removal	monoubiquitinated protein deubiquitination	chromatin organization	cellular macromolecule catabolic process	modification-dependent macromolecule catabolic process	organelle organization	cellular process	negative regulation of cellular process	regulation of cellular component size	proteolysis	modification-dependent protein catabolic process	regulation of cellular component organization	negative regulation of biological process	macromolecule metabolic process	regulation of growth	biological regulation	regulation of biological process	regulation of cellular process	cellular macromolecule metabolic process	cellular component organization or biogenesis	regulation of cell proliferation	protein catabolic process	regulation of biological quality	histone deubiquitination	chromosome organization
4.23139	0.033372	3.38553	0.030987	1.8	Down	0.00288604	0.455195	PIAS1	8554	Protein inhibitor of activated STAT, 1	Hs.162458	8554	PIAS1	15	Biological Process:	negative regulation of transcription from RNA polymerase II promoter	JAK-STAT cascade	cytokine-mediated signaling pathway	androgen receptor signaling pathway	positive regulation of protein sumoylation	positive regulation of transcription, DNA-dependent	interferon-gamma-mediated signaling pathway	regulation of interferon-gamma-mediated signaling pathway	regulation of immune response	negative regulation of gene expression	positive regulation of cellular process	negative regulation of cellular metabolic process	positive regulation of cellular protein metabolic process	negative regulation of transcription, DNA-dependent	cellular process	positive regulation of nucleobase, nucleoside, nucleotide and nucleic acid metabolic process	signaling	negative regulation of biological process	positive regulation of biosynthetic process	negative regulation of biosynthetic process	negative regulation of macromolecule metabolic process	regulation of nucleobase, nucleoside, nucleotide and nucleic acid metabolic process	biological regulation	intracellular signal transduction	cell surface receptor linked signaling pathway	regulation of defense response	transcription from RNA polymerase II promoter	positive regulation of protein metabolic process	response to stimulus	cellular biosynthetic process	response to interferon-gamma	cellular response to chemical stimulus	biosynthetic process	transcription, DNA-dependent
3.41859	0.068567	4.25402	0.10053	1.78	Up	0.0205642	0.455195	WDR45L	56270	WDR45-like	Hs.132161	56270	WDR45L	17	Biological Process:	autophagy	response to starvation	response to nutrient levels	cellular catabolic process	cellular metabolic process	response to external stimulus	response to extracellular stimulus	response to stress	cellular process	response to stimulus	catabolic process	metabolic process	Molecular Function:	phosphatidylinositol-3,5-bisphosphate binding	lipid binding	phospholipid binding	binding	phosphatidylinositol binding	Cellular Component:	organelle membrane	membrane-bounded organelle	organelle	cell	all	cellular_component	cell part	membrane	organelle part
3.55011	0.062951	4.38553	0.030987	1.78	Up	0.00697984	0.455195	TMEM39A	55254	Transmembrane protein 39A	Hs.656003	55254	TMEM39A	3	Cellular Component:	membrane	integral to membrane	intrinsic to membrane	cell	all	cellular_component	cell part	membrane part
4.66863	0.1811	3.83577	0.004208	1.78	Down	0.0441945	0.455195	PODXL2	50512	Podocalyxin-like 2	Hs.591290	50512	PODXL2	3	Biological Process:	cell adhesion	leukocyte tethering or rolling	immune system process	cell-cell adhesion	cellular extravasation	cell migration	localization of cell	cellular process	biological adhesion	leukocyte cell-cell adhesion	cell motility	localization	locomotion	cellular component movement	leukocyte migration	Molecular Function:	protein binding	glycosaminoglycan binding	carbohydrate binding	pattern binding	binding	polysaccharide binding	Cellular Component:	integral to plasma membrane	membrane	plasma membrane part	all	cell part	membrane part	cell periphery	intrinsic to membrane	integral to membrane	plasma membrane	intrinsic to plasma membrane
4.55011	0.062951	3.72457	0.106988	1.77	Down	0.0218714	0.455195	ZNF761	388561	Zinc finger protein 761	Hs.719405	388561	ZNF761	19	Biological Process:	regulation of transcription, DNA-dependent	nitrogen compound metabolic process	regulation of macromolecule metabolic process	cellular process	nucleic acid metabolic process	cellular macromolecule biosynthetic process	macromolecule metabolic process	gene expression	regulation of nucleobase, nucleoside, nucleotide and nucleic acid metabolic process	nucleobase, nucleoside, nucleotide and nucleic acid metabolic process	biological regulation	regulation of biological process	regulation of cellular process	cellular macromolecule metabolic process	regulation of nitrogen compound metabolic process	regulation of cellular metabolic process	cellular biosynthetic process	biosynthetic process	transcription, DNA-dependent	regulation of biosynthetic process	regulation of cellular macromolecule biosynthetic process	cellular nitrogen compound metabolic process	cellular metabolic process	RNA metabolic process	regulation of transcription	regulation of cellular biosynthetic process	regulation of metabolic process	regulation of primary metabolic process	primary metabolic process	metabolic process	regulation of gene expression	transcription	RNA biosynthetic process	regulation of RNA metabolic process
6.40033	0.086829	5.57479	0.042792	1.77	Down	0.0134723	0.455195	ACSL3	2181	Acyl-CoA synthetase long-chain family member 3	Hs.655772	2181	ACSL3	2	Biological Process:	fatty acid biosynthetic process	brain development	response to nutrient	response to organic cyclic compound	triglyceride biosynthetic process	long-chain fatty-acyl-CoA biosynthetic process	cellular lipid metabolic process	cofactor biosynthetic process	carboxylic acid metabolic process	cofactor metabolic process	acylglycerol metabolic process	developmental process	response to external stimulus	coenzyme biosynthetic process	organic acid metabolic process	response to extracellular stimulus	multicellular organismal process	cellular process	anatomical structure development	fatty acid metabolic process	glycerolipid biosynthetic process	monocarboxylic acid metabolic process	coenzyme metabolic process	glycerol ether biosynthetic process	neutral lipid biosynthetic process	response to organic substance	acyl-CoA metabolic process	response to chemical stimulus	response to nutrient levels	fatty-acyl-CoA metabolic process	organic ether metabolic process	system development	lipid metabolic process	organic acid biosynthetic process
3.73139	0.118334	2.93209	0.10053	1.74	Down	0.0357265	0.455195	GRK6	2870	G protein-coupled receptor kinase 6	Hs.235116	2870	GRK6	5	Biological Process:	protein phosphorylation	regulation of G-protein coupled receptor protein signaling pathway	regulation of signal transduction	G-protein coupled receptor protein signaling pathway	cellular metabolic process	phosphorylation	cellular process	regulation of response to stimulus	protein modification process	signaling	macromolecule metabolic process	primary metabolic process	biological regulation	metabolic process	cell surface receptor linked signaling pathway	phosphate metabolic process	regulation of cellular process	regulation of biological process	protein metabolic process	cellular macromolecule metabolic process	phosphorus metabolic process	cellular response to stimulus	signal transduction	response to stimulus	cellular protein metabolic process	macromolecule modification	regulation of signaling	Molecular Function:	nucleotide binding	G-protein coupled receptor kinase activity	signal transducer activity	ATP binding	transferase activity	purine ribonucleoside triphosphate binding
3.73139	0.118334	2.93209	0.10053	1.74	Down	0.0357265	0.455195	PTPN1	5770	Protein tyrosine phosphatase, non-receptor type 1	Hs.417549	5770	PTPN1	20	Biological Process:	protein dephosphorylation	signal transduction	blood coagulation	cytokine-mediated signaling pathway	negative regulation of insulin receptor signaling pathway	interferon-gamma-mediated signaling pathway	regulation of interferon-gamma-mediated signaling pathway	type I interferon-mediated signaling pathway	regulation of type I interferon-mediated signaling pathway	regulation of immune response	enzyme linked receptor protein signaling pathway	multicellular organismal process	cellular process	response to endogenous stimulus	signaling	negative regulation of biological process	biological regulation	cell surface receptor linked signaling pathway	regulation of defense response	regulation of biological quality	response to stimulus	response to interferon-gamma	cellular response to chemical stimulus	response to cytokine stimulus	cellular response to organic substance	regulation of insulin receptor signaling pathway	response to wounding	cellular response to cytokine stimulus	response to hormone stimulus	phosphate metabolic process	cellular response to endogenous stimulus	protein metabolic process	innate immune response	response to stress
3.73139	0.118334	2.93209	0.10053	1.74	Down	0.0357265	0.455195	TYMS	7298	Thymidylate synthetase	Hs.592338	7298	TYMS	18	Biological Process:	G1/S transition of mitotic cell cycle	regulation of transcription involved in G1/S phase of mitotic cell cycle	mitotic cell cycle	nucleobase, nucleoside, nucleotide and nucleic acid metabolic process	pyrimidine base metabolic process	dTMP biosynthetic process	DNA replication	DNA repair	aging	deoxyribonucleoside monophosphate biosynthetic process	nucleotide biosynthetic process	immortalization of host cell by virus	organ regeneration	response to drug	dUMP metabolic process	pyrimidine nucleoside biosynthetic process	response to organophosphorus	phosphatidylinositol-mediated signaling	developmental growth	cartilage development	response to glucocorticoid stimulus	nucleobase, nucleoside and nucleotide metabolic process	intestinal epithelial cell maturation	cell differentiation	response to toxin	regulation of nucleobase, nucleoside, nucleotide and nucleic acid metabolic process	pyrimidine-containing compound metabolic process	biological regulation	intracellular signal transduction	pyrimidine deoxyribonucleoside monophosphate metabolic process	regulation of biological quality	transcription from RNA polymerase II promoter	response to stimulus	2'-deoxyribonucleotide metabolic process
3.73139	0.118334	2.93209	0.10053	1.74	Down	0.0357265	0.455195	SDHB	6390	Succinate dehydrogenase complex, subunit B, iron sulfur (Ip)	Hs.465924	6390	SDHB	1	Biological Process:	tricarboxylic acid cycle	succinate metabolic process	transport	aerobic respiration	respiratory electron transport chain	oxidation-reduction process	carboxylic acid metabolic process	cofactor catabolic process	cofactor metabolic process	cellular metabolic process	organic acid metabolic process	dicarboxylic acid metabolic process	cellular process	generation of precursor metabolites and energy	acetyl-CoA metabolic process	coenzyme catabolic process	cellular ketone metabolic process	catabolic process	metabolic process	coenzyme metabolic process	small molecule metabolic process	cellular catabolic process	establishment of localization	electron transport chain	cellular respiration	energy derivation by oxidation of organic compounds	localization	acetyl-CoA catabolic process	oxoacid metabolic process	Molecular Function:	protein binding	succinate dehydrogenase (ubiquinone) activity	electron carrier activity	oxidoreductase activity
4.65761	0.070921	5.45429	0.037765	1.74	Up	0.0100194	0.455195	TPM2	7169	Tropomyosin 2 (beta)	Hs.300772	7169	TPM2	9	Biological Process:	muscle contraction	muscle filament sliding	regulation of ATPase activity	nucleobase, nucleoside, nucleotide and nucleic acid catabolic process	nitrogen compound metabolic process	muscle system process	regulation of hydrolase activity	regulation of catalytic activity	purine nucleotide catabolic process	cellular process	multicellular organismal process	cellular nitrogen compound catabolic process	regulation of nucleobase, nucleoside, nucleotide and nucleic acid metabolic process	nucleobase, nucleoside, nucleotide and nucleic acid metabolic process	biological regulation	regulation of nucleotide catabolic process	regulation of cellular process	regulation of biological process	regulation of nitrogen compound metabolic process	regulation of cellular metabolic process	actin filament-based movement	regulation of catabolic process	nucleoside phosphate metabolic process	system process	nucleobase, nucleoside and nucleotide catabolic process	cellular nitrogen compound metabolic process	small molecule catabolic process	actin filament-based process	purine nucleotide metabolic process	cellular metabolic process	nucleobase, nucleoside and nucleotide metabolic process	regulation of metabolic process	regulation of primary metabolic process	catabolic process
5.4791	0.058685	4.68599	0.047073	1.73	Down	0.008878	0.455195	EIF5AL1	143244	Eukaryotic translation initiation factor 5A-like 1	Hs.104825	143244	EIF5AL1	10	Biological Process:	translational frameshifting	peptidyl-lysine modification to hypusine	protein transport	positive regulation of translational elongation	positive regulation of translational termination	mRNA transport	transmembrane transport	positive regulation of cellular process	positive regulation of cellular protein metabolic process	positive regulation of cellular component organization	regulation of protein complex disassembly	cellular process	RNA localization	cellular component disassembly	regulation of cellular component organization	positive regulation of biosynthetic process	biological regulation	cellular amine metabolic process	peptidyl-amino acid modification	cellular component organization or biogenesis	regulation of translational termination	macromolecular complex subunit organization	positive regulation of protein metabolic process	cellular biosynthetic process	protein localization	regulation of translational elongation	hypusine metabolic process	biosynthetic process	regulation of biosynthetic process	regulation of cellular macromolecule biosynthetic process	cellular component organization at cellular level	translational termination	transport	cellular modified amino acid metabolic process
3.6613	0.174147	4.45429	0.037765	1.73	Up	0.0469676	0.455195	RQCD1	9125	RCD1 required for cell differentiation1 homolog (S. pombe)	Hs.148767	9125	RQCD1	2	Biological Process:	nuclear-transcribed mRNA catabolic process, deadenylation-dependent decay	nuclear-transcribed mRNA poly(A) tail shortening	sex differentiation	RNA metabolic process	mRNA metabolic process	cytokine-mediated signaling pathway	reproduction	nitrogen compound metabolic process	developmental process	cellular macromolecule catabolic process	cellular process	nucleic acid metabolic process	signaling	macromolecule metabolic process	gene expression	biological regulation	nucleobase, nucleoside, nucleotide and nucleic acid metabolic process	response to organic substance	response to chemical stimulus	cell surface receptor linked signaling pathway	reproductive process	nuclear-transcribed mRNA catabolic process	mRNA catabolic process	regulation of biological process	regulation of cellular process	cellular macromolecule metabolic process	response to stimulus	cellular response to chemical stimulus	mRNA processing	macromolecule catabolic process	response to cytokine stimulus	cellular nitrogen compound metabolic process	mRNA 3'-end processing	cellular response to organic substance
4.6613	0.174147	5.45429	0.037765	1.73	Up	0.0469676	0.455195	GTPBP4	23560	GTP binding protein 4	Hs.215766	23560	GTPBP4	10	Biological Process:	regulation of cyclin-dependent protein kinase activity	GTP catabolic process	negative regulation of DNA replication	negative regulation of cell proliferation	negative regulation of cell-cell adhesion	negative regulation of cell migration	negative regulation of protein ubiquitination	negative regulation of collagen binding	ribosome biogenesis	protein stabilization	negative regulation of cellular metabolic process	regulation of phosphorylation	regulation of locomotion	negative regulation of biosynthetic process	regulation of nucleobase, nucleoside, nucleotide and nucleic acid metabolic process	ribonucleoside triphosphate metabolic process	biological regulation	cellular component organization or biogenesis	negative regulation of protein modification process	regulation of biological quality	cellular biosynthetic process	nucleoside phosphate metabolic process	biosynthetic process	regulation of cellular macromolecule biosynthetic process	DNA metabolic process	purine ribonucleoside triphosphate catabolic process	regulation of protein modification process	regulation of cell migration	regulation of molecular function	regulation of cell cycle	small molecule metabolic process	regulation of DNA replication	regulation of cellular protein metabolic process	nucleotide metabolic process
4.78913	0.060596	5.58169	0.156756	1.73	Up	0.0421422	0.455195	OSBPL10	114884	Oxysterol binding protein-like 10	Hs.150122	114884	OSBPL10	3	Biological Process:	transport	lipid transport	establishment of localization	lipid localization	localization	organic substance transport	macromolecule localization	Molecular Function:	lipid binding	binding
4.30739	0.04263	3.51705	0.10053	1.73	Down	0.018559	0.455195	USP10	9100	Ubiquitin specific peptidase 10	Hs.136778	9100	USP10	16	Biological Process:	DNA repair	ubiquitin-dependent protein catabolic process	protein deubiquitination	DNA damage response, signal transduction by p53 class mediator	protein modification by small protein removal	nitrogen compound metabolic process	cellular macromolecule catabolic process	modification-dependent macromolecule catabolic process	cellular process	protein modification process	proteolysis	nucleic acid metabolic process	signaling	modification-dependent protein catabolic process	macromolecule metabolic process	biological regulation	nucleobase, nucleoside, nucleotide and nucleic acid metabolic process	intracellular signal transduction	regulation of biological process	regulation of cellular process	cellular macromolecule metabolic process	protein catabolic process	response to stimulus	proteolysis involved in cellular protein catabolic process	macromolecule catabolic process	cellular nitrogen compound metabolic process	signal transduction in response to DNA damage	DNA metabolic process	cellular response to stress	cellular metabolic process	primary metabolic process	catabolic process	metabolic process	cellular protein catabolic process
4.30739	0.04263	3.51705	0.10053	1.73	Down	0.018559	0.455195	PPP3CA	5530	Protein phosphatase 3 (formerly 2B), catalytic subunit, alpha isoform	Hs.435512	5530	PPP3CA	4	Biological Process:	protein dephosphorylation	phosphate metabolic process	cellular metabolic process	cellular macromolecule metabolic process	protein metabolic process	phosphorus metabolic process	cellular process	protein modification process	cellular protein metabolic process	macromolecule metabolic process	dephosphorylation	primary metabolic process	macromolecule modification	metabolic process	Molecular Function:	protein serine/threonine phosphatase activity	calcium ion binding	protein binding	calmodulin binding	hydrolase activity	phosphatase activity	cation binding	binding	catalytic activity	hydrolase activity, acting on ester bonds	ion binding	phosphoprotein phosphatase activity	phosphoric ester hydrolase activity	metal ion binding	Cellular Component:	nucleus	nucleolus	cytoplasm	cytosol
2.14643	0.118334	2.93209	0.10053	1.72	Up	0.0369098	0.455195	PRKRA	8575	Protein kinase, interferon-inducible double stranded RNA dependent activator	Hs.570274	8575	PRKRA	2	Biological Process:	immune response	negative regulation of cell proliferation	response to virus	production of siRNA involved in RNA interference	gene silencing by RNA	negative regulation of gene expression	RNA interference	nitrogen compound metabolic process	gene silencing	cellular response to dsRNA	regulation of macromolecule metabolic process	cellular process	negative regulation of cellular process	nucleic acid metabolic process	response to other organism	macromolecule metabolic process	negative regulation of biological process	negative regulation of macromolecule metabolic process	gene expression	nucleobase, nucleoside, nucleotide and nucleic acid metabolic process	biological regulation	response to organic substance	production of small RNA involved in gene silencing by RNA	response to chemical stimulus	regulation of cellular process	regulation of biological process	cellular macromolecule metabolic process	posttranscriptional gene silencing	regulation of cell proliferation	response to stimulus	negative regulation of metabolic process	regulation of gene expression, epigenetic	cellular response to chemical stimulus	posttranscriptional gene silencing by RNA
2.14643	0.118334	2.93209	0.10053	1.72	Up	0.0369098	0.455195	RANBP3	8498	RAN binding protein 3	Hs.531752	8498	RANBP3	19	Biological Process:	protein transport	intracellular transport	establishment of protein localization	transport	cellular localization	establishment of localization in cell	establishment of localization	cellular process	macromolecule localization	protein localization	localization	Molecular Function:	protein binding	Ran GTPase binding	GTPase binding	small GTPase binding	binding	enzyme binding	Ras GTPase binding	Cellular Component:	nucleus	cytoplasm	intracellular membrane-bounded organelle	intracellular organelle	intracellular part	intracellular	membrane-bounded organelle	organelle	cell part	all	cell	cellular_component
2.14643	0.118334	2.93209	0.10053	1.72	Up	0.0369098	0.455195	HDDC2	51020	HD domain containing 2	Hs.32826	51020	HDDC2	6	Molecular Function:	catalytic activity	Cellular Component:	mitochondrion	intracellular membrane-bounded organelle	intracellular organelle	intracellular part	intracellular	membrane-bounded organelle	organelle	cell part	all	cytoplasm	cytoplasmic part	cell	cellular_component
2.14643	0.118334	2.93209	0.10053	1.72	Up	0.0369098	0.455195	LOC100190939	100190939	Hypothetical LOC100190939	Hs.375766	100190939	LOC100190939	13
2.14643	0.118334	2.93209	0.10053	1.72	Up	0.0369098	0.455195	PARP8	79668	Poly (ADP-ribose) polymerase family, member 8	Hs.369581	79668	PARP8	5	Molecular Function:	NAD+ ADP-ribosyltransferase activity	transferase activity, transferring glycosyl groups	transferase activity, transferring pentosyl groups	transferase activity	catalytic activity	Cellular Component:	intracellular	cell	all	cellular_component	cell part
2.14643	0.118334	2.93209	0.10053	1.72	Up	0.0369098	0.455195	DNA2	1763	DNA replication helicase 2 homolog (yeast)	Hs.532446	1763	DNA2	10	Biological Process:	S phase of mitotic cell cycle	mitotic cell cycle	telomere maintenance via recombination	telomere maintenance	ATP catabolic process	mitochondrial DNA replication	DNA strand elongation involved in DNA replication	base-excision repair	telomere maintenance via semi-conservative replication	DNA replication, removal of RNA primer	mitochondrial DNA repair	positive regulation of DNA replication	positive regulation of cellular process	ribonucleotide metabolic process	purine nucleotide catabolic process	positive regulation of DNA metabolic process	cellular process	positive regulation of nucleobase, nucleoside, nucleotide and nucleic acid metabolic process	positive regulation of biosynthetic process	regulation of nucleobase, nucleoside, nucleotide and nucleic acid metabolic process	ribonucleoside triphosphate metabolic process	biological regulation	DNA-dependent DNA replication	DNA strand elongation	cell cycle phase	cellular component organization or biogenesis	mitochondrial genome maintenance	regulation of biological quality	response to stimulus	cellular biosynthetic process	mitotic recombination	telomere maintenance via telomere lengthening	nucleoside phosphate metabolic process	macromolecule catabolic process
5.14643	0.118334	5.92927	0.010244	1.72	Up	0.0222553	0.455195	KLF13	51621	Kruppel-like factor 13	Hs.525752	51621	KLF13	15	Biological Process:	transcription from RNA polymerase II promoter	negative regulation of cell proliferation	regulation of erythrocyte differentiation	positive regulation of transcription from RNA polymerase II promoter	cell differentiation	positive regulation of cellular process	regulation of cell differentiation	multicellular organismal process	cellular process	anatomical structure development	positive regulation of nucleobase, nucleoside, nucleotide and nucleic acid metabolic process	myeloid cell differentiation	negative regulation of biological process	positive regulation of biosynthetic process	regulation of nucleobase, nucleoside, nucleotide and nucleic acid metabolic process	biological regulation	immune system development	regulation of multicellular organismal process	regulation of cell proliferation	regulation of biological quality	positive regulation of transcription, DNA-dependent	cellular biosynthetic process	biosynthetic process	regulation of biosynthetic process	regulation of cellular macromolecule biosynthetic process	hemopoiesis	transcription, DNA-dependent	homeostasis of number of cells	RNA metabolic process	regulation of metabolic process	positive regulation of transcription	erythrocyte differentiation	positive regulation of RNA metabolic process	positive regulation of nitrogen compound metabolic process
4.60785	0.120689	3.83577	0.004208	1.71	Down	0.023602	0.455195	COX10	1352	COX10 homolog, cytochrome c oxidase assembly protein, heme A: farnesyltransferase (yeast)	Hs.462278	1352	COX10	17	Biological Process:	mitochondrial fission	mitochondrial electron transport, cytochrome c to oxygen	heme a biosynthetic process	respiratory chain complex IV assembly	aerobic respiration	cytochrome complex assembly	cellular respiration	heme O biosynthetic process	cellular component assembly	cofactor biosynthetic process	oxidation-reduction process	cellular component biogenesis	pigment metabolic process	cofactor metabolic process	nitrogen compound metabolic process	heterocycle biosynthetic process	cellular nitrogen compound biosynthetic process	cellular process	organelle organization	protein complex biogenesis	porphyrin metabolic process	mitochondrial ATP synthesis coupled electron transport	heme metabolic process	tetrapyrrole biosynthetic process	cellular component organization or biogenesis	porphyrin biosynthetic process	mitochondrion organization	electron transport chain	heme a metabolic process	phosphorus metabolic process	macromolecular complex subunit organization	cellular biosynthetic process	cellular component organization or biogenesis at cellular level	biosynthetic process
4.09987	0.098145	4.86727	0.134212	1.7	Up	0.0438779	0.455195	PHF8	23133	PHD finger protein 8	Hs.133352	23133	PHF8	X	Biological Process:	G1/S transition of mitotic cell cycle	cell cycle	brain development	chromatin modification	histone H3-K9 demethylation	histone H4-K20 demethylation	positive regulation of transcription, DNA-dependent	positive regulation of transcription from RNA polymerase I promoter	oxidation-reduction process	negative regulation of chromatin silencing at rDNA	histone H3-K36 demethylation	histone H3-K27 demethylation	negative regulation of gene expression	negative regulation of cellular metabolic process	negative regulation of chromatin silencing	positive regulation of cellular process	mitotic cell cycle	transcription from RNA polymerase I promoter	negative regulation of transcription, DNA-dependent	multicellular organismal process	cellular process	anatomical structure development	positive regulation of nucleobase, nucleoside, nucleotide and nucleic acid metabolic process	negative regulation of biological process	negative regulation of biosynthetic process	negative regulation of macromolecule metabolic process	positive regulation of biosynthetic process	regulation of nucleobase, nucleoside, nucleotide and nucleic acid metabolic process	biological regulation	regulation of chromatin silencing	cell cycle phase	cellular component organization or biogenesis	cellular biosynthetic process	biosynthetic process
4.14643	0.118334	3.38553	0.030987	1.69	Down	0.0248842	0.455195	IDI2	91734	Isopentenyl-diphosphate delta isomerase 2	Hs.9270	91734	IDI2	10	Biological Process:	cholesterol biosynthetic process	isoprenoid biosynthetic process	carotenoid biosynthetic process	tetraterpenoid metabolic process	steroid metabolic process	pigment metabolic process	cellular metabolic process	steroid biosynthetic process	sterol biosynthetic process	sterol metabolic process	cellular process	cholesterol metabolic process	secondary metabolic process	primary metabolic process	metabolic process	carotenoid metabolic process	small molecule metabolic process	cellular lipid metabolic process	lipid metabolic process	cellular biosynthetic process	isoprenoid metabolic process	lipid biosynthetic process	pigment biosynthetic process	terpenoid metabolic process	tetraterpenoid biosynthetic process	biosynthetic process	alcohol metabolic process	terpenoid biosynthetic process	Molecular Function:	isopentenyl-diphosphate delta-isomerase activity	hydrolase activity	isomerase activity	metal ion binding	cation binding
4.58366	0.096137	3.83577	0.004208	1.68	Down	0.0161549	0.455195	SH2B3	10019	SH2B adaptor protein 3	Hs.506784	10019	SH2B3	12	Biological Process:	blood coagulation	cell differentiation	embryonic hemopoiesis	intracellular signal transduction	hemopoietic or lymphoid organ development	developmental process	wound healing	embryo development	response to wounding	cellular process	multicellular organismal process	anatomical structure development	signaling	biological regulation	multicellular organismal development	immune system process	immune system development	regulation of biological process	regulation of cellular process	system development	hemostasis	cellular developmental process	regulation of biological quality	response to stress	organ development	cellular response to stimulus	signal transduction	embryonic organ development	response to stimulus	hemopoiesis	coagulation	regulation of body fluid levels	Molecular Function:	signal transducer activity
5.43388	0.053643	4.68599	0.047073	1.68	Down	0.00898336	0.455195	BUB3	9184	Budding uninhibited by benzimidazoles 3 homolog (yeast)	Hs.418533	9184	BUB3	10	Biological Process:	mitotic sister chromatid segregation	cell cycle checkpoint	M phase of mitotic cell cycle	mitotic prometaphase	mitotic cell cycle	mitotic cell cycle spindle assembly checkpoint	meiosis	attachment of spindle microtubules to kinetochore	anaphase-promoting complex-dependent proteasomal ubiquitin-dependent protein catabolic process	cell division	negative regulation of ubiquitin-protein ligase activity involved in mitotic cell cycle	regulation of ubiquitin-protein ligase activity involved in mitotic cell cycle	regulation of chromosome segregation	spindle assembly checkpoint	mitotic cell cycle checkpoint	regulation of mitotic cell cycle	negative regulation of cellular metabolic process	mitotic cell cycle spindle checkpoint	modification-dependent macromolecule catabolic process	cellular process	regulation of cellular component organization	negative regulation of biological process	negative regulation of macromolecule metabolic process	biological regulation	proteasomal ubiquitin-dependent protein catabolic process	negative regulation of organelle organization	cell cycle phase	cellular component organization or biogenesis	negative regulation of cellular component organization	negative regulation of protein modification process	protein catabolic process	regulation of biological quality	negative regulation of mitosis	macromolecule catabolic process
4.58366	0.096137	3.83577	0.004208	1.68	Down	0.0161549	0.455195	ANAPC7	51434	Anaphase promoting complex subunit 7	Hs.524741	51434	ANAPC7	12	Biological Process:	cell cycle checkpoint	mitotic cell cycle	mitosis	mitotic cell cycle spindle assembly checkpoint	anaphase-promoting complex-dependent proteasomal ubiquitin-dependent protein catabolic process	cell division	negative regulation of ubiquitin-protein ligase activity involved in mitotic cell cycle	positive regulation of ubiquitin-protein ligase activity involved in mitotic cell cycle	regulation of ubiquitin-protein ligase activity involved in mitotic cell cycle	protein K11-linked ubiquitination	mitotic cell cycle checkpoint	regulation of mitotic cell cycle	positive regulation of cellular process	negative regulation of cellular metabolic process	positive regulation of cellular protein metabolic process	mitotic cell cycle spindle checkpoint	modification-dependent macromolecule catabolic process	cellular process	positive regulation of protein ubiquitination	regulation of cellular component organization	negative regulation of biological process	negative regulation of macromolecule metabolic process	biological regulation	proteasomal ubiquitin-dependent protein catabolic process	negative regulation of organelle organization	cell cycle phase	positive regulation of catalytic activity	cellular component organization or biogenesis	negative regulation of cellular component organization	negative regulation of protein modification process	protein catabolic process	positive regulation of protein metabolic process	negative regulation of mitosis	macromolecule catabolic process
5.61573	0.064072	6.35796	0.134087	1.67	Up	0.0378276	0.455195	INF2	64423	Inverted formin, FH2 and WH2 domain containing	Hs.24956	64423	INF2	14	Biological Process:	cellular component organization	actin cytoskeleton organization	cellular component organization at cellular level	actin filament-based process	cellular component organization or biogenesis at cellular level	cellular component organization or biogenesis	cytoskeleton organization	cellular process	organelle organization	Molecular Function:	actin binding	binding	Rho GTPase binding	cytoskeletal protein binding	GTPase binding	small GTPase binding	protein binding	enzyme binding	Ras GTPase binding	Cellular Component:	nucleus	cytoplasm	endoplasmic reticulum	perinuclear region of cytoplasm	intracellular membrane-bounded organelle	intracellular organelle	intracellular part	intracellular	membrane-bounded organelle	organelle	cell part	all	cytoplasmic part	cell
2.64643	0.033372	3.38553	0.030987	1.67	Up	0.0037749	0.455195	ZNF275	10838	Zinc finger protein 275	Hs.348963	10838	ZNF275	X	Molecular Function:	DNA binding	zinc ion binding	metal ion binding	cation binding	ion binding	binding	transition metal ion binding	nucleic acid binding	Cellular Component:	intracellular	nucleus	intracellular membrane-bounded organelle	intracellular organelle	intracellular part	membrane-bounded organelle	organelle	all	cell part	cellular_component	cell
2.64643	0.033372	3.38553	0.030987	1.67	Up	0.0037749	0.455195	FAM128B	80097	Family with sequence similarity 128, member B	Hs.469925	80097	FAM128B	2	Molecular Function:	protein binding	binding	Cellular Component:	cytoplasm	centrosome	spindle	cytoskeleton	gamma-tubulin ring complex	intracellular organelle	intracellular part	non-membrane-bounded organelle	all	microtubule organizing center	cytoplasmic part	cell	cytoskeletal part	intracellular	organelle	protein complex	cell part	microtubule cytoskeleton	intracellular non-membrane-bounded organelle	microtubule organizing center part	gamma-tubulin complex	gamma-tubulin large complex	intracellular organelle part	macromolecular complex	cellular_component	organelle part
4.95378	0.118334	5.68599	0.047073	1.66	Up	0.0289453	0.455195	SATB2	23314	SATB homeobox 2	Hs.516617	23314	SATB2	2	Biological Process:	negative regulation of transcription from RNA polymerase II promoter	neuron migration	osteoblast development	chromatin remodeling	regulation of transcription, DNA-dependent	multicellular organismal development	embryonic pattern specification	positive regulation of transcription from RNA polymerase II promoter	embryonic skeletal system morphogenesis	cartilage development	palate development	embryonic skeletal system development	cell differentiation	negative regulation of gene expression	positive regulation of cellular process	negative regulation of cellular metabolic process	negative regulation of transcription, DNA-dependent	multicellular organismal process	cellular process	anatomical structure development	chordate embryonic development	positive regulation of nucleobase, nucleoside, nucleotide and nucleic acid metabolic process	negative regulation of biological process	positive regulation of biosynthetic process	negative regulation of biosynthetic process	negative regulation of macromolecule metabolic process	regulation of nucleobase, nucleoside, nucleotide and nucleic acid metabolic process	biological regulation	cellular component organization or biogenesis	cell migration	embryonic morphogenesis	transcription from RNA polymerase II promoter	embryo development ending in birth or egg hatching	embryonic organ development
3.84259	0.007138	4.57479	0.158269	1.66	Up	0.0437673	0.455195	LETMD1	25875	LETM1 domain containing 1	Hs.655272	25875	LETMD1	12	Molecular Function:	protein binding	binding	Cellular Component:	mitochondrion	mitochondrial outer membrane	membrane	integral to membrane	organelle outer membrane	intracellular organelle	intracellular part	membrane-bounded organelle	all	membrane part	intrinsic to membrane	mitochondrial envelope	cytoplasmic part	organelle envelope	mitochondrial part	mitochondrial membrane	envelope	cell	intracellular membrane-bounded organelle	outer membrane	intracellular	organelle	cell part	cytoplasm	organelle membrane	intracellular organelle part	cellular_component	organelle part
4.24463	0.105395	3.51705	0.10053	1.66	Down	0.0378164	0.455195	TMEM138	51524	Transmembrane protein 138	Hs.406530	51524	TMEM138	11	Cellular Component:	membrane	integral to membrane	intrinsic to membrane	cell	all	cellular_component	cell part	membrane part
4.97791	0.050183	4.25402	0.10053	1.65	Down	0.0232547	0.455195	MARCKS	4082	Myristoylated alanine-rich protein kinase C substrate	Hs.519909	4082	MARCKS	6	Biological Process:	energy reserve metabolic process	regulation of insulin secretion	oxidation-reduction process	establishment of localization in cell	regulation of cellular localization	regulation of localization	cell communication	cellular process	regulation of hormone secretion	signaling	regulation of peptide transport	regulation of secretion	biological regulation	regulation of cellular process	regulation of biological process	regulation of peptide secretion	signal release	regulation of hormone levels	peptide transport	cell-cell signaling	regulation of biological quality	secretion	peptide secretion	energy derivation by oxidation of organic compounds	regulation of signaling	insulin secretion	transport	regulation of peptide hormone secretion	cellular localization	cellular metabolic process	regulation of cell communication	regulation of transport	generation of precursor metabolites and energy	hormone secretion
4.41859	0.068567	5.14102	0.139532	1.65	Up	0.0433251	0.455195	CIAO1	9391	Cytosolic iron-sulfur protein assembly 1 homolog (S. cerevisiae)	Hs.12109	9391	CIAO1	2	Biological Process:	regulation of transcription from RNA polymerase II promoter	chromosome segregation	positive regulation of cell proliferation	iron-sulfur cluster assembly	cofactor biosynthetic process	cofactor metabolic process	positive regulation of cellular process	nitrogen compound metabolic process	positive regulation of biological process	regulation of macromolecule metabolic process	cellular process	nucleic acid metabolic process	cellular macromolecule biosynthetic process	macromolecule metabolic process	regulation of nucleobase, nucleoside, nucleotide and nucleic acid metabolic process	gene expression	metallo-sulfur cluster assembly	nucleobase, nucleoside, nucleotide and nucleic acid metabolic process	biological regulation	regulation of biological process	regulation of cellular process	cellular macromolecule metabolic process	regulation of nitrogen compound metabolic process	regulation of cellular metabolic process	regulation of cell proliferation	transcription from RNA polymerase II promoter	cellular biosynthetic process	biosynthetic process	transcription, DNA-dependent	regulation of biosynthetic process	regulation of cellular macromolecule biosynthetic process	cellular nitrogen compound metabolic process	cellular metabolic process	RNA metabolic process
5.15946	0.043903	5.8795	0.039524	1.65	Up	0.00666353	0.455195	KIAA1602	57701	KIAA1602	Hs.143067	57701	KIAA1602	12
5.09987	0.098145	4.38553	0.030987	1.64	Down	0.0201336	0.455195	HK2	3099	Hexokinase 2	Hs.406266	3099	HK2	2	Biological Process:	carbohydrate metabolic process	glycolysis	lactation	apoptotic mitochondrial changes	hexose transport	glucose transport	carbohydrate phosphorylation	glucose 6-phosphate metabolic process	transmembrane transport	multicellular organism reproduction	reproduction	developmental process	apoptosis	organelle organization	multicellular organismal process	cellular process	anatomical structure development	cell death	multicellular organismal reproductive process	glucose metabolic process	biological regulation	monosaccharide metabolic process	reproductive process	cellular component organization or biogenesis	system development	monosaccharide catabolic process	mitochondrion organization	programmed cell death	phosphorus metabolic process	regulation of biological quality	cellular carbohydrate metabolic process	secretion	hexose metabolic process	cellular component organization or biogenesis at cellular level
2.64643	0.033372	1.93209	0.10053	1.64	Down	0.0212882	0.455195	LOC440297	440297	Chondroitin sulfate proteoglycan 4 pseudogene	Hs.498322	440297	LOC440297	15
2.64643	0.033372	1.93209	0.10053	1.64	Down	0.0212882	0.455195	CCDC132	55610	Coiled-coil domain containing 132	Hs.222282	55610	CCDC132	7
2.64643	0.033372	1.93209	0.10053	1.64	Down	0.0212882	0.455195	CDKN2AIP	55602	CDKN2A interacting protein	Hs.699392	55602	CDKN2AIP	4	Biological Process:	positive regulation of signal transduction	negative regulation of cell growth	regulation of protein stability	regulation of signal transduction	positive regulation of cellular process	positive regulation of biological process	regulation of macromolecule metabolic process	cell communication	cellular process	negative regulation of cellular process	regulation of cellular component size	negative regulation of cell size	regulation of cellular component organization	signaling	macromolecule metabolic process	negative regulation of biological process	gene expression	positive regulation of signaling	regulation of growth	biological regulation	regulation of biological process	regulation of cellular process	cellular component organization or biogenesis	regulation of biological quality	negative regulation of growth	response to stimulus	cellular component organization	positive regulation of cell communication	regulation of signaling	regulation of cell growth	regulation of cell communication	posttranscriptional regulation of gene expression	regulation of metabolic process	regulation of response to stimulus
2.64643	0.033372	1.93209	0.10053	1.64	Down	0.0212882	0.455195	TCEAL3	85012	Transcription elongation factor A (SII)-like 3	Hs.311776	85012	TCEAL3	X	Cellular Component:	nucleus	intracellular membrane-bounded organelle	intracellular organelle	intracellular part	intracellular	membrane-bounded organelle	organelle	cell part	all	cell	cellular_component
2.64643	0.033372	1.93209	0.10053	1.64	Down	0.0212882	0.455195	C1orf86	199990	Chromosome 1 open reading frame 86	Hs.107101	199990	C1orf86	1
2.64643	0.033372	1.93209	0.10053	1.64	Down	0.0212882	0.455195	100507081	100507081	hypothetical LOC100507081	-	100507081	-	-
2.64643	0.033372	1.93209	0.10053	1.64	Down	0.0212882	0.455195	ATG16L2	89849	ATG16 autophagy related 16-like 2 (S. cerevisiae)	Hs.653186	89849	ATG16L2	11	Biological Process:	autophagy	protein transport	establishment of protein localization	transport	cellular catabolic process	establishment of localization	cellular metabolic process	macromolecule localization	cellular process	protein localization	catabolic process	localization	metabolic process	Molecular Function:	protein binding	binding	Cellular Component:	cytoplasm	intracellular part	intracellular	cell	all	cellular_component	cell part
2.64643	0.033372	1.93209	0.10053	1.64	Down	0.0212882	0.455195	GGCX	2677	Gamma-glutamyl carboxylase	Hs.77719	2677	GGCX	2	Biological Process:	protein modification process	blood coagulation	embryo development	peptidyl-glutamic acid carboxylation	response to vitamin K	post-translational protein modification	cellular protein metabolic process	cellular metabolic process	developmental process	wound healing	response to external stimulus	response to wounding	response to extracellular stimulus	multicellular organismal process	cellular process	macromolecule metabolic process	primary metabolic process	response to nutrient	biological regulation	metabolic process	response to vitamin	multicellular organismal development	response to chemical stimulus	response to nutrient levels	peptidyl-amino acid modification	protein metabolic process	cellular macromolecule metabolic process	peptidyl-glutamic acid modification	hemostasis	regulation of biological quality	response to stress	response to stimulus	protein carboxylation	macromolecule modification
2.64643	0.033372	1.93209	0.10053	1.64	Down	0.0212882	0.455195	C9orf130	100128782	Chromosome 9 open reading frame 130	Hs.494549	100128782	C9orf130	9
2.64643	0.033372	1.93209	0.10053	1.64	Down	0.0212882	0.455195	ASB7	140460	Ankyrin repeat and SOCS box-containing 7	Hs.31845	140460	ASB7	15	Biological Process:	intracellular signal transduction	response to stimulus	cellular response to stimulus	signal transduction	regulation of biological process	regulation of cellular process	signaling	biological regulation	cellular process
2.64643	0.033372	1.93209	0.10053	1.64	Down	0.0212882	0.455195	KCTD13	253980	Potassium channel tetramerisation domain containing 13	Hs.534590	253980	KCTD13	16	Biological Process:	DNA replication	potassium ion transport	cell migration	protein ubiquitination	negative regulation of Rho protein signal transduction	stress fiber assembly	proteasomal ubiquitin-dependent protein catabolic process	Ras protein signal transduction	modification-dependent macromolecule catabolic process	cellular process	actin filament organization	signaling	negative regulation of biological process	biological regulation	negative regulation of small GTPase mediated signal transduction	intracellular signal transduction	cellular component organization or biogenesis	monovalent inorganic cation transport	protein catabolic process	response to stimulus	cellular biosynthetic process	macromolecule catabolic process	biosynthetic process	locomotion	DNA metabolic process	cellular component organization at cellular level	transport	ion transport	actin cytoskeleton organization	regulation of Ras protein signal transduction	actin filament bundle assembly	cytoskeleton organization	regulation of small GTPase mediated signal transduction	cellular protein catabolic process
2.64643	0.033372	1.93209	0.10053	1.64	Down	0.0212882	0.455195	CREB3	10488	CAMP responsive element binding protein 3	Hs.522110	10488	CREB3	9	Biological Process:	transcription, DNA-dependent	regulation of transcription, DNA-dependent	chemotaxis	reactivation of latent virus	positive regulation of cell migration	regulation of cell proliferation	interspecies interaction between organisms	negative regulation of cell cycle	induction of positive chemotaxis	positive regulation of calcium ion transport	regulation of response to external stimulus	taxis	reproduction	positive regulation of cellular process	regulation of localization	positive regulation of chemotaxis	cellular process	regulation of locomotion	negative regulation of biological process	regulation of nucleobase, nucleoside, nucleotide and nucleic acid metabolic process	biological regulation	regulation of metal ion transport	reproductive process	cell migration	regulation of chemotaxis	regulation of behavior	response to stimulus	cellular biosynthetic process	positive chemotaxis	biosynthetic process	locomotion	regulation of biosynthetic process	regulation of cellular macromolecule biosynthetic process	transport
2.64643	0.033372	1.93209	0.10053	1.64	Down	0.0212882	0.455195	CNIH4	29097	Cornichon homolog 4 (Drosophila)	Hs.445890	29097	CNIH4	1	Biological Process:	intracellular signal transduction	response to stimulus	cellular response to stimulus	signal transduction	regulation of biological process	regulation of cellular process	signaling	biological regulation	cellular process	Molecular Function:	protein binding	binding	Cellular Component:	endoplasmic reticulum	membrane	integral to membrane	intracellular membrane-bounded organelle	intracellular organelle	intracellular part	intracellular	membrane-bounded organelle	organelle	cell part	all	membrane part	cytoplasm	intrinsic to membrane	cytoplasmic part	cell	cellular_component
2.64643	0.033372	1.93209	0.10053	1.64	Down	0.0212882	0.455195	100507047	100507047	hypothetical LOC100507047	-	100507047	-	-
2.64643	0.033372	1.93209	0.10053	1.64	Down	0.0212882	0.455195	PSMB3	5691	Proteasome (prosome, macropain) subunit, beta type, 3	Hs.82793	5691	PSMB3	17	Biological Process:	cell cycle checkpoint	G1/S transition of mitotic cell cycle	S phase of mitotic cell cycle	M/G1 transition of mitotic cell cycle	mitotic cell cycle	regulation of cellular amino acid metabolic process	apoptosis	DNA damage response, signal transduction by p53 class mediator resulting in cell cycle arrest	viral reproduction	RNA metabolic process	mRNA metabolic process	anaphase-promoting complex-dependent proteasomal ubiquitin-dependent protein catabolic process	cellular nitrogen compound metabolic process	regulation of apoptosis	interspecies interaction between organisms	negative regulation of ubiquitin-protein ligase activity involved in mitotic cell cycle	positive regulation of ubiquitin-protein ligase activity involved in mitotic cell cycle	regulation of ubiquitin-protein ligase activity involved in mitotic cell cycle	proteolysis involved in cellular protein catabolic process	negative regulation of cellular metabolic process	positive regulation of cellular process	positive regulation of protein ubiquitination	cell death	biological regulation	intracellular signal transduction	proteasomal ubiquitin-dependent protein catabolic process	positive regulation of catalytic activity	negative regulation of protein modification process	signal transduction involved in DNA integrity checkpoint	positive regulation of protein metabolic process	response to stimulus	macromolecule catabolic process	cell cycle arrest	G1/S transition checkpoint
2.64643	0.033372	1.93209	0.10053	1.64	Down	0.0212882	0.455195	56109	56109	protocadherin gamma subfamily A, 6	-	56109	-	-	Biological Process:	cell adhesion	homophilic cell adhesion	cell-cell adhesion	biological adhesion	cellular process	Molecular Function:	calcium ion binding	cation binding	ion binding	binding	metal ion binding	Cellular Component:	plasma membrane	integral to membrane	intrinsic to membrane	cell periphery	cell	all	cellular_component	cell part	membrane	membrane part
2.64643	0.033372	1.93209	0.10053	1.64	Down	0.0212882	0.455195	UBTD2	92181	Ubiquitin domain containing 2	Hs.131570	92181	UBTD2	5	Cellular Component:	cytoplasm	intracellular part	intracellular	cell	all	cellular_component	cell part
3.64643	0.033372	2.93209	0.10053	1.64	Down	0.0212882	0.455195	PON2	5445	Paraoxonase 2	Hs.719159	5445	PON2	7	Biological Process:	response to oxidative stress	aromatic compound catabolic process	response to chemical stimulus	response to stimulus	cellular catabolic process	cellular metabolic process	catabolic process	metabolic process	cellular process	cellular aromatic compound metabolic process	response to stress	Molecular Function:	arylesterase activity	hydrolase activity	identical protein binding	metal ion binding	protein binding	hydrolase activity, acting on ester bonds	cation binding	ion binding	binding	catalytic activity	carboxylesterase activity	Cellular Component:	extracellular region	nucleus	mitochondrion	lysosome	microsome	plasma membrane	intracellular organelle	intracellular part	membrane-bounded organelle	insoluble fraction
3.64643	0.033372	2.93209	0.10053	1.64	Down	0.0212882	0.455195	XIAP	331	X-linked inhibitor of apoptosis	Hs.356076	331	XIAP	X	Biological Process:	apoptosis	anti-apoptosis	response to DNA damage stimulus	induction of apoptosis by intracellular signals	cellular response to stress	positive regulation of cellular process	positive regulation of programmed cell death	positive regulation of apoptosis	positive regulation of biological process	induction of programmed cell death	positive regulation of cell death	induction of apoptosis	cellular process	negative regulation of cellular process	cell death	regulation of programmed cell death	negative regulation of biological process	biological regulation	negative regulation of cell death	death	regulation of cell death	regulation of cellular process	regulation of biological process	programmed cell death	regulation of apoptosis	negative regulation of programmed cell death	response to stress	cellular response to stimulus	response to stimulus	negative regulation of apoptosis	Molecular Function:	protein binding	zinc ion binding	ligase activity
5.16863	0.029394	5.8795	0.039524	1.64	Up	0.00476666	0.455195	RAB3D	9545	RAB3D, member RAS oncogene family	Hs.655274	9545	RAB3D	19	Biological Process:	GTP catabolic process	small GTPase mediated signal transduction	protein transport	regulation of exocytosis	peptidyl-cysteine methylation	establishment of localization in cell	ribonucleotide metabolic process	regulation of localization	purine nucleotide catabolic process	cellular process	protein methylation	signaling	ribonucleoside triphosphate metabolic process	biological regulation	intracellular signal transduction	peptidyl-amino acid modification	response to stimulus	vesicle-mediated transport	nucleoside phosphate metabolic process	protein localization	nucleobase, nucleoside and nucleotide catabolic process	purine nucleoside triphosphate catabolic process	transport	purine nucleotide metabolic process	ribonucleoside triphosphate catabolic process	purine ribonucleoside triphosphate catabolic process	regulation of transport	macromolecule methylation	heterocycle metabolic process	nucleotide catabolic process	small molecule metabolic process	protein metabolic process	nucleotide metabolic process	secretion by cell
3.01491	0.013183	3.72457	0.106988	1.64	Up	0.0223048	0.455195	TOX	9760	Thymocyte selection-associated high mobility group box	Hs.491805	9760	TOX	8	Molecular Function:	DNA binding	binding	nucleic acid binding	Cellular Component:	nucleus	intracellular membrane-bounded organelle	intracellular organelle	intracellular part	intracellular	membrane-bounded organelle	organelle	cell part	all	cell	cellular_component
6.2806	0.043055	5.57479	0.042792	1.63	Down	0.00731561	0.455195	DCTN4	51164	Dynactin 4 (p62)	Hs.675564	51164	DCTN4	5	Molecular Function:	protein binding	protein N-terminus binding	binding	Cellular Component:	nucleus	cytoplasm	centrosome	cytoskeleton	intracellular organelle	intracellular part	membrane-bounded organelle	non-membrane-bounded organelle	all	microtubule organizing center	cytoplasmic part	cell	intracellular membrane-bounded organelle	cytoskeletal part	intracellular	organelle	cell part	microtubule cytoskeleton	intracellular non-membrane-bounded organelle	intracellular organelle part	cellular_component	organelle part
4.55011	0.062951	5.25402	0.10053	1.63	Up	0.0272396	0.455195	C2orf29	55571	Chromosome 2 open reading frame 29	Hs.715598	55571	C2orf29	2	Biological Process:	nuclear-transcribed mRNA catabolic process, deadenylation-dependent decay	nuclear-transcribed mRNA poly(A) tail shortening	cell proliferation	RNA metabolic process	mRNA metabolic process	mRNA 3'-end processing	nitrogen compound metabolic process	cellular metabolic process	cellular macromolecule catabolic process	cellular process	RNA 3'-end processing	nucleic acid metabolic process	macromolecule metabolic process	gene expression	catabolic process	primary metabolic process	nucleobase, nucleoside, nucleotide and nucleic acid metabolic process	metabolic process	RNA processing	nuclear-transcribed mRNA catabolic process	mRNA catabolic process	cellular catabolic process	cellular macromolecule metabolic process	mRNA processing	RNA catabolic process	macromolecule catabolic process	cellular nitrogen compound metabolic process	Molecular Function:	molecular_function	all	Cellular Component:	cellular_component	cytosol	cytoplasmic part
3.41859	0.068567	2.72457	0.106988	1.62	Down	0.0319283	0.455195	TXNDC15	79770	Thioredoxin domain containing 15	Hs.696335	79770	TXNDC15	5	Biological Process:	cell redox homeostasis	regulation of biological process	regulation of cellular process	homeostatic process	cellular homeostasis	biological regulation	regulation of biological quality	cellular process	Cellular Component:	membrane	integral to membrane	intrinsic to membrane	cell	all	cellular_component	cell part	membrane part
3.41859	0.068567	2.72457	0.106988	1.62	Down	0.0319283	0.455195	CCDC113	29070	Coiled-coil domain containing 113	Hs.11614	29070	CCDC113	16	Cellular Component:	protein complex	all	cellular_component	macromolecular complex
3.41859	0.068567	2.72457	0.106988	1.62	Down	0.0319283	0.455195	MCCC2	64087	Methylcrotonoyl-Coenzyme A carboxylase 2 (beta)	Hs.604789	64087	MCCC2	5	Biological Process:	leucine catabolic process	branched chain family amino acid catabolic process	coenzyme A metabolic process	cellular nitrogen compound metabolic process	carboxylic acid metabolic process	cofactor metabolic process	nitrogen compound metabolic process	organic acid metabolic process	cellular process	nucleobase, nucleoside, nucleotide and nucleic acid metabolic process	leucine metabolic process	coenzyme metabolic process	branched chain family amino acid metabolic process	cellular amine metabolic process	amine metabolic process	nucleoside phosphate metabolic process	purine ribonucleoside metabolic process	small molecule catabolic process	amine catabolic process	cellular metabolic process	cellular amino acid catabolic process	nucleobase, nucleoside and nucleotide metabolic process	ribonucleoside metabolic process	carboxylic acid catabolic process	cellular ketone metabolic process	primary metabolic process	catabolic process	heterocycle metabolic process	metabolic process	purine nucleoside metabolic process	organic acid catabolic process	small molecule metabolic process	cellular catabolic process	purine-containing compound metabolic process
5.62353	0.01047	4.93209	0.10053	1.61	Down	0.020707	0.455195	LOC150776	150776	Sphingomyelin phosphodiesterase 4, neutral membrane pseudogene	Hs.535622	150776	LOC150776	2
4.23139	0.033372	4.92073	0.080755	1.61	Up	0.0156903	0.455195	SHC1	6464	SHC (Src homology 2 domain containing) transforming protein 1	Hs.433795	6464	SHC1	1	Biological Process:	MAPKKK cascade	activation of MAPK activity	epidermal growth factor receptor signaling pathway	regulation of epidermal growth factor receptor activity	Ras protein signal transduction	blood coagulation	positive regulation of cell proliferation	insulin receptor signaling pathway	fibroblast growth factor receptor signaling pathway	intracellular signal transduction	regulation of growth	positive regulation of DNA replication	nerve growth factor receptor signaling pathway	leukocyte migration	positive regulation of cellular process	positive regulation of transferase activity	enzyme linked receptor protein signaling pathway	positive regulation of DNA metabolic process	multicellular organismal process	regulation of phosphorylation	cellular process	response to endogenous stimulus	positive regulation of nucleobase, nucleoside, nucleotide and nucleic acid metabolic process	signaling	positive regulation of biosynthetic process	regulation of nucleobase, nucleoside, nucleotide and nucleic acid metabolic process	biological regulation	cell surface receptor linked signaling pathway	cell migration	positive regulation of catalytic activity	regulation of cell proliferation	regulation of biological quality	cellular biosynthetic process	response to stimulus
3.14643	0.118334	3.83577	0.004208	1.61	Up	0.0282611	0.455195	NUP107	57122	Nucleoporin 107kDa	Hs.524574	57122	NUP107	12	Biological Process:	M phase of mitotic cell cycle	mitotic prometaphase	mitotic cell cycle	carbohydrate metabolic process	mRNA export from nucleus	hexose transport	regulation of glucose transport	protein transport	glucose transport	viral reproduction	transmembrane transport	establishment of localization in cell	intracellular transport	regulation of localization	organelle organization	cellular process	RNA localization	biological regulation	regulation of biological process	nuclear transport	nucleic acid transport	RNA export from nucleus	cell cycle phase	cellular component organization or biogenesis	macromolecule localization	protein localization	nucleobase, nucleoside, nucleotide and nucleic acid transport	cellular component organization or biogenesis at cellular level	RNA transport	cell cycle	cellular component organization	establishment of protein localization	cellular component organization at cellular level	transport
5.90033	0.064877	5.21702	0.06353	1.61	Down	0.0172042	0.455195	MED24	9862	Mediator complex subunit 24	Hs.462983	9862	MED24	17	Biological Process:	regulation of transcription, DNA-dependent	transcription initiation from RNA polymerase II promoter	gene expression	steroid hormone receptor signaling pathway	androgen receptor signaling pathway	nitrogen compound metabolic process	regulation of macromolecule metabolic process	cellular process	nucleic acid metabolic process	cellular macromolecule biosynthetic process	signaling	macromolecule metabolic process	regulation of nucleobase, nucleoside, nucleotide and nucleic acid metabolic process	nucleobase, nucleoside, nucleotide and nucleic acid metabolic process	biological regulation	regulation of biological process	regulation of cellular process	cellular macromolecule metabolic process	regulation of nitrogen compound metabolic process	intracellular receptor mediated signaling pathway	regulation of cellular metabolic process	transcription from RNA polymerase II promoter	response to stimulus	cellular biosynthetic process	biosynthetic process	transcription, DNA-dependent	regulation of biosynthetic process	regulation of cellular macromolecule biosynthetic process	cellular nitrogen compound metabolic process	cellular metabolic process	RNA metabolic process	regulation of transcription	regulation of cellular biosynthetic process	regulation of metabolic process
3.41859	0.068567	4.09305	0.060434	1.6	Up	0.0178728	0.455195	RNASEH2A	10535	Ribonuclease H2, subunit A	Hs.532851	10535	RNASEH2A	19	Biological Process:	DNA replication	RNA catabolic process	nitrogen compound metabolic process	cellular metabolic process	cellular macromolecule catabolic process	RNA metabolic process	cellular process	cellular macromolecule biosynthetic process	nucleic acid metabolic process	macromolecule metabolic process	catabolic process	primary metabolic process	metabolic process	nucleobase, nucleoside, nucleotide and nucleic acid metabolic process	cellular catabolic process	cellular macromolecule metabolic process	cellular biosynthetic process	macromolecule catabolic process	biosynthetic process	cellular nitrogen compound metabolic process	DNA metabolic process	macromolecule biosynthetic process	Molecular Function:	RNA binding	endonuclease activity	ribonuclease H activity	ribonuclease activity	hydrolase activity	metal ion binding	cation binding	endonuclease activity, active with either ribo- or deoxyribonucleic acids and producing 5'-phosphomonoesters	endoribonuclease activity	binding	catalytic activity
5.60586	0.118334	4.93209	0.10053	1.6	Down	0.0492199	0.455195	XPR1	9213	Xenotropic and polytropic retrovirus receptor	Hs.227656	9213	XPR1	1	Biological Process:	G-protein coupled receptor protein signaling pathway	response to virus	cell surface receptor linked signaling pathway	regulation of biological process	regulation of cellular process	multi-organism process	response to biotic stimulus	cellular process	signal transduction	cellular response to stimulus	response to stimulus	response to other organism	signaling	biological regulation	Molecular Function:	receptor activity	transmembrane receptor activity	G-protein coupled receptor activity	molecular transducer activity	signal transducer activity	Cellular Component:	plasma membrane	integral to plasma membrane	plasma membrane part	all	cell part	membrane part	cell periphery	intrinsic to membrane	integral to membrane	intrinsic to plasma membrane	membrane	cellular_component	cell
5.19016	0.074603	5.86108	0.029521	1.59	Up	0.0140009	0.455195	WHSC1L1	54904	Wolf-Hirschhorn syndrome candidate 1-like 1	Hs.700599	54904	WHSC1L1	8	Biological Process:	cell growth	chromatin modification	histone methylation	cell differentiation	histone lysine methylation	protein alkylation	chromatin organization	developmental process	organelle organization	cellular process	regulation of cellular component size	protein modification process	protein methylation	macromolecule metabolic process	biological regulation	cellular macromolecule metabolic process	cellular component organization or biogenesis	regulation of biological quality	chromosome organization	cellular component organization or biogenesis at cellular level	cellular component organization	histone modification	cellular component organization at cellular level	cellular metabolic process	growth	macromolecule methylation	primary metabolic process	methylation	regulation of anatomical structure size	metabolic process	small molecule metabolic process	protein metabolic process	cellular developmental process	covalent chromatin modification
6.07955	0.077824	6.7454	0.040355	1.59	Up	0.0168962	0.455195	C2orf18	54978	Chromosome 2 open reading frame 18	Hs.516034	54978	C2orf18	2	Cellular Component:	lysosomal membrane	membrane	integral to membrane	intracellular organelle	intracellular part	membrane-bounded organelle	all	membrane part	intrinsic to membrane	cytoplasmic part	cell	lysosome	intracellular membrane-bounded organelle	vacuolar membrane	intracellular	organelle	vacuole	cell part	cytoplasm	lytic vacuole	organelle membrane	vacuolar part	intracellular organelle part	cellular_component	organelle part
6.14361	0.028048	5.47847	0.053531	1.59	Down	0.0081545	0.455195	100134938	100134938	uroplakin 3B-like	-	100134938	-	-	Cellular Component:	membrane	integral to membrane	intrinsic to membrane	cell	all	cellular_component	cell part	membrane part
3.64643	0.033372	4.30953	0.106988	1.58	Up	0.0273966	0.455195	RHOQ	23433	Ras homolog gene family, member Q	Hs.709193	23433	RHOQ	2	Biological Process:	GTP catabolic process	small GTPase mediated signal transduction	insulin receptor signaling pathway	regulation of cell shape	positive regulation of gene-specific transcription from RNA polymerase II promoter	cortical actin cytoskeleton organization	cellular response to insulin stimulus	regulation of actin cytoskeleton organization	positive regulation of glucose import	regulation of small GTPase mediated signal transduction	positive regulation of filopodium assembly	negative regulation of establishment of protein localization in plasma membrane	positive regulation of cellular process	regulation of establishment of protein localization in plasma membrane	positive regulation of cellular component organization	regulation of cellular component organization	regulation of nucleobase, nucleoside, nucleotide and nucleic acid metabolic process	ribonucleoside triphosphate metabolic process	biological regulation	intracellular signal transduction	cellular component organization or biogenesis	negative regulation of cellular component organization	regulation of cytoskeleton organization	transcription from RNA polymerase II promoter	regulation of biological quality	regulation of glucose import	cellular biosynthetic process	response to stimulus	nucleoside phosphate metabolic process	biosynthetic process	transcription, DNA-dependent	regulation of cellular macromolecule biosynthetic process	cellular component organization at cellular level	regulation of cellular component biogenesis
5.95501	0.027281	6.60701	0.082534	1.57	Up	0.0173146	0.455195	M6PRBP1	10226	Mannose-6-phosphate receptor binding protein 1	Hs.140452	10226	M6PRBP1	19	Biological Process:	vesicle-mediated transport	transport	establishment of localization	localization	cellular process	Molecular Function:	protein binding	binding	Cellular Component:	cytoplasm	endosome	Golgi apparatus	lipid particle	endosome membrane	membrane	intracellular membrane-bounded organelle	intracellular organelle	intracellular part	membrane-bounded organelle	intracellular	organelle	all	cell part	organelle membrane	cytoplasmic part	endosomal part	intracellular organelle part	cellular_component	cell	organelle part
4.65761	0.070921	5.30953	0.106988	1.57	Up	0.0366501	0.455195	TTBK2	146057	Tau tubulin kinase 2	Hs.659846	146057	TTBK2	15	Biological Process:	protein phosphorylation	cell death	phosphate metabolic process	cellular metabolic process	cellular macromolecule metabolic process	protein metabolic process	phosphorus metabolic process	phosphorylation	cellular process	protein modification process	cellular protein metabolic process	macromolecule metabolic process	primary metabolic process	macromolecule modification	metabolic process	death	Molecular Function:	nucleotide binding	protein serine/threonine kinase activity	ATP binding	transferase activity	purine ribonucleoside triphosphate binding	purine nucleotide binding	binding	protein kinase activity	phosphotransferase activity, alcohol group as acceptor	catalytic activity	transferase activity, transferring phosphorus-containing groups	adenyl ribonucleotide binding	ribonucleotide binding	adenyl nucleotide binding	purine ribonucleotide binding	kinase activity
4.82813	0.099597	4.17802	0.024529	1.57	Down	0.0240008	0.455195	MCM5	4174	Minichromosome maintenance complex component 5	Hs.517582	4174	MCM5	22	Biological Process:	cell cycle checkpoint	G1/S transition of mitotic cell cycle	S phase of mitotic cell cycle	M/G1 transition of mitotic cell cycle	mitotic cell cycle	DNA replication	DNA-dependent DNA replication initiation	DNA strand elongation involved in DNA replication	nitrogen compound metabolic process	cellular process	negative regulation of cellular process	cellular macromolecule biosynthetic process	nucleic acid metabolic process	interphase of mitotic cell cycle	macromolecule metabolic process	negative regulation of biological process	nucleobase, nucleoside, nucleotide and nucleic acid metabolic process	biological regulation	DNA-dependent DNA replication	DNA strand elongation	regulation of cellular process	regulation of biological process	cell cycle phase	cellular macromolecule metabolic process	regulation of cell cycle arrest	negative regulation of cell cycle	cellular biosynthetic process	biosynthetic process	cell cycle	cellular nitrogen compound metabolic process	DNA metabolic process	interphase	cellular metabolic process	cell cycle arrest
6.723	0.112456	7.37284	0.073431	1.57	Up	0.0401597	0.455195	ELF4	2000	E74-like factor 4 (ets domain transcription factor)	Hs.271940	2000	ELF4	X	Biological Process:	natural killer cell proliferation	NK T cell proliferation	transcription, DNA-dependent	regulation of transcription, DNA-dependent	positive regulation of transcription from RNA polymerase II promoter	positive regulation of cellular process	alpha-beta T cell activation	cellular process	positive regulation of nucleobase, nucleoside, nucleotide and nucleic acid metabolic process	positive regulation of biosynthetic process	regulation of nucleobase, nucleoside, nucleotide and nucleic acid metabolic process	biological regulation	leukocyte activation	transcription from RNA polymerase II promoter	positive regulation of transcription, DNA-dependent	cellular biosynthetic process	lymphocyte proliferation	biosynthetic process	regulation of biosynthetic process	regulation of cellular macromolecule biosynthetic process	RNA metabolic process	regulation of metabolic process	positive regulation of transcription	positive regulation of RNA metabolic process	positive regulation of nitrogen compound metabolic process	mononuclear cell proliferation	transcription	positive regulation of cellular metabolic process	cell proliferation	RNA biosynthetic process	lymphocyte activation	nitrogen compound metabolic process	positive regulation of biological process	positive regulation of metabolic process
6.08366	0.055569	5.44327	0.088725	1.56	Down	0.0256996	0.455195	SLC39A14	23516	Solute carrier family 39 (zinc transporter), member 14	Hs.491232	23516	SLC39A14	8	Biological Process:	ion transport	transmembrane transport	zinc ion transmembrane transport	transport	cation transport	transition metal ion transport	zinc ion transport	establishment of localization	divalent inorganic cation transport	ion transmembrane transport	cellular process	divalent metal ion transport	localization	metal ion transport	Molecular Function:	zinc ion transmembrane transporter activity	metal ion transmembrane transporter activity	cation transmembrane transporter activity	substrate-specific transmembrane transporter activity	substrate-specific transporter activity	divalent inorganic cation transmembrane transporter activity	transporter activity	ion transmembrane transporter activity	inorganic cation transmembrane transporter activity	transition metal ion transmembrane transporter activity	transmembrane transporter activity	Cellular Component:	endoplasmic reticulum	Golgi apparatus	plasma membrane	integral to membrane	lamellipodium	intracellular organelle	intracellular part
6.4234	0.037757	7.06078	0.141761	1.56	Up	0.0491073	0.455195	AKAP12	9590	A kinase (PRKA) anchor protein 12	Hs.371240	9590	AKAP12	6	Biological Process:	protein targeting	signal transduction	G-protein coupled receptor protein signaling pathway	positive regulation of protein kinase A signaling cascade	positive regulation of cAMP biosynthetic process	positive regulation of cellular process	establishment of localization in cell	intracellular transport	cellular process	intracellular protein transport	positive regulation of nucleobase, nucleoside, nucleotide and nucleic acid metabolic process	signaling	positive regulation of biosynthetic process	regulation of nucleobase, nucleoside, nucleotide and nucleic acid metabolic process	positive regulation of signaling	biological regulation	intracellular signal transduction	cell surface receptor linked signaling pathway	positive regulation of intracellular protein kinase cascade	regulation of cyclic nucleotide biosynthetic process	cellular biosynthetic process	response to stimulus	regulation of cAMP biosynthetic process	nucleoside phosphate metabolic process	protein localization	biosynthetic process	regulation of biosynthetic process	positive regulation of cell communication	nucleobase, nucleoside, nucleotide and nucleic acid biosynthetic process	nucleoside monophosphate metabolic process	intracellular protein kinase cascade	transport	purine-containing compound biosynthetic process	purine nucleotide metabolic process
4.75763	0.077824	5.39152	0.10053	1.55	Up	0.0379493	0.455195	RNF212	285498	Ring finger protein 212	Hs.248290	285498	RNF212	4	Molecular Function:	zinc ion binding	metal ion binding	cation binding	ion binding	binding	transition metal ion binding
3.55011	0.062951	4.17802	0.024529	1.55	Up	0.0113798	0.455195	CUL7	9820	Cullin 7	Hs.520136	9820	CUL7	6	Biological Process:	vasculogenesis	proteolysis	ubiquitin-dependent protein catabolic process	regulation of mitotic metaphase/anaphase transition	interspecies interaction between organisms	regulation of mitotic cell cycle	cell differentiation	mitotic cell cycle	cellular macromolecule catabolic process	developmental process	modification-dependent macromolecule catabolic process	organelle organization	multicellular organismal process	cellular process	cardiovascular system development	anatomical structure development	mitotic metaphase/anaphase transition	vasculature development	regulation of cellular component organization	modification-dependent protein catabolic process	M phase of mitotic cell cycle	macromolecule metabolic process	biological regulation	blood vessel development	cell cycle phase	regulation of biological process	regulation of cellular process	blood vessel morphogenesis	cellular component organization or biogenesis	cellular macromolecule metabolic process	system development	protein catabolic process	cellular component organization or biogenesis at cellular level	proteolysis involved in cellular protein catabolic process
3.55011	0.062951	2.93209	0.10053	1.53	Down	0.0349174	0.455195	ZNF581	51545	Zinc finger protein 581	Hs.20768	51545	ZNF581	19	Molecular Function:	DNA binding	zinc ion binding	metal ion binding	cation binding	ion binding	binding	transition metal ion binding	nucleic acid binding	Cellular Component:	intracellular	nucleus	intracellular membrane-bounded organelle	intracellular organelle	intracellular part	membrane-bounded organelle	organelle	all	cell part	cellular_component	cell
7.23389	0.118334	6.61689	0.030442	1.53	Down	0.0370511	0.455195	6029	6029	RNA, 7SL, cytoplasmic 1	-	6029	-	-
3.84259	0.007138	4.45429	0.037765	1.53	Up	0.00392452	0.455195	CDC5L	988	CDC5 cell division cycle 5-like (S. pombe)	Hs.485471	988	CDC5L	6	Biological Process:	nuclear mRNA splicing, via spliceosome	regulation of transcription, DNA-dependent	cell cycle	RNA splicing	nitrogen compound metabolic process	regulation of macromolecule metabolic process	cellular process	cellular macromolecule biosynthetic process	mRNA metabolic process	nucleic acid metabolic process	macromolecule metabolic process	regulation of nucleobase, nucleoside, nucleotide and nucleic acid metabolic process	gene expression	biological regulation	nucleobase, nucleoside, nucleotide and nucleic acid metabolic process	regulation of cellular process	regulation of biological process	regulation of nitrogen compound metabolic process	cellular macromolecule metabolic process	regulation of cellular metabolic process	cellular biosynthetic process	mRNA processing	biosynthetic process	transcription, DNA-dependent	regulation of biosynthetic process	regulation of cellular macromolecule biosynthetic process	cellular nitrogen compound metabolic process	RNA splicing, via transesterification reactions with bulged adenosine as nucleophile	RNA splicing, via transesterification reactions	cellular metabolic process	RNA metabolic process	regulation of cellular biosynthetic process	regulation of transcription	regulation of metabolic process
5.06288	0.135146	4.45429	0.037765	1.52	Down	0.0492672	0.455195	SYAP1	94056	Synapse associated protein 1, SAP47 homolog (Drosophila)	Hs.605178	94056	SYAP1	X	Cellular Component:	nucleus	intracellular membrane-bounded organelle	intracellular organelle	intracellular part	intracellular	membrane-bounded organelle	organelle	cell part	all	cell	cellular_component
3.64643	0.033372	4.25402	0.10053	1.52	Up	0.0290743	0.455195	MAP1S	55201	Microtubule-associated protein 1S	Hs.66048	55201	MAP1S	19	Biological Process:	microtubule bundle formation	apoptosis	nervous system development	brain development	mitochondrion transport along microtubule	neuron projection morphogenesis	cell differentiation	neuron projection development	neuron development	organelle transport along microtubule	establishment of localization in cell	intracellular transport	developmental process	cellular component morphogenesis	multicellular organismal process	cellular process	organelle organization	anatomical structure development	neuron differentiation	cell death	neurogenesis	establishment of mitochondrion localization, microtubule-mediated	cell morphogenesis	microtubule-based transport	cellular component organization or biogenesis	system development	organelle localization	cell projection morphogenesis	cytoskeleton-dependent intracellular transport	programmed cell death	central nervous system development	cellular component organization or biogenesis at cellular level	cellular component organization	anatomical structure morphogenesis
5.80514	0.08094	5.20554	0.085454	1.52	Down	0.0364406	0.455195	HNRNPR	10236	Heterogeneous nuclear ribonucleoprotein R	Hs.373763	10236	HNRNPR	1	Biological Process:	nuclear mRNA splicing, via spliceosome	mRNA processing	RNA splicing	gene expression	RNA splicing, via transesterification reactions with bulged adenosine as nucleophile	RNA splicing, via transesterification reactions	nitrogen compound metabolic process	cellular metabolic process	RNA metabolic process	cellular process	mRNA metabolic process	nucleic acid metabolic process	macromolecule metabolic process	primary metabolic process	nucleobase, nucleoside, nucleotide and nucleic acid metabolic process	metabolic process	RNA processing	cellular macromolecule metabolic process	cellular nitrogen compound metabolic process	Molecular Function:	nucleotide binding	RNA binding	protein binding	binding	nucleic acid binding	Cellular Component:	nucleus	nucleoplasm	cytoplasm	ribonucleoprotein complex	heterogeneous nuclear ribonucleoprotein complex	catalytic step 2 spliceosome	nuclear lumen	organelle lumen
4.24463	0.105395	4.83577	0.004208	1.51	Up	0.0303946	0.455195	MPRIP	23164	Myosin phosphatase Rho interacting protein	Hs.462341	23164	MPRIP	17	Molecular Function:	actin binding	protein binding	cytoskeletal protein binding	binding	Cellular Component:	cytoplasm	cytoskeleton	intracellular organelle	intracellular part	intracellular	organelle	non-membrane-bounded organelle	all	cell part	intracellular non-membrane-bounded organelle	cellular_component	cell
3.30739	0.04263	2.72457	0.106988	1.5	Down	0.0368998	0.455195	RPS13	6207	Ribosomal protein S13	Hs.446588	6207	RPS13	11	Biological Process:	translation	translational elongation	translational termination	gene expression	viral reproduction	viral infectious cycle	viral transcription	endocrine pancreas development	negative regulation of RNA splicing	cellular protein metabolic process	pancreas development	reproduction	negative regulation of cellular metabolic process	multicellular organismal process	cellular process	anatomical structure development	cellular component disassembly	negative regulation of biological process	negative regulation of macromolecule metabolic process	regulation of nucleobase, nucleoside, nucleotide and nucleic acid metabolic process	endocrine system development	biological regulation	reproductive process	cellular component organization or biogenesis	macromolecular complex subunit organization	cellular biosynthetic process	biosynthetic process	cellular component organization at cellular level	RNA metabolic process	regulation of metabolic process	cellular protein complex disassembly	negative regulation of nitrogen compound metabolic process	protein metabolic process	transcription
3.30739	0.04263	2.72457	0.106988	1.5	Down	0.0368998	0.455195	CDAN1	146059	Congenital dyserythropoietic anemia, type I	Hs.599232	146059	CDAN1	15	Molecular Function:	protein binding	binding	Cellular Component:	membrane	integral to membrane	intrinsic to membrane	cell	all	cellular_component	cell part	membrane part
3.30739	0.04263	2.72457	0.106988	1.5	Down	0.0368998	0.455195	SCOC	60592	Short coiled-coil protein	Hs.480815	60592	SCOC	4	Molecular Function:	protein binding	binding	Cellular Component:	nucleus	Golgi apparatus	intracellular membrane-bounded organelle	intracellular organelle	intracellular part	intracellular	membrane-bounded organelle	organelle	cell part	all	cytoplasm	cytoplasmic part	cell	cellular_component
6.00241	0.113152	6.57479	0.042792	1.49	Up	0.0418824	0.455195	RNF150	57484	Ring finger protein 150	Hs.659104	57484	RNF150	4	Molecular Function:	zinc ion binding	metal ion binding	cation binding	ion binding	binding	transition metal ion binding	Cellular Component:	membrane	integral to membrane	intrinsic to membrane	cell	all	cellular_component	cell part	membrane part
4.08366	0.055569	3.51705	0.10053	1.48	Down	0.0387255	0.455195	DDX12	440081	DEAD/H (Asp-Glu-Ala-Asp/His) box polypeptide 12 (CHL1-like helicase homolog, S. cerevisiae)	Hs.447869	440081	DDX12	12	Biological Process:	nucleobase, nucleoside, nucleotide and nucleic acid metabolic process	cell cycle	nitrogen compound metabolic process	cellular metabolic process	primary metabolic process	metabolic process	cellular nitrogen compound metabolic process	cellular process	Molecular Function:	nucleotide binding	DNA binding	RNA binding	ATP-dependent DNA helicase activity	helicase activity	ATP binding	hydrolase activity, acting on acid anhydrides, in phosphorus-containing anhydrides	purine ribonucleoside triphosphate binding	purine NTP-dependent helicase activity	binding	catalytic activity	DNA helicase activity	DNA-dependent ATPase activity	ATPase activity	pyrophosphatase activity	purine ribonucleotide binding	hydrolase activity	purine nucleotide binding	nucleoside-triphosphatase activity	hydrolase activity, acting on acid anhydrides	ATPase activity, coupled	adenyl ribonucleotide binding	ribonucleotide binding	adenyl nucleotide binding	nucleic acid binding
4.08366	0.055569	3.51705	0.10053	1.48	Down	0.0387255	0.455195	PWP2	5822	PWP2 periodic tryptophan protein homolog (yeast)	Hs.449076	5822	PWP2	21	Biological Process:	signal transduction	response to stimulus	cellular response to stimulus	regulation of biological process	regulation of cellular process	signaling	biological regulation	cellular process	Molecular Function:	signal transducer activity	molecular transducer activity	Cellular Component:	nucleus	nucleolus	cytoplasm	nuclear lumen	organelle lumen	intracellular organelle	intracellular part	membrane-bounded organelle	non-membrane-bounded organelle	all	nuclear part	cell	intracellular organelle lumen	intracellular membrane-bounded organelle	intracellular	organelle	cell part	membrane-enclosed lumen	intracellular non-membrane-bounded organelle	intracellular organelle part	cellular_component	organelle part
6.69676	0.086222	7.26298	0.060434	1.48	Up	0.032884	0.455195	AMFR	267	Autocrine motility factor receptor	Hs.295137	267	AMFR	16	Biological Process:	protein polyubiquitination	ubiquitin-dependent protein catabolic process	cellular component movement	signal transduction	protein ubiquitination	ER-associated protein catabolic process	endoplasmic reticulum unfolded protein response	protein oligomerization	cellular component assembly	cellular component biogenesis	response to endoplasmic reticulum stress	cellular macromolecule catabolic process	modification-dependent macromolecule catabolic process	cellular process	protein complex biogenesis	proteolysis	protein modification process	signaling	modification-dependent protein catabolic process	response to unfolded protein	macromolecule metabolic process	biological regulation	response to organic substance	protein modification by small protein conjugation	response to chemical stimulus	proteasomal ubiquitin-dependent protein catabolic process	regulation of biological process	regulation of cellular process	cellular component organization or biogenesis	cellular macromolecule metabolic process	protein catabolic process	cellular response to protein stimulus	macromolecular complex subunit organization	response to stimulus
7.19588	0.038506	6.63146	0.106988	1.48	Down	0.03827	0.455195	ATP9A	10079	ATPase, class II, type 9A	Hs.719117	10079	ATP9A	20	Biological Process:	ATP biosynthetic process	phospholipid transport	nitrogen compound metabolic process	heterocycle biosynthetic process	ribonucleotide metabolic process	cellular nitrogen compound biosynthetic process	cellular process	nucleotide biosynthetic process	ribonucleoside triphosphate metabolic process	ribonucleotide biosynthetic process	nucleobase, nucleoside, nucleotide and nucleic acid metabolic process	purine nucleoside triphosphate biosynthetic process	macromolecule localization	cellular biosynthetic process	nucleoside phosphate metabolic process	ribonucleoside triphosphate biosynthetic process	biosynthetic process	lipid transport	ATP metabolic process	cellular nitrogen compound metabolic process	purine ribonucleoside triphosphate biosynthetic process	nucleobase, nucleoside, nucleotide and nucleic acid biosynthetic process	transport	small molecule biosynthetic process	purine nucleotide metabolic process	cellular metabolic process	nucleobase, nucleoside and nucleotide biosynthetic process	purine-containing compound biosynthetic process	nucleobase, nucleoside and nucleotide metabolic process	nucleoside triphosphate biosynthetic process	lipid localization	primary metabolic process	metabolic process	heterocycle metabolic process
5.9791	0.093021	5.42073	0.004208	1.47	Down	0.0267017	0.455195	8904	8904	copine I	-	8904	-	-	Biological Process:	lipid metabolic process	vesicle-mediated transport	transport	establishment of localization	localization	primary metabolic process	metabolic process	cellular process	Molecular Function:	phosphatidylserine binding	transporter activity	calcium-dependent phospholipid binding	lipid binding	phospholipid binding	binding
5.42755	0.007138	5.98504	0.094443	1.47	Up	0.0276703	0.455195	DST	667	Dystonin	Hs.631992	667	DST	6	Biological Process:	cell cycle arrest	cell adhesion	integrin-mediated signaling pathway	intermediate filament cytoskeleton organization	cellular component organization at cellular level	organelle organization	cellular process	intermediate filament-based process	negative regulation of cellular process	signaling	negative regulation of biological process	cytoskeleton organization	biological regulation	regulation of cell cycle	cell surface receptor linked signaling pathway	regulation of biological process	regulation of cellular process	cellular component organization or biogenesis	negative regulation of cell cycle	biological adhesion	signal transduction	cellular response to stimulus	response to stimulus	cell cycle process	cellular component organization or biogenesis at cellular level	cellular component organization	cell cycle	Molecular Function:	actin binding	integrin binding	calcium ion binding	protein binding	protein C-terminus binding	microtubule plus-end binding
5.59987	0.013183	5.0465	0.106988	1.47	Down	0.0359149	0.455195	ANP32B	10541	Acidic (leucine-rich) nuclear phosphoprotein 32 family, member B	Hs.715547	10541	ANP32B	9	Cellular Component:	nucleus	cytoplasm	intracellular membrane-bounded organelle	intracellular organelle	intracellular part	intracellular	membrane-bounded organelle	organelle	cell part	all	cell	cellular_component
5.66038	0.1226	6.21321	0.010666	1.47	Up	0.0461506	0.455195	SS18L1	26039	Synovial sarcoma translocation gene on chromosome 18-like 1	Hs.154429	26039	SS18L1	20	Biological Process:	dendrite development	chromatin modification	cell differentiation	cellular component organization at cellular level	neuron projection development	neuron development	chromatin organization	developmental process	organelle organization	multicellular organismal process	cellular process	anatomical structure development	neuron differentiation	neurogenesis	multicellular organismal development	system development	cellular component organization or biogenesis	generation of neurons	cellular developmental process	chromosome organization	cell development	cellular component organization or biogenesis at cellular level	cellular component organization	cell projection organization	nervous system development	Molecular Function:	transcription activator activity	transcription regulator activity	Cellular Component:	condensed chromosome kinetochore	condensed nuclear chromosome, centromeric region	nucleus	condensed nuclear chromosome	nuclear lumen
4.80136	0.034093	4.25402	0.10053	1.46	Down	0.0356172	0.455195	SCYL1	57410	SCY1-like 1 (S. cerevisiae)	Hs.238839	57410	SCYL1	11	Biological Process:	protein phosphorylation	retrograde vesicle-mediated transport, Golgi to ER	vesicle-mediated transport	transport	Golgi vesicle transport	cellular localization	establishment of localization in cell	cellular metabolic process	intracellular transport	phosphorylation	cellular process	protein modification process	macromolecule metabolic process	primary metabolic process	metabolic process	phosphate metabolic process	establishment of localization	protein metabolic process	cellular macromolecule metabolic process	phosphorus metabolic process	cellular protein metabolic process	localization	macromolecule modification	Molecular Function:	DNA binding	protein tyrosine kinase activity	binding	ATP binding	purine ribonucleoside triphosphate binding	purine nucleotide binding	transferase activity	protein kinase activity	nucleotide binding	phosphotransferase activity, alcohol group as acceptor
4.08366	0.055569	4.62825	0.010666	1.46	Up	0.0106239	0.455195	ZFYVE16	9765	Zinc finger, FYVE domain containing 16	Hs.482660	9765	ZFYVE16	5	Biological Process:	protein targeting to lysosome	signal transduction	vesicle organization	endosome transport	regulation of endocytosis	BMP signaling pathway	establishment of localization in cell	intracellular transport	enzyme linked receptor protein signaling pathway	regulation of localization	organelle organization	cellular process	intracellular protein transport	membrane organization	regulation of cellular component organization	signaling	protein targeting	protein transport	biological regulation	cell surface receptor linked signaling pathway	regulation of biological process	regulation of cellular process	cellular component organization or biogenesis	cellular protein localization	lysosomal transport	macromolecule localization	transmembrane receptor protein serine/threonine kinase signaling pathway	cellular membrane organization	response to stimulus	vesicle-mediated transport	cellular component organization or biogenesis at cellular level	protein localization	protein localization to organelle	regulation of vesicle-mediated transport
3.91859	0.08314	3.38553	0.030987	1.45	Down	0.0266045	0.455195	CCDC57	284001	Coiled-coil domain containing 57	Hs.631724	284001	CCDC57	17
5.20763	0.068395	5.73944	0.10053	1.45	Up	0.0485014	0.455195	PPP1CA	5499	Protein phosphatase 1, catalytic subunit, alpha isoform	Hs.183994	5499	PPP1CA	11	Biological Process:	carbohydrate metabolic process	glycogen metabolic process	protein dephosphorylation	lipid metabolic process	cell cycle	triglyceride catabolic process	cell division	oxidation-reduction process	acylglycerol metabolic process	energy reserve metabolic process	cellular process	protein modification process	macromolecule metabolic process	cellular lipid catabolic process	polysaccharide metabolic process	organic ether metabolic process	cellular macromolecule metabolic process	glycerol ether catabolic process	phosphorus metabolic process	cellular carbohydrate metabolic process	neutral lipid catabolic process	triglyceride metabolic process	energy derivation by oxidation of organic compounds	glycerolipid metabolic process	cellular polysaccharide metabolic process	cellular metabolic process	generation of precursor metabolites and energy	glycerol ether metabolic process	catabolic process	primary metabolic process	metabolic process	neutral lipid metabolic process	phosphate metabolic process	cellular catabolic process
5.15946	0.043903	4.62825	0.010666	1.45	Down	0.00715594	0.455195	SORD	6652	Sorbitol dehydrogenase	Hs.878	6652	SORD	15	Biological Process:	glucose metabolic process	sorbitol catabolic process	sperm motility	fructose biosynthetic process	L-xylitol catabolic process	L-xylitol metabolic process	oxidation-reduction process	cellular process	hexose biosynthetic process	polyol metabolic process	sorbitol metabolic process	monosaccharide biosynthetic process	hexitol catabolic process	monosaccharide metabolic process	alditol catabolic process	cellular biosynthetic process	cellular carbohydrate metabolic process	hexose metabolic process	biosynthetic process	locomotion	alcohol metabolic process	hexitol metabolic process	alcohol biosynthetic process	small molecule catabolic process	small molecule biosynthetic process	cellular metabolic process	pentitol metabolic process	localization of cell	carbohydrate biosynthetic process	cell motility	primary metabolic process	carbohydrate catabolic process	catabolic process	cellular carbohydrate biosynthetic process
5.09384	0.02172	4.56548	0.073431	1.44	Down	0.0203659	0.455195	RPS27A	6233	Ribosomal protein S27a	Hs.311640	6233	RPS27A	2	Biological Process:	cell cycle checkpoint	G1/S transition of mitotic cell cycle	S phase of mitotic cell cycle	activation of MAPK activity	M/G1 transition of mitotic cell cycle	mitotic cell cycle	toll-like receptor signaling pathway	MyD88-dependent toll-like receptor signaling pathway	MyD88-independent toll-like receptor signaling pathway	DNA repair	translation	translational elongation	translational termination	apoptosis	anti-apoptosis	DNA damage response, signal transduction by p53 class mediator resulting in cell cycle arrest	epidermal growth factor receptor signaling pathway	I-kappaB kinase/NF-kappaB cascade	JNK cascade	Toll signaling pathway	induction of apoptosis by extracellular signals	gene expression	viral reproduction	cellular membrane organization	RNA metabolic process	mRNA metabolic process	endosome transport	viral infectious cycle	viral transcription	endocrine pancreas development	anaphase-promoting complex-dependent proteasomal ubiquitin-dependent protein catabolic process	negative regulation of type I interferon production	toll-like receptor 1 signaling pathway	toll-like receptor 2 signaling pathway
3.93891	0.089184	4.45429	0.037765	1.43	Up	0.033548	0.455195	100507557	100507557	hypothetical LOC100507557	-	100507557	-	-
5.71961	0.047656	6.23297	0.009098	1.43	Up	0.00881386	0.455195	PLCG1	5335	Phospholipase C, gamma 1	Hs.268177	5335	PLCG1	20	Biological Process:	signal transduction	epidermal growth factor receptor signaling pathway	activation of phospholipase C activity	axon guidance	blood coagulation	fibroblast growth factor receptor signaling pathway	phospholipid catabolic process	positive regulation of epithelial cell migration	lipid catabolic process	intracellular signal transduction	positive regulation of blood vessel endothelial cell migration	interspecies interaction between organisms	positive regulation of angiogenesis	nerve growth factor receptor signaling pathway	T cell receptor signaling pathway	leukocyte migration	cellular response to epidermal growth factor stimulus	cell differentiation	taxis	positive regulation of cellular process	neuron development	regulation of hydrolase activity	immune response-activating signal transduction	vasculature development	regulation of locomotion	ameboidal cell migration	immune response-regulating signaling pathway	blood vessel development	biological regulation	regulation of lipase activity	regulation of angiogenesis	blood vessel morphogenesis	regulation of multicellular organismal process	cellular component organization or biogenesis
4.96836	0.033372	5.47847	0.053531	1.42	Up	0.0149502	0.455195	TRIM44	54765	Tripartite motif-containing 44	Hs.192103	54765	TRIM44	11	Molecular Function:	protein binding	zinc ion binding	metal ion binding	cation binding	ion binding	binding	transition metal ion binding	Cellular Component:	intracellular	cell	all	cellular_component	cell part
5.28913	0.09111	4.78231	0.04925	1.42	Down	0.0393132	0.455195	RABL5	64792	RAB, member RAS oncogene family-like 5	Hs.389104	64792	RABL5	7	Molecular Function:	nucleotide binding	GTP binding	guanyl ribonucleotide binding	purine ribonucleoside triphosphate binding	purine nucleotide binding	ribonucleotide binding	binding	purine ribonucleotide binding	guanyl nucleotide binding
4.23139	0.033372	3.72457	0.106988	1.42	Down	0.0455801	0.455195	NFKBIZ	64332	Nuclear factor of kappa light polypeptide gene enhancer in B-cells inhibitor, zeta	Hs.319171	64332	NFKBIZ	3	Biological Process:	inflammatory response	response to stimulus	response to wounding	defense response	response to stress	Cellular Component:	nucleus	intracellular membrane-bounded organelle	intracellular organelle	intracellular part	intracellular	membrane-bounded organelle	organelle	cell part	all	cell	cellular_component
3.01491	0.013183	3.51705	0.10053	1.42	Up	0.0384358	0.455195	MFAP3	4238	Microfibrillar-associated protein 3	Hs.432818	4238	MFAP3	5	Cellular Component:	plasma membrane	integral to membrane	intrinsic to membrane	cell periphery	cell	all	cellular_component	cell part	membrane	membrane part
3.01491	0.013183	3.51705	0.10053	1.42	Up	0.0384358	0.455195	TMEM69	51249	Transmembrane protein 69	Hs.694081	51249	TMEM69	1	Cellular Component:	membrane	integral to membrane	intrinsic to membrane	cell	all	cellular_component	cell part	membrane part
4.97791	0.050183	5.47847	0.053531	1.41	Up	0.0208192	0.455195	CAST	831	Calpastatin	Hs.436186	831	CAST	5	Biological Process:	myoblast fusion	negative regulation of endopeptidase activity	negative regulation of catalytic activity	cell differentiation	anatomical structure morphogenesis	anatomical structure formation involved in morphogenesis	myotube differentiation	regulation of hydrolase activity	developmental process	regulation of catalytic activity	cellular process	regulation of metabolic process	negative regulation of molecular function	anatomical structure development	striated muscle cell differentiation	negative regulation of peptidase activity	regulation of endopeptidase activity	negative regulation of hydrolase activity	metabolic process	biological regulation	regulation of molecular function	regulation of biological process	muscle structure development	cellular developmental process	regulation of peptidase activity	syncytium formation	syncytium formation by plasma membrane fusion	muscle cell differentiation	Molecular Function:	endopeptidase inhibitor activity	protein binding	calcium-dependent cysteine-type endopeptidase inhibitor activity	enzyme inhibitor activity	cysteine-type endopeptidase inhibitor activity
6.09737	0.060012	5.59755	0.041366	1.41	Down	0.0206108	0.455195	GATAD2B	57459	GATA zinc finger domain containing 2B	Hs.4779	57459	GATAD2B	1	Biological Process:	regulation of transcription, DNA-dependent	nitrogen compound metabolic process	regulation of macromolecule metabolic process	cellular process	nucleic acid metabolic process	cellular macromolecule biosynthetic process	macromolecule metabolic process	gene expression	regulation of nucleobase, nucleoside, nucleotide and nucleic acid metabolic process	nucleobase, nucleoside, nucleotide and nucleic acid metabolic process	biological regulation	regulation of biological process	regulation of cellular process	cellular macromolecule metabolic process	regulation of nitrogen compound metabolic process	regulation of cellular metabolic process	cellular biosynthetic process	biosynthetic process	transcription, DNA-dependent	regulation of biosynthetic process	regulation of cellular macromolecule biosynthetic process	cellular nitrogen compound metabolic process	cellular metabolic process	RNA metabolic process	regulation of transcription	regulation of cellular biosynthetic process	regulation of metabolic process	regulation of primary metabolic process	primary metabolic process	metabolic process	regulation of gene expression	transcription	RNA biosynthetic process	regulation of RNA metabolic process
4.01491	0.013183	3.51705	0.10053	1.41	Down	0.0390606	0.455195	MBP	4155	Myelin basic protein	Hs.551713	4155	MBP	18	Biological Process:	immune response	synaptic transmission	central nervous system development	axon ensheathment	myelination	negative regulation of axonogenesis	negative regulation of developmental process	cell differentiation	multicellular organismal signaling	neuron projection development	neuron development	regulation of cell differentiation	regulation of neuron projection development	multicellular organismal process	cellular process	anatomical structure development	regulation of cellular component organization	ion homeostasis	signaling	negative regulation of biological process	biological regulation	chemical homeostasis	regulation of multicellular organismal process	cellular component organization or biogenesis	negative regulation of cellular component organization	cell projection morphogenesis	regulation of biological quality	cell-cell signaling	regulation of cell morphogenesis	ensheathment of neurons	response to stimulus	system process	cell morphogenesis involved in neuron differentiation	regulation of cell projection organization
7.29984	0.023817	6.81203	0.106988	1.4	Down	0.0469595	0.455195	ARHGAP11A	9824	Rho GTPase activating protein 11A	Hs.591130	9824	ARHGAP11A	15	Biological Process:	signal transduction	small GTPase mediated signal transduction	regulation of small GTPase mediated signal transduction	regulation of signal transduction	regulation of biological process	regulation of cellular process	cellular process	regulation of response to stimulus	cellular response to stimulus	response to stimulus	signaling	regulation of signaling	biological regulation	intracellular signal transduction	Molecular Function:	GTPase activator activity	nucleoside-triphosphatase regulator activity	enzyme regulator activity	enzyme activator activity	GTPase regulator activity	Cellular Component:	intracellular	cytosol	cytoplasmic part	intracellular part	cell	all	cellular_component	cell part	cytoplasm
5.32813	0.052109	5.81452	0.076076	1.4	Up	0.0341127	0.455195	SETD1A	9739	SET domain containing 1A	Hs.297483	9739	SETD1A	16	Biological Process:	chromatin modification	cellular component organization at cellular level	cellular component organization or biogenesis	chromatin organization	cellular process	organelle organization	chromosome organization	cellular component organization or biogenesis at cellular level	cellular component organization	Molecular Function:	nucleotide binding	RNA binding	protein binding	methyltransferase activity	transferase activity	histone-lysine N-methyltransferase activity	N-methyltransferase activity	binding	protein-lysine N-methyltransferase activity	lysine N-methyltransferase activity	catalytic activity	protein methyltransferase activity	histone methyltransferase activity	transferase activity, transferring one-carbon groups	S-adenosylmethionine-dependent methyltransferase activity	nucleic acid binding	Cellular Component:	nucleus	chromosome	nuclear speck	histone methyltransferase complex	Set1C/COMPASS complex	nucleoplasm	nuclear lumen
4.93891	0.089184	5.42073	0.004208	1.4	Up	0.0326651	0.455195	RGPD8	727851	RANBP2-like and GRIP domain containing 8	Hs.535589	727851	RGPD8	2	Biological Process:	biological_process	intracellular transport	transport	cellular localization	establishment of localization in cell	establishment of localization	localization	all	cellular process	Molecular Function:	binding	Ran GTPase binding	protein binding	GTPase binding	small GTPase binding	enzyme binding	Ras GTPase binding	Cellular Component:	nuclear pore	intracellular organelle	intracellular part	membrane-bounded organelle	all	membrane part	intrinsic to membrane	pore complex	organelle envelope	integral to membrane	nucleus	envelope	cell	nuclear part	endomembrane system	nuclear envelope
5.32813	0.052109	5.80953	0.022026	1.4	Up	0.0135308	0.455195	TROAP	10024	Trophinin associated protein (tastin)	Hs.524399	10024	TROAP	12	Biological Process:	cell adhesion	biological adhesion	cellular process	Cellular Component:	cytoplasm	intracellular part	intracellular	cell	all	cellular_component	cell part
6.72595	0.08314	6.24677	0.044223	1.39	Down	0.0365187	0.455195	B2M	567	Beta-2-microglobulin	Hs.709313	567	B2M	15	Biological Process:	positive regulation of T cell mediated cytotoxicity	response to molecule of bacterial origin	antigen processing and presentation of peptide antigen via MHC class I	antigen processing and presentation of exogenous protein antigen via MHC class Ib, TAP-dependent	viral reproduction	cytokine-mediated signaling pathway	response to drug	response to cadmium ion	regulation of defense response to virus by virus	regulation of immune response	interferon-gamma-mediated signaling pathway	lymphocyte mediated immunity	positive regulation of cellular process	positive regulation of programmed cell death	regulation of adaptive immune response based on somatic recombination of immune receptors built from	immune effector process	apoptosis	induction of programmed cell death	cellular process	response to other organism	cell death	response to inorganic substance	signaling	regulation of programmed cell death	biological regulation	cell surface receptor linked signaling pathway	antigen processing and presentation of exogenous antigen	regulation of multi-organism process	programmed cell death	regulation of T cell mediated immunity	regulation of defense response	response to stimulus	response to interferon-gamma	regulation of leukocyte mediated immunity
5.56918	0.017517	5.09305	0.060434	1.39	Down	0.01702	0.455195	RAD23A	5886	RAD23 homolog A (S. cerevisiae)	Hs.643267	5886	RAD23A	19	Biological Process:	nucleotide-excision repair	regulation of proteasomal ubiquitin-dependent protein catabolic process	interspecies interaction between organisms	positive regulation of viral genome replication	reproduction	nitrogen compound metabolic process	positive regulation of biological process	cellular macromolecule catabolic process	modification-dependent macromolecule catabolic process	regulation of macromolecule metabolic process	cellular process	DNA repair	proteolysis	nucleic acid metabolic process	modification-dependent protein catabolic process	viral reproduction	macromolecule metabolic process	viral infectious cycle	biological regulation	nucleobase, nucleoside, nucleotide and nucleic acid metabolic process	regulation of proteolysis	reproductive process	regulation of viral genome replication	proteasomal ubiquitin-dependent protein catabolic process	regulation of cellular process	regulation of biological process	cellular macromolecule metabolic process	regulation of cellular metabolic process	protein catabolic process	response to stimulus	regulation of catabolic process	proteolysis involved in cellular protein catabolic process	proteasomal protein catabolic process	macromolecule catabolic process
5.84758	0.038496	6.32277	0.031779	1.39	Up	0.0108559	0.455195	KCTD12	115207	Potassium channel tetramerisation domain containing 12	Hs.644125	115207	KCTD12	13	Biological Process:	potassium ion transport	transport	establishment of localization	cation transport	localization	ion transport	monovalent inorganic cation transport	metal ion transport	Molecular Function:	voltage-gated potassium channel activity	protein binding	gated channel activity	cation transmembrane transporter activity	substrate-specific transmembrane transporter activity	substrate-specific transporter activity	binding	transporter activity	voltage-gated cation channel activity	voltage-gated ion channel activity	transmembrane transporter activity	passive transmembrane transporter activity	potassium channel activity	ion channel activity	substrate-specific channel activity	ion transmembrane transporter activity	voltage-gated channel activity	channel activity	cation channel activity	Cellular Component:	plasma membrane	voltage-gated potassium channel complex	cell junction	presynaptic membrane	synapse
5.26084	0.062819	5.73575	0.002695	1.39	Up	0.0170807	0.455195	ZFP91	80829	Zinc finger protein 91 homolog (mouse)	Hs.524920	80829	ZFP91	11	Biological Process:	activation of NF-kappaB-inducing kinase activity	protein K63-linked ubiquitination	regulation of signal transduction	positive regulation of kinase activity	positive regulation of transferase activity	regulation of catalytic activity	regulation of macromolecule metabolic process	regulation of phosphorus metabolic process	regulation of phosphorylation	cellular process	protein modification process	signaling	macromolecule metabolic process	biological regulation	intracellular signal transduction	signal transduction via phosphorylation event	protein modification by small protein conjugation	regulation of biological process	regulation of cellular process	cellular macromolecule metabolic process	positive regulation of catalytic activity	regulation of cellular metabolic process	I-kappaB kinase/NF-kappaB cascade	phosphorus metabolic process	response to stimulus	regulation of transferase activity	activation of protein kinase activity	regulation of signaling	intracellular protein kinase cascade	cellular metabolic process	regulation of protein serine/threonine kinase activity	phosphorylation	regulation of response to stimulus	regulation of phosphate metabolic process
5.4439	0.09388	4.9705	0.030987	1.39	Down	0.0409497	0.455195	ZNF76	7629	Zinc finger protein 76 (expressed in testis)	Hs.388024	7629	ZNF76	6	Biological Process:	regulation of transcription from RNA polymerase II promoter	regulation of transcription from RNA polymerase III promoter	nitrogen compound metabolic process	transcription from RNA polymerase III promoter	regulation of macromolecule metabolic process	cellular process	nucleic acid metabolic process	cellular macromolecule biosynthetic process	macromolecule metabolic process	regulation of nucleobase, nucleoside, nucleotide and nucleic acid metabolic process	gene expression	nucleobase, nucleoside, nucleotide and nucleic acid metabolic process	biological regulation	regulation of biological process	regulation of cellular process	cellular macromolecule metabolic process	regulation of nitrogen compound metabolic process	regulation of cellular metabolic process	transcription from RNA polymerase II promoter	cellular biosynthetic process	biosynthetic process	transcription, DNA-dependent	regulation of biosynthetic process	regulation of cellular macromolecule biosynthetic process	cellular nitrogen compound metabolic process	cellular metabolic process	RNA metabolic process	regulation of transcription	regulation of cellular biosynthetic process	regulation of metabolic process	regulation of primary metabolic process	primary metabolic process	metabolic process	regulation of gene expression
4.30739	0.04263	3.83577	0.004208	1.39	Down	0.00814895	0.455195	100506587	100506587	-	-	100506587	-	-
6.01491	0.013183	5.54409	0.012091	1.39	Down	0.00144039	0.455195	ASXL2	55252	Additional sex combs like 2 (Drosophila)	Hs.594386	55252	ASXL2	2	Molecular Function:	protein binding	metal ion binding	cation binding	ion binding	binding	Cellular Component:	nucleus	intracellular membrane-bounded organelle	intracellular organelle	intracellular part	intracellular	membrane-bounded organelle	organelle	cell part	all	cell	cellular_component
4.64643	0.033372	4.17802	0.024529	1.38	Down	0.00772739	0.455195	SLAIN2	57606	SLAIN motif family, member 2	Hs.479677	57606	SLAIN2	4
3.84259	0.007138	4.30953	0.106988	1.38	Up	0.0488966	0.455195	BMP2K	55589	BMP2 inducible kinase	Hs.146551	55589	BMP2K	4	Biological Process:	protein phosphorylation	regulation of bone mineralization	cellular metabolic process	developmental process	biomineral tissue development	multicellular organismal process	phosphorylation	cellular process	anatomical structure development	protein modification process	bone mineralization	regulation of ossification	macromolecule metabolic process	primary metabolic process	biological regulation	metabolic process	ossification	multicellular organismal development	phosphate metabolic process	tissue development	regulation of biological process	system development	protein metabolic process	cellular macromolecule metabolic process	regulation of multicellular organismal process	regulation of multicellular organismal development	organ development	phosphorus metabolic process	regulation of biomineral tissue development	regulation of developmental process	cellular protein metabolic process	macromolecule modification	Molecular Function:	nucleotide binding
3.84259	0.007138	4.30953	0.106988	1.38	Up	0.0488966	0.455195	BDKRB2	624	Bradykinin receptor B2	Hs.654542	624	BDKRB2	14	Biological Process:	smooth muscle contraction	inflammatory response	cell surface receptor linked signaling pathway	transmembrane receptor protein tyrosine kinase signaling pathway	G-protein coupled receptor protein signaling pathway	elevation of cytosolic calcium ion concentration	blood circulation	negative regulation of cell proliferation	response to salt stress	regulation of vasoconstriction	negative regulation of peptidyl-serine phosphorylation	response to drug	negative regulation of apoptosis	regulation of vascular permeability	negative regulation of blood pressure	arachidonic acid secretion	negative regulation of cellular metabolic process	muscle system process	peptidyl-serine phosphorylation	enzyme linked receptor protein signaling pathway	apoptosis	regulation of phosphorylation	cellular process	multicellular organismal process	negative regulation of phosphate metabolic process	carboxylic acid transport	cell death	organic acid transport	long-chain fatty acid transport	regulation of programmed cell death	ion homeostasis	signaling	negative regulation of biological process	negative regulation of macromolecule metabolic process
5.39236	0.042333	5.85326	0.065757	1.38	Up	0.0276038	0.455195	PPP2R1B	5519	Protein phosphatase 2 (formerly 2A), regulatory subunit A, beta isoform	Hs.584790	5519	PPP2R1B	11	Molecular Function:	protein binding	binding
4.28913	0.09111	3.83577	0.004208	1.37	Down	0.0381707	0.455195	AP1S3	130340	Adaptor-related protein complex 1, sigma 3 subunit	Hs.632555	130340	AP1S3	2	Biological Process:	intracellular protein transport	post-Golgi vesicle-mediated transport	endocytosis	viral reproduction	cellular membrane organization	regulation of defense response to virus by virus	defense response to virus	Golgi vesicle transport	establishment of localization in cell	immune effector process	intracellular transport	cellular process	regulation of immune system process	membrane organization	response to other organism	protein transport	defense response	biological regulation	response to virus	regulation of biological process	cellular component organization or biogenesis	cellular protein localization	regulation of multi-organism process	regulation of defense response	regulation of defense response to virus	macromolecule localization	response to stimulus	vesicle-mediated transport	protein localization	regulation of immune effector process	cellular component organization	regulation of response to biotic stimulus	establishment of protein localization	transport
4.28913	0.09111	3.83577	0.004208	1.37	Down	0.0381707	0.455195	ACADVL	37	Acyl-Coenzyme A dehydrogenase, very long chain	Hs.437178	37	ACADVL	17	Biological Process:	temperature homeostasis	fatty acid metabolic process	fatty acid beta-oxidation	energy derivation by oxidation of organic compounds	fatty acid beta-oxidation using acyl-CoA dehydrogenase	very long-chain fatty acid catabolic process	cellular lipid metabolic process	negative regulation of fatty acid biosynthetic process	negative regulation of fatty acid oxidation	regulation of cholesterol metabolic process	oxidation-reduction process	regulation of fatty acid biosynthetic process	negative regulation of cellular metabolic process	fatty acid oxidation	cellular process	multicellular organismal process	lipid oxidation	negative regulation of biological process	negative regulation of biosynthetic process	biological regulation	monocarboxylic acid catabolic process	organic acid biosynthetic process	regulation of biological quality	lipid metabolic process	cellular biosynthetic process	lipid biosynthetic process	biosynthetic process	alcohol metabolic process	regulation of biosynthetic process	carboxylic acid catabolic process	regulation of metabolic process	carboxylic acid biosynthetic process	generation of precursor metabolites and energy	cholesterol metabolic process
3.64643	0.033372	4.09305	0.060434	1.36	Up	0.0230691	0.455195	GGNBP2	79893	Gametogenetin binding protein 2	Hs.514116	79893	GGNBP2	17	Biological Process:	multicellular organismal development	spermatogenesis	cell differentiation	multicellular organism reproduction	sexual reproduction	reproduction	reproductive process	developmental process	cellular developmental process	gamete generation	cellular process	multicellular organismal process	male gamete generation	multicellular organismal reproductive process	Cellular Component:	nucleus	cytoplasm	cytoplasmic membrane-bounded vesicle	intracellular membrane-bounded organelle	intracellular organelle	intracellular part	intracellular	membrane-bounded organelle	organelle	cell part	all	cytoplasmic part	cytoplasmic vesicle	vesicle	cell	cellular_component	membrane-bounded vesicle
6.80627	0.023283	7.25221	0.028335	1.36	Up	0.00669541	0.455195	HECTD1	25831	HECT domain containing 1	Hs.708017	25831	HECTD1	14	Biological Process:	protein modification process	protein ubiquitination involved in ubiquitin-dependent protein catabolic process	cellular metabolic process	cellular macromolecule catabolic process	modification-dependent macromolecule catabolic process	cellular process	proteolysis	modification-dependent protein catabolic process	macromolecule metabolic process	catabolic process	primary metabolic process	metabolic process	protein modification by small protein conjugation	cellular protein catabolic process	cellular catabolic process	protein metabolic process	cellular macromolecule metabolic process	protein catabolic process	ubiquitin-dependent protein catabolic process	cellular protein metabolic process	proteolysis involved in cellular protein catabolic process	macromolecule catabolic process	protein modification by small protein conjugation or removal	macromolecule modification	protein ubiquitination	Molecular Function:	ubiquitin-protein ligase activity	protein binding	ligase activity	acid-amino acid ligase activity	metal ion binding	cation binding	ion binding	binding
6.66863	0.055569	6.22645	0.064544	1.36	Down	0.0351547	0.455195	DNM1L	10059	Dynamin 1-like	Hs.556296	10059	DNM1L	12	Biological Process:	GTP catabolic process	apoptosis	cellular component disassembly involved in apoptosis	mitochondrial membrane organization	cell communication	multicellular organismal development	mitochondrial fragmentation involved in apoptosis	nucleobase, nucleoside, nucleotide and nucleic acid catabolic process	nitrogen compound metabolic process	purine ribonucleotide catabolic process	developmental process	ribonucleotide metabolic process	purine nucleotide catabolic process	multicellular organismal process	organelle organization	cellular process	membrane organization	cellular component disassembly	cell death	cellular nitrogen compound catabolic process	ribonucleoside triphosphate metabolic process	nucleobase, nucleoside, nucleotide and nucleic acid metabolic process	cellular component organization or biogenesis	mitochondrion organization	nucleoside triphosphate catabolic process	cellular component disassembly at cellular level	programmed cell death	cellular membrane organization	nucleoside phosphate metabolic process	cellular component organization or biogenesis at cellular level	nucleobase, nucleoside and nucleotide catabolic process	cellular component organization	purine nucleoside triphosphate catabolic process	cellular nitrogen compound metabolic process
5.59987	0.013183	6.03315	0.046335	1.35	Up	0.0121377	0.455195	HEATR1	55127	HEAT repeat containing 1	Hs.708114	55127	HEATR1	1	Biological Process:	rRNA processing	cellular component biogenesis	nitrogen compound metabolic process	cellular metabolic process	RNA metabolic process	ribosome biogenesis	cellular process	nucleic acid metabolic process	macromolecule metabolic process	gene expression	primary metabolic process	nucleobase, nucleoside, nucleotide and nucleic acid metabolic process	metabolic process	RNA processing	ribonucleoprotein complex biogenesis	rRNA metabolic process	ncRNA metabolic process	cellular component organization or biogenesis	cellular macromolecule metabolic process	cellular component biogenesis at cellular level	cellular component organization or biogenesis at cellular level	ncRNA processing	cellular nitrogen compound metabolic process	Molecular Function:	protein binding	binding	Cellular Component:	nucleus	nucleolus	ribonucleoprotein complex	nuclear lumen	organelle lumen	intracellular organelle	intracellular part
6.75075	0.078799	7.18251	0.041366	1.35	Up	0.0399584	0.455195	ZNF544	27300	Zinc finger protein 544	Hs.438994	27300	ZNF544	19	Biological Process:	regulation of transcription, DNA-dependent	nitrogen compound metabolic process	regulation of macromolecule metabolic process	cellular process	nucleic acid metabolic process	cellular macromolecule biosynthetic process	macromolecule metabolic process	gene expression	regulation of nucleobase, nucleoside, nucleotide and nucleic acid metabolic process	nucleobase, nucleoside, nucleotide and nucleic acid metabolic process	biological regulation	regulation of biological process	regulation of cellular process	cellular macromolecule metabolic process	regulation of nitrogen compound metabolic process	regulation of cellular metabolic process	cellular biosynthetic process	biosynthetic process	transcription, DNA-dependent	regulation of biosynthetic process	regulation of cellular macromolecule biosynthetic process	cellular nitrogen compound metabolic process	cellular metabolic process	RNA metabolic process	regulation of transcription	regulation of cellular biosynthetic process	regulation of metabolic process	regulation of primary metabolic process	primary metabolic process	metabolic process	regulation of gene expression	transcription	RNA biosynthetic process	regulation of RNA metabolic process
4.78913	0.060596	5.21702	0.06353	1.35	Up	0.0396152	0.455195	FDFT1	2222	Farnesyl-diphosphate farnesyltransferase 1	Hs.593928	2222	FDFT1	8	Biological Process:	steroid biosynthetic process	cholesterol biosynthetic process	isoprenoid biosynthetic process	farnesyl diphosphate metabolic process	oxidation-reduction process	steroid metabolic process	phospholipid metabolic process	cellular metabolic process	sterol biosynthetic process	sterol metabolic process	cellular process	cholesterol metabolic process	primary metabolic process	metabolic process	organophosphate metabolic process	small molecule metabolic process	prenol metabolic process	cellular lipid metabolic process	lipid metabolic process	cellular biosynthetic process	isoprenoid metabolic process	lipid biosynthetic process	biosynthetic process	alcohol metabolic process	Molecular Function:	farnesyl-diphosphate farnesyltransferase activity	protein binding	oxidoreductase activity	transferase activity, transferring alkyl or aryl (other than methyl) groups	squalene synthase activity	farnesyltranstransferase activity	binding	transferase activity	catalytic activity
5.9501	0.015109	6.37265	0.017525	1.34	Up	0.0029853	0.455195	PSAP	5660	Prosaposin	Hs.523004	5660	PSAP	10	Biological Process:	platelet degranulation	lipid metabolic process	glycosphingolipid metabolic process	lipid transport	blood coagulation	platelet activation	regulation of MAPKKK cascade	prostate gland growth	epithelial cell differentiation involved in prostate gland development	cell differentiation	reproduction	establishment of localization in cell	multicellular organismal process	cellular process	anatomical structure development	signaling	reproductive structure development	biological regulation	intracellular signal transduction	reproductive process	prostate gland development	regulation of biological quality	response to stimulus	vesicle-mediated transport	membrane lipid metabolic process	intracellular protein kinase cascade	transport	response to wounding	MAPKKK cascade	lipid localization	regulation of intracellular protein kinase cascade	organic substance transport	organ development	response to stress
6.1274	0.011838	6.5489	0.090015	1.34	Up	0.0433974	0.455195	ZC3HAV1	56829	Zinc finger CCCH-type, antiviral 1	Hs.133512	56829	ZC3HAV1	7	Biological Process:	response to virus	response to stimulus	response to other organism	multi-organism process	response to biotic stimulus	Molecular Function:	RNA binding	NAD+ ADP-ribosyltransferase activity	zinc ion binding	metal ion binding	cation binding	transferase activity, transferring glycosyl groups	binding	transferase activity	catalytic activity	transferase activity, transferring pentosyl groups	ion binding	transition metal ion binding	nucleic acid binding	Cellular Component:	nucleus	cytoplasm	intracellular membrane-bounded organelle	intracellular organelle	intracellular part	intracellular	membrane-bounded organelle	organelle	cell part	all	cell	cellular_component
6.28913	0.024367	6.70746	0.030987	1.34	Up	0.00876298	0.455195	DOT1L	84444	DOT1-like, histone H3 methyltransferase (S. cerevisiae)	Hs.713641	84444	DOT1L	19	Biological Process:	chromatin modification	histone lysine methylation	cellular component organization at cellular level	protein alkylation	cellular metabolic process	chromatin organization	cellular process	organelle organization	protein modification process	protein methylation	macromolecule methylation	macromolecule metabolic process	methylation	primary metabolic process	metabolic process	small molecule metabolic process	cellular macromolecule metabolic process	protein metabolic process	cellular component organization or biogenesis	covalent chromatin modification	one-carbon metabolic process	chromosome organization	cellular protein metabolic process	cellular component organization or biogenesis at cellular level	histone methylation	cellular component organization	histone modification	macromolecule modification	Molecular Function:	DNA binding	protein binding	methyltransferase activity	transferase activity	histone-lysine N-methyltransferase activity
6.91746	0.087913	6.49994	0.024529	1.34	Down	0.0446138	0.455195	GTF3C2	2976	General transcription factor IIIC, polypeptide 2, beta 110kDa	Hs.75782	2976	GTF3C2	2	Biological Process:	transcription, DNA-dependent	transcription from RNA polymerase III promoter	5S class rRNA transcription from RNA polymerase III type 1 promoter	tRNA transcription from RNA polymerase III promoter	nitrogen compound metabolic process	cellular metabolic process	RNA metabolic process	cellular process	nucleic acid metabolic process	cellular macromolecule biosynthetic process	macromolecule metabolic process	gene expression	primary metabolic process	nucleobase, nucleoside, nucleotide and nucleic acid metabolic process	metabolic process	cellular macromolecule metabolic process	transcription	cellular biosynthetic process	RNA biosynthetic process	biosynthetic process	tRNA transcription	rRNA transcription	cellular nitrogen compound metabolic process	macromolecule biosynthetic process	Molecular Function:	DNA binding	RNA polymerase III transcription factor activity	transcription regulator activity	binding	nucleic acid binding	Cellular Component:	transcription factor TFIIIC complex	nucleus	nucleoplasm
4.80136	0.034093	5.20554	0.085454	1.32	Up	0.0481079	0.455195	NLRP1	22861	NLR family, pyrin domain containing 1	Hs.104305	22861	NLRP1	17	Biological Process:	induction of apoptosis	activation of caspase activity	response to muramyl dipeptide	defense response to bacterium	regulation of apoptosis	positive regulation of interleukin-1 beta secretion	regulation of inflammatory response	neuron apoptosis	regulation of response to external stimulus	inflammatory response	positive regulation of cellular process	positive regulation of programmed cell death	establishment of localization in cell	regulation of hydrolase activity	positive regulation of peptidase activity	regulation of localization	apoptosis	induction of programmed cell death	multicellular organismal process	regulation of caspase activity	cellular process	response to other organism	cell death	regulation of programmed cell death	regulation of endopeptidase activity	biological regulation	regulation of protein secretion	regulation of multicellular organismal process	positive regulation of catalytic activity	regulation of establishment of protein localization	response to molecule of bacterial origin	positive regulation of secretion	programmed cell death	regulation of defense response
5.23969	0.03633	4.83577	0.004208	1.32	Down	0.00809846	0.455195	ATP6V0A2	23545	ATPase, H+ transporting, lysosomal V0 subunit a2	Hs.201939	23545	ATP6V0A2	12	Biological Process:	ion transport	cellular iron ion homeostasis	immune response	insulin receptor signaling pathway	ATP hydrolysis coupled proton transport	transferrin transport	transmembrane transport	cation transport	energy coupled proton transport, against electrochemical gradient	enzyme linked receptor protein signaling pathway	iron ion transport	hydrogen transport	cellular process	response to endogenous stimulus	response to peptide hormone stimulus	protein transport	proton transport	signaling	ion homeostasis	biological regulation	response to organic substance	response to chemical stimulus	cell surface receptor linked signaling pathway	chemical homeostasis	regulation of biological process	regulation of cellular process	metal ion homeostasis	cellular cation homeostasis	monovalent inorganic cation transport	cation homeostasis	iron ion homeostasis	macromolecule localization	ion transmembrane transport	regulation of biological quality
4.48734	0.000185	4.88553	0.053976	1.32	Up	0.0178831	0.455195	OPA1	4976	Optic atrophy 1 (autosomal dominant)	Hs.594504	4976	OPA1	3	Biological Process:	mitochondrial fission	GTP catabolic process	apoptosis	mitochondrion organization	inner mitochondrial membrane organization	visual perception	mitochondrial fusion	axon transport of mitochondrion	positive regulation of anti-apoptosis	response to stimulus	establishment of localization in cell	intracellular transport	ribonucleotide metabolic process	purine nucleotide catabolic process	multicellular organismal process	cellular process	cell death	regulation of programmed cell death	negative regulation of biological process	sensory perception	ribonucleoside triphosphate metabolic process	biological regulation	microtubule-based transport	cellular component organization or biogenesis	programmed cell death	cellular membrane organization	system process	nucleoside phosphate metabolic process	nucleobase, nucleoside and nucleotide catabolic process	organelle fusion	purine nucleoside triphosphate catabolic process	cellular component organization at cellular level	transport	microtubule-based process
6.56918	0.017517	6.96581	0.075206	1.32	Up	0.0358759	0.455195	SMG7	9887	Smg-7 homolog, nonsense mediated mRNA decay factor (C. elegans)	Hs.591463	9887	SMG7	1	Biological Process:	nuclear-transcribed mRNA catabolic process, nonsense-mediated decay	mRNA export from nucleus	regulation of dephosphorylation	nitrogen compound metabolic process	establishment of localization in cell	intracellular transport	cellular macromolecule catabolic process	regulation of phosphorus metabolic process	cellular process	RNA localization	mRNA metabolic process	nucleic acid metabolic process	macromolecule metabolic process	biological regulation	nucleobase, nucleoside, nucleotide and nucleic acid metabolic process	nuclear-transcribed mRNA catabolic process	mRNA catabolic process	regulation of cellular process	regulation of biological process	nuclear transport	nucleic acid transport	RNA export from nucleus	cellular macromolecule metabolic process	regulation of cellular metabolic process	phosphorus metabolic process	macromolecule localization	nucleobase, nucleoside, nucleotide and nucleic acid transport	macromolecule catabolic process	RNA transport	cellular nitrogen compound metabolic process	transport	cellular localization	cellular metabolic process	RNA metabolic process
4.23139	0.033372	3.83577	0.004208	1.32	Down	0.00715093	0.455195	ADAL	161823	Adenosine deaminase-like	Hs.533913	161823	ADAL	15	Biological Process:	adenosine catabolic process	nucleotide metabolic process	purine ribonucleoside monophosphate biosynthetic process	nucleobase, nucleoside, nucleotide and nucleic acid catabolic process	nitrogen compound metabolic process	heterocycle biosynthetic process	ribonucleotide metabolic process	cellular nitrogen compound biosynthetic process	cellular process	cellular nitrogen compound catabolic process	purine nucleoside monophosphate biosynthetic process	nucleotide biosynthetic process	ribonucleotide biosynthetic process	nucleobase, nucleoside, nucleotide and nucleic acid metabolic process	purine ribonucleoside monophosphate metabolic process	purine ribonucleoside catabolic process	cellular biosynthetic process	nucleoside phosphate metabolic process	nucleobase, nucleoside and nucleotide catabolic process	biosynthetic process	purine ribonucleoside metabolic process	ribonucleoside monophosphate metabolic process	nucleoside catabolic process	cellular nitrogen compound metabolic process	nucleoside monophosphate biosynthetic process	small molecule catabolic process	purine nucleoside monophosphate metabolic process	nucleoside monophosphate metabolic process	nucleobase, nucleoside, nucleotide and nucleic acid biosynthetic process	small molecule biosynthetic process	purine-containing compound biosynthetic process	nucleobase, nucleoside and nucleotide biosynthetic process	cellular metabolic process	purine nucleotide metabolic process
6.22384	0.052184	5.83577	0.004208	1.31	Down	0.0177174	0.455195	GTF3C4	9329	General transcription factor IIIC, polypeptide 4, 90kDa	Hs.656646	9329	GTF3C4	9	Biological Process:	transcription, DNA-dependent	transcription from RNA polymerase III promoter	transcription initiation from RNA polymerase III promoter	5S class rRNA transcription from RNA polymerase III type 1 promoter	tRNA transcription from RNA polymerase III promoter	nitrogen compound metabolic process	cellular metabolic process	RNA metabolic process	cellular process	transcription initiation, DNA-dependent	nucleic acid metabolic process	cellular macromolecule biosynthetic process	macromolecule metabolic process	gene expression	primary metabolic process	nucleobase, nucleoside, nucleotide and nucleic acid metabolic process	metabolic process	cellular macromolecule metabolic process	transcription	cellular biosynthetic process	RNA biosynthetic process	biosynthetic process	tRNA transcription	rRNA transcription	cellular nitrogen compound metabolic process	macromolecule biosynthetic process	Molecular Function:	DNA binding	RNA polymerase III transcription factor activity	histone acetyltransferase activity	protein binding	enzyme activator activity	acyltransferase activity	transferase activity
6.17181	0.065741	6.5596	0.027605	1.31	Up	0.032183	0.455195	MGAT4B	11282	Mannosyl (alpha-1,3-)-glycoprotein beta-1,4-N-acetylglucosaminyltransferase, isozyme B	Hs.567419	11282	MGAT4B	5	Biological Process:	carbohydrate metabolic process	N-glycan processing	protein N-linked glycosylation via asparagine	post-translational protein modification	cellular protein metabolic process	cellular metabolic process	cellular process	glycoprotein metabolic process	cellular macromolecule biosynthetic process	protein modification process	protein glycosylation	macromolecule metabolic process	oligosaccharide metabolic process	primary metabolic process	macromolecule glycosylation	metabolic process	protein N-linked glycosylation	peptidyl-amino acid modification	peptidyl-asparagine modification	glycoprotein biosynthetic process	protein metabolic process	cellular macromolecule metabolic process	cellular biosynthetic process	cellular carbohydrate metabolic process	biosynthetic process	macromolecule modification	macromolecule biosynthetic process	glycosylation	Molecular Function:	alpha-1,3-mannosylglycoprotein 4-beta-N-acetylglucosaminyltransferase activity	transferase activity, transferring hexosyl groups	metal ion binding	UDP-glycosyltransferase activity	cation binding
6.21621	0.018185	6.60201	0.015568	1.31	Up	0.00382784	0.455195	ADRA2A	150	Adrenergic, alpha-2A-, receptor	Hs.249159	150	ADRA2A	10	Biological Process:	positive regulation of cytokine production	energy reserve metabolic process	cellular component movement	signal transduction	G-protein coupled receptor protein signaling pathway	negative regulation of adenylate cyclase activity	Ras protein signal transduction	Rho protein signal transduction	blood coagulation	positive regulation of cell proliferation	negative regulation of norepinephrine secretion	actin cytoskeleton organization	positive regulation of cell migration	negative regulation of cAMP biosynthetic process	activation of protein kinase activity	activation of protein kinase B activity	negative regulation of epinephrine secretion	cellular response to hormone stimulus	epidermal growth factor receptor transactivation by G-protein coupled receptor signaling pathway	glucose homeostasis	fear response	positive regulation of potassium ion transport	positive regulation of MAP kinase activity	positive regulation of epidermal growth factor receptor activity	negative regulation of calcium ion-dependent exocytosis	negative regulation of insulin secretion	regulation of insulin secretion	intestinal absorption	negative regulation of lipid catabolic process	positive regulation of membrane protein ectodomain proteolysis	negative regulation of calcium ion transport via voltage-gated calcium channel activity	negative regulation of insulin secretion involved in cellular response to glucose	inhibition of adenylate cyclase activity by adrenergic receptor signaling pathway	activation of phospholipase C activity by adrenergic receptor signaling pathway
5.15946	0.043903	5.54409	0.012091	1.31	Up	0.0137289	0.455195	CTNND1	1500	Catenin (cadherin-associated protein), delta 1	Hs.166011	1500	CTNND1	11	Biological Process:	morphogenesis of a polarized epithelium	cell adhesion	salivary gland morphogenesis	Wnt receptor signaling pathway	cell-cell adhesion	keratinocyte differentiation	cell junction assembly	adherens junction organization	cell-cell junction organization	epithelial cell differentiation involved in salivary gland development	negative regulation of canonical Wnt receptor signaling pathway	regulation of signal transduction	cellular component assembly	cell differentiation	cell junction organization	cellular component biogenesis	developmental process	exocrine system development	cell communication	multicellular organismal process	cellular process	negative regulation of cellular process	anatomical structure development	epidermal cell differentiation	signaling	negative regulation of biological process	epithelium development	negative regulation of signaling	biological regulation	morphogenesis of an epithelium	cell surface receptor linked signaling pathway	regulation of biological process	regulation of cellular process	cellular component organization or biogenesis
5.73139	0.051591	5.35796	0.066973	1.3	Down	0.0476204	0.455195	51750	51750	regulator of telomere elongation helicase 1	-	51750	-	-	Biological Process:	telomere maintenance	nucleobase, nucleoside, nucleotide and nucleic acid metabolic process	DNA repair	regulation of double-strand break repair via homologous recombination	regulation of DNA repair	nitrogen compound metabolic process	regulation of macromolecule metabolic process	organelle organization	cellular process	nucleic acid metabolic process	macromolecule metabolic process	regulation of nucleobase, nucleoside, nucleotide and nucleic acid metabolic process	regulation of DNA recombination	double-strand break repair via homologous recombination	biological regulation	regulation of cellular process	regulation of biological process	regulation of nitrogen compound metabolic process	cellular component organization or biogenesis	cellular macromolecule metabolic process	regulation of cellular metabolic process	regulation of biological quality	response to stimulus	chromosome organization	regulation of cellular response to stress	cellular component organization or biogenesis at cellular level	regulation of DNA metabolic process	cellular component organization	cellular nitrogen compound metabolic process	DNA metabolic process	double-strand break repair	cellular component organization at cellular level	cellular response to stress	recombinational repair
5.20763	0.068395	4.83577	0.004208	1.29	Down	0.0323193	0.455195	NFRKB	4798	Nuclear factor related to kappaB binding protein	Hs.530539	4798	NFRKB	11	Biological Process:	transcription from RNA polymerase II promoter	inflammatory response	nitrogen compound metabolic process	cellular metabolic process	response to wounding	RNA metabolic process	cellular process	nucleic acid metabolic process	cellular macromolecule biosynthetic process	macromolecule metabolic process	gene expression	primary metabolic process	defense response	nucleobase, nucleoside, nucleotide and nucleic acid metabolic process	metabolic process	cellular macromolecule metabolic process	transcription	response to stress	response to stimulus	cellular biosynthetic process	RNA biosynthetic process	biosynthetic process	transcription, DNA-dependent	cellular nitrogen compound metabolic process	macromolecule biosynthetic process	Molecular Function:	protease binding	DNA binding	specific RNA polymerase II transcription factor activity	protein binding	RNA polymerase II transcription factor activity	transcription regulator activity	binding	enzyme binding
4.08366	0.055569	4.45429	0.037765	1.29	Up	0.0313272	0.455195	ZBTB8A	653121	Zinc finger and BTB domain containing 8A	Hs.546479	653121	ZBTB8A	1	Biological Process:	biological_process	all	Molecular Function:	molecular_function	DNA binding	zinc ion binding	metal ion binding	cation binding	ion binding	binding	transition metal ion binding	all	nucleic acid binding	Cellular Component:	cellular_component	intracellular	nucleus	intracellular membrane-bounded organelle	intracellular organelle	intracellular part	membrane-bounded organelle	organelle	cell part	all	cell
3.01491	0.013183	3.38553	0.030987	1.29	Up	0.00815464	0.455195	TUT1	64852	Terminal uridylyl transferase 1, U6 snRNA-specific	Hs.256184	64852	TUT1	11	Biological Process:	mRNA polyadenylation	mRNA cleavage	snRNA processing	histone mRNA catabolic process	mRNA 3'-end processing	nitrogen compound metabolic process	cellular metabolic process	cellular macromolecule catabolic process	RNA metabolic process	cellular process	RNA 3'-end processing	mRNA metabolic process	nucleic acid metabolic process	macromolecule metabolic process	catabolic process	gene expression	primary metabolic process	nucleobase, nucleoside, nucleotide and nucleic acid metabolic process	metabolic process	RNA processing	histone mRNA metabolic process	mRNA catabolic process	nuclear-transcribed mRNA catabolic process	ncRNA metabolic process	cellular catabolic process	cellular macromolecule metabolic process	RNA polyadenylation	nucleic acid phosphodiester bond hydrolysis	snRNA metabolic process	macromolecule catabolic process	RNA catabolic process	ncRNA processing	mRNA processing	cellular nitrogen compound metabolic process
5.62353	0.01047	5.99415	0.007334	1.29	Up	0.00118752	0.455195	RXRA	6256	Retinoid X receptor, alpha	Hs.590886	6256	RXRA	9	Biological Process:	liver development	placenta development	transcription, DNA-dependent	vitamin metabolic process	inflammatory response	midgut development	heart development	female pregnancy	aging	response to nutrient	cholesterol metabolic process	negative regulation of cell proliferation	response to selenium ion	gene expression	positive regulation of gene-specific transcription from RNA polymerase II promoter	negative regulation of gene-specific transcription from RNA polymerase II promoter	response to organic cyclic compound	axon regeneration	response to retinoic acid	cellular response to insulin stimulus	response to vitamin D	regulation of transcription from RNA polymerase II promoter by nuclear hormone receptor	positive regulation of apoptosis	cellular lipid metabolic process	interspecies interaction between organisms	response to ethanol	positive regulation of transcription from RNA polymerase II promoter	retinoic acid receptor signaling pathway	response to glucocorticoid stimulus	ventricular cardiac muscle tissue morphogenesis	ventricular cardiac muscle cell differentiation	cardiac muscle cell proliferation	secretory columnal luminar epithelial cell differentiation involved in prostate glandular acinus dev	regulation of branching involved in prostate gland morphogenesis
4.91859	0.08314	5.28577	0.005222	1.29	Up	0.047811	0.455195	DDR1	780	Discoidin domain receptor tyrosine kinase 1	Hs.631988	780	DDR1	6	Biological Process:	regulation of cell growth	regulation of cell-matrix adhesion	cell adhesion	transmembrane receptor protein tyrosine kinase signaling pathway	embryo implantation	negative regulation of cell proliferation	peptidyl-tyrosine phosphorylation	organ regeneration	ear development	skin development	response to protein stimulus	branching involved in mammary gland duct morphogenesis	mammary gland alveolus development	reproduction	enzyme linked receptor protein signaling pathway	multicellular organismal process	cellular process	anatomical structure development	regulation of cellular component size	signaling	regulation of cellular component organization	negative regulation of biological process	regulation of growth	biological regulation	morphogenesis of an epithelium	reproductive process	cell surface receptor linked signaling pathway	peptidyl-amino acid modification	cellular component organization or biogenesis	regulation of cell proliferation	regulation of biological quality	response to stimulus	morphogenesis of a branching epithelium	tissue morphogenesis
6.56288	0.050183	6.92927	0.010244	1.29	Up	0.0189868	0.455195	MYADM	91663	Myeloid-associated differentiation marker	Hs.380906	91663	MYADM	19	Cellular Component:	membrane	integral to membrane	intrinsic to membrane	cell	all	cellular_component	cell part	membrane part
4.41859	0.068567	4.78231	0.04925	1.29	Up	0.0498769	0.455195	LDLRAD3	143458	Low density lipoprotein receptor class A domain containing 3	Hs.708347	143458	LDLRAD3	11	Molecular Function:	receptor activity	molecular transducer activity	signal transducer activity	Cellular Component:	membrane	integral to membrane	intrinsic to membrane	cell	all	cellular_component	cell part	membrane part
10.9123	0.053869	11.2671	0.047487	1.28	Up	0.0386238	0.455195	AHNAK	79026	AHNAK nucleoprotein	Hs.502756	79026	AHNAK	11	Biological Process:	nervous system development	multicellular organismal development	anatomical structure development	system development	developmental process	multicellular organismal process	Molecular Function:	protein binding	binding	Cellular Component:	nucleus	intracellular membrane-bounded organelle	intracellular organelle	intracellular part	intracellular	membrane-bounded organelle	organelle	cell part	all	cell	cellular_component
4.97791	0.050183	4.62825	0.010666	1.27	Down	0.0208566	0.455195	RIN1	9610	Ras and Rab interactor 1	Hs.1030	9610	RIN1	11	Biological Process:	endocytosis	signal transduction	transport	regulation of biological process	regulation of cellular process	establishment of localization	cellular component organization or biogenesis	cellular process	response to stimulus	cellular response to stimulus	membrane invagination	cellular membrane organization	membrane organization	vesicle-mediated transport	signaling	localization	cellular component organization	biological regulation	Molecular Function:	GTPase activator activity	protein binding	nucleoside-triphosphatase regulator activity	enzyme regulator activity	enzyme activator activity	binding	GTPase regulator activity	Cellular Component:	cytoplasm	cytoskeleton	plasma membrane	intracellular organelle	intracellular part	intracellular	organelle
6.78255	0.026534	7.13093	0.05144	1.27	Up	0.0265111	0.455195	PTPN23	25930	Protein tyrosine phosphatase, non-receptor type 23	Hs.25524	25930	PTPN23	3	Biological Process:	protein dephosphorylation	cilium morphogenesis	anatomical structure morphogenesis	cellular component organization at cellular level	cell part morphogenesis	cellular metabolic process	developmental process	cellular component morphogenesis	cellular process	anatomical structure development	protein modification process	macromolecule metabolic process	primary metabolic process	metabolic process	phosphate metabolic process	cell morphogenesis	cellular component organization or biogenesis	protein metabolic process	cellular macromolecule metabolic process	cellular developmental process	cell projection morphogenesis	phosphorus metabolic process	cellular protein metabolic process	cellular component organization or biogenesis at cellular level	dephosphorylation	cell projection organization	cellular component organization	macromolecule modification	Molecular Function:	protein tyrosine phosphatase activity	hydrolase activity	phosphatase activity	hydrolase activity, acting on ester bonds	phosphoprotein phosphatase activity
5.64643	0.033372	5.99415	0.007334	1.27	Up	0.00951816	0.455195	STIL	6491	SCL/TAL1 interrupting locus	Hs.525198	6491	STIL	1	Biological Process:	embryonic axis specification	in utero embryonic development	neural tube closure	heart looping	smoothened signaling pathway	multicellular organismal development	determination of left/right symmetry	cell proliferation	forebrain development	notochord development	floor plate development	multicellular organism growth	negative regulation of apoptosis	apoptosis	cellular process	multicellular organismal process	anatomical structure development	chordate embryonic development	cell death	regulation of programmed cell death	signaling	tube closure	negative regulation of biological process	biological regulation	morphogenesis of an epithelium	cell surface receptor linked signaling pathway	embryonic heart tube morphogenesis	programmed cell death	embryonic morphogenesis	embryonic organ development	response to stimulus	embryo development ending in birth or egg hatching	primary neural tube formation	circulatory system development
5.62353	0.01047	5.9705	0.030987	1.27	Up	0.00876968	0.455195	ARPC2	10109	Actin related protein 2/3 complex, subunit 2, 34kDa	Hs.529303	10109	ARPC2	2	Biological Process:	cellular component movement	positive regulation of actin filament polymerization	cellular component assembly	positive regulation of cellular process	cellular component biogenesis	positive regulation of biological process	positive regulation of cellular component organization	regulation of protein complex assembly	organelle organization	cellular process	protein complex biogenesis	regulation of actin filament-based process	regulation of cellular component size	protein polymerization	actin polymerization or depolymerization	actin filament organization	regulation of cellular component organization	biological regulation	positive regulation of protein polymerization	regulation of actin cytoskeleton organization	regulation of cellular process	regulation of biological process	cellular component organization or biogenesis	regulation of actin filament length	regulation of cytoskeleton organization	regulation of biological quality	macromolecular complex subunit organization	regulation of protein polymerization	cellular component organization or biogenesis at cellular level	positive regulation of organelle organization	regulation of organelle organization	cellular component organization	cellular component organization at cellular level	actin filament-based process
5.75359	0.029394	6.09978	0.020298	1.27	Up	0.0104795	0.455195	SAMD4B	55095	Sterile alpha motif domain containing 4B	Hs.612332	55095	SAMD4B	19	Molecular Function:	protein binding	binding
7.4364	0.050755	7.09305	0.060434	1.27	Down	0.0489824	0.455195	OSBP2	23762	Oxysterol binding protein 2	Hs.517546	23762	OSBP2	22	Biological Process:	transport	lipid transport	establishment of localization	lipid localization	localization	organic substance transport	macromolecule localization	Molecular Function:	lipid binding	binding	Cellular Component:	membrane	cell	all	cellular_component	cell part
5.96171	0.075639	6.3045	0.013516	1.27	Up	0.0467484	0.455195	PLD3	23646	Phospholipase D family, member 3	Hs.257008	23646	PLD3	19	Biological Process:	lipid catabolic process	catabolic process	primary metabolic process	metabolic process	lipid metabolic process	Molecular Function:	phospholipase D activity	protein binding	hydrolase activity	NAPE-specific phospholipase D activity	hydrolase activity, acting on ester bonds	lipase activity	phospholipase activity	binding	phosphoric diester hydrolase activity	catalytic activity	phosphoric ester hydrolase activity	Cellular Component:	endoplasmic reticulum	endoplasmic reticulum membrane	membrane	integral to membrane	endoplasmic reticulum part	intracellular organelle	intracellular part	membrane-bounded organelle	all	nuclear membrane-endoplasmic reticulum network	membrane part	intrinsic to membrane	cytoplasmic part	cell	endomembrane system	intracellular membrane-bounded organelle
7.11291	0.023714	6.77315	0.012608	1.27	Down	0.00619039	0.455195	KDELR2	11014	KDEL (Lys-Asp-Glu-Leu) endoplasmic reticulum protein retention receptor 2	Hs.654552	11014	KDELR2	7	Biological Process:	protein retention in ER lumen	intracellular protein transport	vesicle-mediated transport	establishment of protein localization	transport	cellular localization	establishment of localization in cell	intracellular transport	cellular process	protein transport	maintenance of protein localization in endoplasmic reticulum	biological regulation	maintenance of protein location	establishment of localization	cellular protein localization	cellular macromolecule localization	regulation of biological quality	macromolecule localization	maintenance of location	maintenance of location in cell	protein localization	protein localization to organelle	protein localization in endoplasmic reticulum	localization	maintenance of protein location in cell	maintenance of protein localization to organelle	Molecular Function:	receptor activity	KDEL sequence binding	protein binding	molecular transducer activity	peptide binding	ER retention sequence binding	binding
4.80136	0.034093	5.13678	0.016702	1.26	Up	0.0125692	0.455195	THOC2	57187	THO complex 2	Hs.592243	57187	THOC2	X	Biological Process:	mRNA processing	mRNA export from nucleus	transport	RNA splicing	intronless viral mRNA export from host nucleus	reproduction	nitrogen compound metabolic process	establishment of localization in cell	intracellular transport	cellular process	RNA localization	mRNA metabolic process	nucleic acid metabolic process	interaction with host	viral reproduction	macromolecule metabolic process	interspecies interaction between organisms	gene expression	nucleobase, nucleoside, nucleotide and nucleic acid metabolic process	reproductive process	nuclear transport	nucleic acid transport	RNA export from nucleus	cellular macromolecule metabolic process	macromolecule localization	nucleobase, nucleoside, nucleotide and nucleic acid transport	RNA transport	cellular nitrogen compound metabolic process	cellular localization	multi-organism process	cellular metabolic process	RNA metabolic process	mRNA transport	symbiosis, encompassing mutualism through parasitism
7.43938	0.031658	7.10783	0.009126	1.26	Down	0.00973154	0.455195	SBNO2	22904	Strawberry notch homolog 2 (Drosophila)	Hs.408708	22904	SBNO2	19	Biological Process:	macrophage activation involved in immune response	negative regulation of transcription, DNA-dependent	regulation of inflammatory response	regulation of response to external stimulus	inflammatory response	negative regulation of gene expression	negative regulation of cellular metabolic process	immune effector process	cellular process	negative regulation of biological process	negative regulation of biosynthetic process	negative regulation of macromolecule metabolic process	regulation of nucleobase, nucleoside, nucleotide and nucleic acid metabolic process	biological regulation	leukocyte activation	myeloid cell activation involved in immune response	regulation of defense response	cellular biosynthetic process	response to stimulus	biosynthetic process	transcription, DNA-dependent	regulation of biosynthetic process	regulation of cellular macromolecule biosynthetic process	response to wounding	RNA metabolic process	macrophage activation	cell activation involved in immune response	regulation of metabolic process	negative regulation of nitrogen compound metabolic process	regulation of transcription, DNA-dependent	transcription	response to stress	RNA biosynthetic process	regulation of response to stress
4.64643	0.033372	4.9705	0.030987	1.25	Up	0.0191812	0.455195	EHBP1	23301	EH domain binding protein 1	Hs.271667	23301	EHBP1	2	Cellular Component:	cytoplasm	membrane	intracellular part	intracellular	cell	all	cellular_component	cell part
4.36513	0.015109	4.68599	0.047073	1.25	Up	0.0229282	0.455195	GDPD5	81544	Glycerophosphodiester phosphodiesterase domain containing 5	Hs.503297	81544	GDPD5	11	Biological Process:	glycerol metabolic process	lipid metabolic process	nervous system development	multicellular organismal development	small molecule metabolic process	system development	cellular metabolic process	developmental process	carbohydrate metabolic process	multicellular organismal process	cellular process	anatomical structure development	cellular carbohydrate metabolic process	polyol metabolic process	alcohol metabolic process	primary metabolic process	metabolic process	alditol metabolic process	Molecular Function:	glycerophosphodiester phosphodiesterase activity	hydrolase activity	hydrolase activity, acting on ester bonds	phosphoric diester hydrolase activity	catalytic activity	phosphoric ester hydrolase activity	Cellular Component:	cytoplasm	endomembrane system	membrane	integral to membrane	growth cone	cell projection	perinuclear region of cytoplasm	site of polarized growth
6.29984	0.023817	6.61689	0.030442	1.25	Up	0.0145392	0.455195	QRICH1	54870	Glutamine-rich 1	Hs.297389	54870	QRICH1	3	Biological Process:	biological_process	all	Molecular Function:	molecular_function	all	Cellular Component:	cellular_component	all
7.56918	0.043883	7.8795	0.039524	1.24	Up	0.0343626	0.455195	CKB	1152	Creatine kinase, brain	Hs.173724	1152	CKB	14	Biological Process:	creatine metabolic process	brain development	cellular chloride ion homeostasis	cellular nitrogen compound metabolic process	carboxylic acid metabolic process	nitrogen compound metabolic process	developmental process	organic acid metabolic process	multicellular organismal process	cellular process	anatomical structure development	ion homeostasis	biological regulation	chemical homeostasis	cellular amine metabolic process	system development	amine metabolic process	anion homeostasis	regulation of biological quality	central nervous system development	monovalent inorganic anion homeostasis	cellular homeostasis	cellular chemical homeostasis	nervous system development	phosphagen metabolic process	cellular metabolic process	cellular monovalent inorganic anion homeostasis	chloride ion homeostasis	cellular modified amino acid metabolic process	cellular anion homeostasis	cellular ketone metabolic process	primary metabolic process	metabolic process	multicellular organismal development
4.48734	0.000185	4.17802	0.024529	1.24	Down	0.00622972	0.455195	CNP	1267	2,3-cyclic nucleotide 3 phosphodiesterase	Hs.273621	1267	CNP	17	Biological Process:	cell killing	synaptic transmission	cyclic nucleotide catabolic process	RNA metabolic process	nucleoside monophosphate metabolic process	multicellular organismal signaling	transmission of nerve impulse	nucleobase, nucleoside, nucleotide and nucleic acid catabolic process	nitrogen compound metabolic process	cellular metabolic process	nucleobase, nucleoside and nucleotide metabolic process	cyclic nucleotide metabolic process	multicellular organismal process	cellular process	cell communication	nucleic acid metabolic process	cellular nitrogen compound catabolic process	signaling	macromolecule metabolic process	catabolic process	primary metabolic process	metabolic process	nucleobase, nucleoside, nucleotide and nucleic acid metabolic process	neurological system process	nucleotide catabolic process	cellular catabolic process	small molecule metabolic process	cellular macromolecule metabolic process	nucleoside monophosphate catabolic process	cell-cell signaling	nucleotide metabolic process	system process	nucleoside phosphate metabolic process	nucleobase, nucleoside and nucleotide catabolic process
6.56918	0.017517	6.87341	0.041852	1.23	Up	0.0215238	0.455195	PPT1	5538	Palmitoyl-protein thioesterase 1	Hs.3873	5538	PPT1	1	Biological Process:	protein depalmitoylation	DNA fragmentation involved in apoptotic nuclear change	protein modification process	receptor-mediated endocytosis	pinocytosis	lysosomal lumen acidification	neurotransmitter secretion	nervous system development	brain development	visual perception	grooming behavior	cell death	associative learning	adult locomotory behavior	protein transport	lipid catabolic process	sphingolipid catabolic process	protein catabolic process	negative regulation of cell growth	membrane raft organization	regulation of phospholipase A2 activity	negative regulation of apoptosis	negative regulation of neuron apoptosis	cellular protein catabolic process	positive regulation of receptor-mediated endocytosis	positive regulation of pinocytosis	neuron development	regulation of synapse structure and activity	response to stimulus	cofactor transport	cofactor metabolic process	cell differentiation	positive regulation of cellular process	regulation of hydrolase activity
4.93136	0.003628	4.62825	0.010666	1.23	Down	0.00137864	0.455195	BCAS3	54828	Breast carcinoma amplified sequence 3	Hs.655028	54828	BCAS3	17	Cellular Component:	nucleus	intracellular membrane-bounded organelle	intracellular organelle	intracellular part	intracellular	membrane-bounded organelle	organelle	cell part	all	cell	cellular_component
6.08366	0.055569	6.38553	0.030987	1.23	Up	0.0416667	0.455195	MGRN1	23295	Mahogunin, ring finger 1	Hs.526494	23295	MGRN1	16	Biological Process:	protein monoubiquitination	endosome to lysosome transport	protein ubiquitination	negative regulation of cAMP-mediated signaling	negative regulation of G-protein coupled receptor protein signaling pathway	regulation of signal transduction	G-protein coupled receptor protein signaling pathway	establishment of localization in cell	intracellular transport	cell communication	cellular process	negative regulation of cellular process	protein modification process	signaling	negative regulation of biological process	macromolecule metabolic process	cAMP-mediated signaling	regulation of cAMP-mediated signaling	negative regulation of signaling	biological regulation	intracellular signal transduction	protein modification by small protein conjugation	cell surface receptor linked signaling pathway	regulation of cellular process	regulation of biological process	cellular macromolecule metabolic process	second-messenger-mediated signaling	negative regulation of cell communication	lysosomal transport	negative regulation of response to stimulus	response to stimulus	vesicle-mediated transport	regulation of signaling	cyclic-nucleotide-mediated signaling
8.73181	0.003274	9.027	0.005618	1.23	Up	0.000484911	0.455195	MGA	23269	MAX gene associated	Hs.187569	23269	MGA	15	Biological Process:	regulation of transcription, DNA-dependent	nitrogen compound metabolic process	regulation of macromolecule metabolic process	cellular process	nucleic acid metabolic process	cellular macromolecule biosynthetic process	macromolecule metabolic process	gene expression	regulation of nucleobase, nucleoside, nucleotide and nucleic acid metabolic process	nucleobase, nucleoside, nucleotide and nucleic acid metabolic process	biological regulation	regulation of biological process	regulation of cellular process	cellular macromolecule metabolic process	regulation of nitrogen compound metabolic process	regulation of cellular metabolic process	cellular biosynthetic process	biosynthetic process	transcription, DNA-dependent	regulation of biosynthetic process	regulation of cellular macromolecule biosynthetic process	cellular nitrogen compound metabolic process	cellular metabolic process	RNA metabolic process	regulation of transcription	regulation of cellular biosynthetic process	regulation of metabolic process	regulation of primary metabolic process	primary metabolic process	metabolic process	regulation of gene expression	transcription	RNA biosynthetic process	regulation of RNA metabolic process
3.55011	0.062951	3.83577	0.004208	1.22	Up	0.0454782	0.455195	STK24	8428	Serine/threonine kinase 24 (STE20 homolog, yeast)	Hs.508514	8428	STK24	13	Biological Process:	protein phosphorylation	apoptosis	cellular component disassembly involved in apoptosis	signal transduction	cellular component organization at cellular level	cellular metabolic process	phosphorylation	cellular process	protein modification process	cellular component disassembly	cell death	signaling	macromolecule metabolic process	primary metabolic process	biological regulation	metabolic process	death	phosphate metabolic process	regulation of biological process	regulation of cellular process	cellular component organization or biogenesis	protein metabolic process	cellular macromolecule metabolic process	programmed cell death	cellular component disassembly at cellular level	phosphorus metabolic process	response to stimulus	cellular response to stimulus	cellular protein metabolic process	cellular component organization or biogenesis at cellular level	cellular component organization	macromolecule modification	Molecular Function:	nucleotide binding
3.55011	0.062951	3.83577	0.004208	1.22	Up	0.0454782	0.455195	REXO4	57109	REX4, RNA exonuclease 4 homolog (S. cerevisiae)	Hs.438409	57109	REXO4	9	Biological Process:	transcription, DNA-dependent	regulation of transcription, DNA-dependent	nitrogen compound metabolic process	regulation of macromolecule metabolic process	cellular process	nucleic acid metabolic process	cellular macromolecule biosynthetic process	macromolecule metabolic process	regulation of nucleobase, nucleoside, nucleotide and nucleic acid metabolic process	gene expression	biological regulation	nucleobase, nucleoside, nucleotide and nucleic acid metabolic process	regulation of cellular process	regulation of biological process	regulation of nitrogen compound metabolic process	cellular macromolecule metabolic process	regulation of cellular metabolic process	cellular biosynthetic process	biosynthetic process	regulation of biosynthetic process	regulation of cellular macromolecule biosynthetic process	cellular nitrogen compound metabolic process	cellular metabolic process	RNA metabolic process	regulation of cellular biosynthetic process	regulation of transcription	regulation of metabolic process	regulation of primary metabolic process	primary metabolic process	metabolic process	regulation of gene expression	transcription	regulation of RNA metabolic process	RNA biosynthetic process
3.55011	0.062951	3.83577	0.004208	1.22	Up	0.0454782	0.455195	MACROD1	28992	MACRO domain containing 1	Hs.602898	28992	MACROD1	11	Cellular Component:	mitochondrion	intracellular membrane-bounded organelle	intracellular organelle	intracellular part	intracellular	membrane-bounded organelle	organelle	cell part	all	cytoplasm	cytoplasmic part	cell	cellular_component
7.92866	0.017925	8.21321	0.010666	1.22	Up	0.00533043	0.455195	MYO1C	4641	Myosin IC	Hs.286226	4641	MYO1C	17	Biological Process:	protein transport	mRNA transport	transmembrane transport	establishment of protein localization	transport	nucleic acid transport	establishment of localization	cellular process	macromolecule localization	RNA localization	protein localization	nucleobase, nucleoside, nucleotide and nucleic acid transport	establishment of RNA localization	RNA transport	localization	Molecular Function:	nucleotide binding	motor activity	actin binding	protein binding	calmodulin binding	ATP binding	hydrolase activity	hydrolase activity, acting on acid anhydrides, in phosphorus-containing anhydrides	purine ribonucleoside triphosphate binding	purine nucleotide binding	nucleoside-triphosphatase activity	hydrolase activity, acting on acid anhydrides	binding	catalytic activity	cytoskeletal protein binding	adenyl ribonucleotide binding	ribonucleotide binding	pyrophosphatase activity
8.05245	0.041733	8.33657	0.01855	1.22	Up	0.0248778	0.455195	ATP1A1	476	ATPase, Na+/K+ transporting, alpha 1 polypeptide	Hs.371889	476	ATP1A1	1	Biological Process:	ATP biosynthetic process	potassium ion transport	sodium ion transport	ion transmembrane transport	transmembrane transport	nitrogen compound metabolic process	cation transport	heterocycle biosynthetic process	ribonucleotide metabolic process	cellular nitrogen compound biosynthetic process	cellular process	nucleotide biosynthetic process	ribonucleoside triphosphate metabolic process	ribonucleotide biosynthetic process	nucleobase, nucleoside, nucleotide and nucleic acid metabolic process	purine nucleoside triphosphate biosynthetic process	monovalent inorganic cation transport	cellular biosynthetic process	nucleoside phosphate metabolic process	ribonucleoside triphosphate biosynthetic process	biosynthetic process	ATP metabolic process	cellular nitrogen compound metabolic process	metal ion transport	purine ribonucleoside triphosphate biosynthetic process	nucleobase, nucleoside, nucleotide and nucleic acid biosynthetic process	transport	small molecule biosynthetic process	purine nucleotide metabolic process	cellular metabolic process	nucleobase, nucleoside and nucleotide biosynthetic process	purine-containing compound biosynthetic process	nucleobase, nucleoside and nucleotide metabolic process	ion transport
6.03711	0.03538	5.76298	0.024529	1.21	Down	0.0237867	0.455195	CRTC2	200186	CREB regulated transcription coactivator 2	Hs.406392	200186	CRTC2	1	Biological Process:	interspecies interaction between organisms	multi-organism process	Molecular Function:	protein binding	binding	Cellular Component:	nucleus	nucleolus	cytoplasm	nuclear lumen	organelle lumen	intracellular organelle	intracellular part	membrane-bounded organelle	non-membrane-bounded organelle	all	nuclear part	cell	intracellular organelle lumen	intracellular membrane-bounded organelle	intracellular	organelle	cell part	membrane-enclosed lumen	intracellular non-membrane-bounded organelle	intracellular organelle part	cellular_component	organelle part
7.69396	0.048377	7.96799	0.007146	1.21	Up	0.0304032	0.455195	RAPGEF1	2889	Rap guanine nucleotide exchange factor (GEF) 1	Hs.127897	2889	RAPGEF1	9	Biological Process:	activation of MAPKK activity	signal transduction	transmembrane receptor protein tyrosine kinase signaling pathway	nerve growth factor receptor signaling pathway	regulation of small GTPase mediated signal transduction	regulation of signal transduction	positive regulation of kinase activity	positive regulation of transferase activity	enzyme linked receptor protein signaling pathway	regulation of catalytic activity	regulation of macromolecule metabolic process	regulation of phosphorus metabolic process	regulation of phosphorylation	cellular process	protein modification process	signaling	macromolecule metabolic process	biological regulation	intracellular signal transduction	signal transduction via phosphorylation event	cell surface receptor linked signaling pathway	regulation of cellular process	regulation of biological process	positive regulation of catalytic activity	cellular macromolecule metabolic process	regulation of cellular metabolic process	phosphorus metabolic process	response to stimulus	regulation of transferase activity	activation of protein kinase activity	regulation of signaling	intracellular protein kinase cascade	cellular metabolic process	phosphorylation
7.47434	0.013183	7.20578	0.016667	1.2	Down	0.00620235	0.455195	PURB	5814	Purine-rich element binding protein B	Hs.349150	5814	PURB	7	Biological Process:	regulation of myeloid cell differentiation	negative regulation of transcription, DNA-dependent	cell differentiation	negative regulation of gene expression	negative regulation of cellular metabolic process	regulation of cell differentiation	multicellular organismal process	cellular process	anatomical structure development	myeloid cell differentiation	negative regulation of biological process	negative regulation of biosynthetic process	negative regulation of macromolecule metabolic process	regulation of nucleobase, nucleoside, nucleotide and nucleic acid metabolic process	biological regulation	immune system development	regulation of multicellular organismal process	cellular biosynthetic process	biosynthetic process	transcription, DNA-dependent	regulation of biosynthetic process	regulation of cellular macromolecule biosynthetic process	hemopoiesis	RNA metabolic process	regulation of metabolic process	negative regulation of nitrogen compound metabolic process	regulation of transcription, DNA-dependent	transcription	organ development	RNA biosynthetic process	negative regulation of cellular macromolecule biosynthetic process	hemopoietic or lymphoid organ development	nitrogen compound metabolic process	negative regulation of cellular biosynthetic process
4.70417	0.024367	4.9705	0.030987	1.2	Up	0.0212131	0.455195	EXOC3	11336	Exocyst complex component 3	Hs.481464	11336	EXOC3	5	Biological Process:	exocytosis	protein transport	establishment of protein localization	transport	cellular localization	establishment of localization in cell	establishment of localization	macromolecule localization	cellular process	secretion by cell	vesicle-mediated transport	secretion	protein localization	localization
3.64643	0.033372	3.38553	0.030987	1.2	Down	0.0291428	0.455195	ZNF74	7625	Zinc finger protein 74	Hs.517418	7625	ZNF74	22	Biological Process:	regulation of transcription, DNA-dependent	multicellular organismal development	nitrogen compound metabolic process	developmental process	regulation of macromolecule metabolic process	multicellular organismal process	cellular process	nucleic acid metabolic process	cellular macromolecule biosynthetic process	macromolecule metabolic process	gene expression	regulation of nucleobase, nucleoside, nucleotide and nucleic acid metabolic process	nucleobase, nucleoside, nucleotide and nucleic acid metabolic process	biological regulation	regulation of biological process	regulation of cellular process	cellular macromolecule metabolic process	regulation of nitrogen compound metabolic process	regulation of cellular metabolic process	cellular biosynthetic process	biosynthetic process	transcription, DNA-dependent	regulation of biosynthetic process	regulation of cellular macromolecule biosynthetic process	cellular nitrogen compound metabolic process	cellular metabolic process	RNA metabolic process	regulation of transcription	regulation of cellular biosynthetic process	regulation of metabolic process	regulation of primary metabolic process	primary metabolic process	metabolic process	regulation of gene expression
3.64643	0.033372	3.38553	0.030987	1.2	Down	0.0291428	0.455195	TTC33	23548	Tetratricopeptide repeat domain 33	Hs.348915	23548	TTC33	5	Molecular Function:	binding
7.66297	0.005517	7.92153	0.01855	1.2	Up	0.00555538	0.455195	CSDE1	7812	Cold shock domain containing E1, RNA-binding	Hs.69855	7812	CSDE1	1	Biological Process:	regulation of transcription, DNA-dependent	male gonad development	reproduction	nitrogen compound metabolic process	developmental process	gonad development	regulation of macromolecule metabolic process	multicellular organismal process	cellular process	anatomical structure development	nucleic acid metabolic process	cellular macromolecule biosynthetic process	macromolecule metabolic process	reproductive structure development	gene expression	regulation of nucleobase, nucleoside, nucleotide and nucleic acid metabolic process	nucleobase, nucleoside, nucleotide and nucleic acid metabolic process	biological regulation	reproductive process	regulation of biological process	regulation of cellular process	system development	cellular macromolecule metabolic process	regulation of nitrogen compound metabolic process	development of primary sexual characteristics	regulation of cellular metabolic process	cellular biosynthetic process	biosynthetic process	transcription, DNA-dependent	regulation of biosynthetic process	regulation of cellular macromolecule biosynthetic process	cellular nitrogen compound metabolic process	development of primary male sexual characteristics	sex differentiation
[truncated: 50 more rows]
[truncated: 380 more columns]
